# Supplementary material for: Integrated assessment of short-term direct and indirect economic flood impacts including uncertainty quantification
Source: PLoS One. 2019 Apr 4;14(4):e0212932. doi: 10.1371/journal.pone.0212932 (PMC6448844; doi:10.1371/journal.pone.0212932)
Supplement: S1 File — These files comprise values of the direct economic impacts per federal state (Fig 2) and values of the direct and indirect economic impacts per sector (Figs 3 and 4). The ratios can be computed with these values by dividing the indirect economic impacts by the direct economic impacts (Figs 5 and 6). The estimated economic impacts for whole Germany can be computed by adding up the the values in the different economic sectors (Fig 6). (ZIP) [file pone.0212932.s001.zip]

Archive with 3 entries (3 files):
- direct_impacts_federal_states.csv
- direct_impacts_sectors.csv
- indirect_impacts_sectors.csv
