# Supplementary material for: Integrated assessment of short-term direct and indirect economic flood impacts including uncertainty quantification
Source: PLoS One. 2019 Apr 4;14(4):e0212932. doi: 10.1371/journal.pone.0212932 (PMC6448844; doi:10.1371/journal.pone.0212932)
Supplement: S1 File — These files comprise values of the direct economic impacts per federal state (Fig 2) and values of the direct and indirect economic impacts per sector (Figs 3 and 4). The ratios can be computed with these values by dividing the indirect economic impacts by the direct economic impacts (Figs 5 and 6). The estimated economic impacts for whole Germany can be computed by adding up the the values in the different economic sectors (Fig 6). (ZIP) [file pone.0212932.s001.zip › direct_impacts_federal_states.csv]

Bavaria	Brandenburg	Lower_Saxony	Mecklenburg	Saxony	Saxony_Anhalt	Schleswig_Holstein	Thuringia	Germany
4200001	471942085	140244607	86403671	188902	353147359	530012154	5190543	174676606	1761805927
4200002	484314874	69386468	15422195	88766	337430084	594020885	3140821	137791786	1641595880
4200003	471556502	172914157	23745083	187067	347975575	672383191	5192132	140448055	1834401763
4200004	519497220	132264038	101867919	26597	337440856	635690936	6421840	124181919	1857391325
4200005	486423418	163704558	16579917	87002	349129105	657356696	6020334	163995626	1843296655
4200006	497363246	36698119	35147437	102586	321154769	642039488	5836912	123375817	1661718374
4200007	512107062	167697020	12972200	26844	323831400	581182559	9021423	164750818	1771589325
4200008	547388273	36197103	14529200	94002	382925203	512852974	3878121	112999296	1610864171
4200009	497304806	79148362	39662307	128722	371010084	521888192	4258556	175257577	1688658606
4200010	496929911	54108806	11325163	133148	312705236	681673471	7911266	146009302	1710796303
4200011	487731737	102962532	131882604	139515	339462566	748174653	4757248	132378461	1947489316
4200012	525670526	73268846	16390462	129872	331626681	713763391	4825726	112852833	1778528337
4200013	545370915	151136711	61597468	81846	308620006	557021748	4548521	157648544	1786025758
4200014	488704122	39524873	34307820	132413	348383250	569073049	9129560	152106572	1641361659
4200015	460602435	66945734	16626687	127542	276306109	750269045	7398542	169479384	1747755479
4200016	507685424	65682682	46726976	132441	324542765	601781268	5601347	169988562	1722141464
4200017	481054541	37047280	25668163	65728	398937080	581816642	5717140	134865627	1665172201
4200018	505800452	129283539	24149264	129059	334179252	656461200	8179333	118148822	1776330921
4200019	510415647	145350721	20395675	62913	347264505	784595596	5562916	129498703	1943146676
4200020	495703432	33892568	110456735	67192	316446456	560401045	4303805	138320274	1659591507
4200021	544587932	191460107	126240174	242747	384717447	514061198	5782831	148105596	1915198034
4200022	506773347	42580131	83680810	140569	394349908	519157424	5582245	119380129	1671644563
4200023	454474461	71883957	17692466	168779	445946895	660542246	5952237	122913503	1779574543
4200024	462394799	77534993	107245132	77425	328616646	548791036	5237040	156178287	1686075360
4200025	503178266	54077587	29257607	107549	353631789	773005699	2930540	142771287	1858960323
4200026	492257041	59129220	14341702	172772	395438888	526271286	7956747	126861664	1622429320
4200027	520913736	126145082	23206232	119360	333759844	812434230	4328040	187867291	2008773815
4200028	525430926	43519284	21341598	86120	322266298	554124828	5119621	127036106	1598924781
4200029	582174580	100095000	16386666	125150	365146915	577836792	6034986	121670010	1769470098
4200030	470285227	165659249	176314911	30469	280275454	499207039	6653804	181989426	1780415579
4200031	489989600	63524720	15800562	171502	311452276	586939417	6454783	143883824	1618216684
4200032	521492852	169453206	39359864	105641	337657935	492087108	7075736	141850626	1709082969
4200033	503924223	65876786	18635865	164713	327018243	530167945	5876772	115446644	1567111191
4200034	480069382	44727058	39406705	179307	341672201	582619679	6895890	112244010	1607814232
4200035	512248465	91509345	19248028	121852	370273289	540094307	8667151	134143828	1676306266
4200036	516250552	152248479	41146870	108679	339667196	626233713	3912519	139303739	1818871747
4200037	555267853	36252688	40132816	11301	338784233	502557299	5478055	132399800	1610884046
4200038	518165759	76728481	13595186	80200	297070955	580534027	4415974	172269114	1662859696
4200039	568354339	73883495	127708812	139330	326509585	563940692	4900476	167127244	1832563971
4200040	544339874	101552523	89023887	34860	377040122	502349366	3761202	121004572	1739106405
4200041	497712946	142781764	27237798	8480	348928083	509883906	5278424	166096269	1697927671
4200042	499574154	58049083	21498451	21379	343583469	712856193	3236890	158443619	1797263238
4200043	495796726	164524924	45167228	39027	355499591	561391218	9344673	159326477	1791089863
4200044	499393026	80608585	95163134	123807	373510979	595982373	8092024	195962776	1848836704
4200045	526254959	51560009	90731538	70102	339110909	570505477	4061489	127379963	1709674446
4200046	514135970	132551045	26728971	166074	345486547	629437516	4639017	97074318	1750219458
4200047	514118031	82850195	175133634	103185	342648758	525170571	4562683	120853249	1765440308
4200048	527897827	42693154	33083659	48299	328968599	625343790	4930141	105564799	1668530267
4200049	546185006	73969415	17268052	122339	395280740	551268927	6175771	126147052	1716417302
4200050	486553794	34352553	57618837	160157	307045452	529666290	5894624	167676663	1588968371
4200051	507228084	56413696	32460943	66925	295396181	583005399	5554829	119686495	1599812551
4200052	443513722	139370509	18434526	48915	330140330	673787453	10305606	176840970	1792442032
4200053	416819617	68468552	63613244	72363	357012931	496857833	4453740	178209407	1585507687
4200054	477181413	88146103	55137562	27573	314397859	549884813	4065021	189584601	1678424946
4200055	556141961	36038065	36099571	31732	327661289	484862198	4166422	156949549	1601950785
4200056	495539456	138754576	34349092	75761	340663183	813295174	3965155	164094920	1990737319
4200057	542006303	25449334	24289488	76859	314184173	784617820	6304348	127062111	1823990437
4200058	510909394	37755914	25958474	176723	333825134	577806890	4382920	137370000	1628185448
4200059	560339425	77631946	16935196	62675	369259972	588299017	6239991	150666728	1769434950
4200060	520321254	166159796	23368222	62842	400786685	638966489	7441934	147690941	1904798164
4200061	498016309	160391817	60651731	86977	354547939	560777169	4253085	127002378	1765727405
4200062	494139565	56459660	22628373	164827	387460184	695877093	8480173	147092766	1812302642
4200063	532338318	143125436	97019438	85414	316873112	545162973	5449128	131334159	1771387979
4200064	459722689	89489217	47782037	51385	358089659	613427768	7069423	178526187	1754158365
4200065	503447853	58939989	170481885	176302	369397433	745896086	5092369	155356039	2008787957
4200066	486243949	106278982	23630107	86754	328109306	546203474	10570238	150063601	1651186413
4200067	540721861	57678845	27641961	166609	310748361	566939841	5996830	122323010	1632217318
4200068	500346887	101314941	44707157	101801	318396639	775010446	6106276	127098666	1873082813
4200069	473518540	153633535	55274050	73400	345336721	494411731	5030596	148231917	1675510489
4200070	504061165	198415427	133949498	43490	314314823	880348136	5836438	116418696	2153387674
4200071	538740962	108235446	17810805	133911	324959542	573027478	4359560	140340228	1707607933
4200072	519815615	114336300	14937081	55467	344758232	539757962	4525240	143195960	1681381858
4200073	514586462	131227265	35714129	90652	348716521	491145471	3503891	144902368	1669886759
4200074	471289170	68618807	39182534	92443	333399838	793144635	4540383	164362687	1874630497
4200075	542172666	94156412	175521242	74236	388507457	597012584	5093565	138258667	1940796829
4200076	534484871	83014532	31082261	60996	331915580	493883867	4789716	162837995	1642069817
4200077	489974885	97677048	29940011	137080	308085682	518283325	5175859	133314214	1582588104
4200078	571912757	80826359	23587782	89352	350399418	554921001	3783768	111617770	1697138206
4200079	494366947	28891674	33241801	115285	338370746	687997043	6329277	140959889	1730272663
4200080	492923703	60089701	175733373	184886	331806107	789694502	6975610	129369830	1986777712
4200081	477881664	64768620	77307335	168754	308456634	583923569	8173458	127137155	1647817189
4200082	513362792	71395376	22583003	158939	339881870	577962729	5896310	163121973	1694362994
4200083	512196858	91754675	36941486	121054	295596111	580603787	5716450	135554721	1658485142
4200084	588930836	68211350	34929143	96224	293647407	583641998	5762327	140246789	1715466074
4200085	555303185	28371701	18932266	124137	442537560	547216685	5103333	126474926	1724063793
4200086	512048348	135082315	70298976	35086	313323759	540135110	6275311	128314010	1705512915
4200087	509735289	179600368	54251761	186021	335134430	614248286	5211339	138096489	1836463983
4200088	487750150	38168292	71343499	10713	354295027	554189933	4607524	148428027	1658793165
4200089	487228943	73064349	16595804	63273	339159307	521965044	8759257	123357456	1570193434
4200090	505213759	112723882	29668704	157297	361845312	616773901	4877806	140679558	1771940219
4200091	445826930	137506315	27063677	115554	342796768	584878279	3626687	127602588	1669416799
4200092	528890413	145711263	19239415	44331	290443743	712371047	4423812	142599210	1843723236
4200093	507112042	68104160	57848387	206056	415175401	539844571	9959723	141560944	1739811285
4200094	496488467	117610045	85480320	173796	319277714	601669217	9380244	133510645	1763590448
4200095	529305981	72032539	39462167	53592	283729829	558951500	5766088	132716619	1622018314
4200096	478545687	138408677	43806729	98385	359831463	581983404	5194201	194277219	1802145765
4200097	501987708	67255697	96859649	77340	324536753	685166286	4715752	164683963	1845283147
4200098	495919679	103901446	94637662	143377	328995944	545471959	8340969	134048568	1711459605
4200099	555633208	70141167	20697302	200202	352864277	584863073	6983644	157272441	1748655313
4200100	495158519	89061256	26876255	233454	348348077	595053261	3962029	175343048	1734035900
4200101	546609289	29663859	184995180	53997	402310306	496112849	5606314	126382089	1791733883
4200102	527249062	63618928	55231335	202816	344075586	624824536	5070683	151654389	1771927336
4200103	502737836	35816987	15737365	56586	328860090	565108033	5016393	179579582	1632912873
4200104	522746465	123802379	16890810	99183	316585230	509145607	4693216	158602605	1652565496
4200105	464945240	130286716	95877259	133377	359201270	538314463	5199464	132222416	1726180205
4200106	439622622	58197447	58501306	64975	386900855	583865425	4510224	147723935	1679386789
4200107	509930947	65269654	23172183	105163	351317560	664189629	2889263	175252165	1792126562
4200108	491501797	74327448	15140967	209151	352271886	560491468	6632629	166054762	1666630109
4200109	528253941	56319838	40364400	60967	332443156	568064109	5745455	129671936	1660923803
4200110	563387725	146109341	11719627	111530	376547530	723616549	4955461	121884643	1948332406
4200111	478544093	138034788	13848345	147376	345178677	554074593	5548843	130950356	1666327070
4200112	520913428	116619214	17710276	141359	387520589	734227044	4746216	118396206	1900274332
4200113	532052379	56055396	26480396	54830	311272403	596066336	6775129	132730669	1661487538
4200114	507801285	64114703	49903691	105292	327036695	545460674	6609862	139285695	1640317897
4200115	526811650	35008178	21472158	174895	347189252	690300485	5284293	165583580	1791824491
4200116	476630952	59836593	59785818	170741	304590834	513531135	6905009	145014718	1566465799
4200117	577760005	106594030	75021431	109613	383857564	539173899	4501356	184755652	1871773549
4200118	519286227	76283408	127096226	296270	303633264	558446693	4562071	144926392	1734530550
4200119	487660443	48078255	26194832	54906	329295072	722456279	6776274	112248566	1732764628
4200120	532311633	146362359	54341652	42315	459851955	678224630	5859067	154947693	2031941304
4200121	548991454	76739427	58754871	15700	319913723	601380867	6393944	196285896	1808475883
4200122	444997300	134005817	59466166	31567	338515738	745579265	5459165	173473842	1901528860
4200123	510037740	49069168	20397609	123893	379566975	539751112	5725758	136005789	1640678044
4200124	493910937	60433168	20414149	127248	364930725	587849720	5317567	141571888	1674555401
4200125	470526627	38928481	79704588	103377	301199318	562932526	5714320	177321643	1636430879
4200126	578524465	64491133	35923488	16112	309555221	566863305	5135127	118478675	1678987527
4200127	529450286	43485004	26794394	85288	328141895	536929586	5153456	118810142	1588850051
4200128	502118166	166299407	30391853	120536	297662658	563978028	4117089	145558897	1710246636
4200129	480753650	34221583	54210788	162501	346521231	514236960	3758676	138159916	1572025305
4200130	412981169	148233735	40054845	141891	317298941	745580660	4961988	134292833	1803546063
4200131	517867216	75409881	14878196	120135	333019481	581523053	4790378	146516253	1674124593
4200132	493840047	170141364	105332426	123869	309935260	764916293	3465595	152117719	1999872574
4200133	516045963	129310654	183276530	58994	323546166	676866952	4805156	127464432	1961374847
4200134	503580847	170433259	24884758	43152	438947212	505832444	8101806	125938409	1777761885
4200135	530486657	50314148	31439141	177352	339326700	759211830	4859476	142456205	1858271509
4200136	528783190	72872548	11349459	107072	336799236	699034765	9534571	128766708	1787247548
4200137	442790536	177289263	15697487	315784	322650067	564102521	5533688	133221819	1661601166
4200138	449441490	41636976	34566488	148003	265720554	545781676	7026124	145152350	1489473662
4200139	488403722	95896708	128277756	173850	314736011	705948260	5189203	127282915	1865908425
4200140	513373322	44408240	31380387	116104	329260631	574940719	4969535	115008185	1613457125
4200141	500016428	127356834	15675114	124023	366615885	568762905	5008457	149913975	1733473621
4200142	541505522	73180062	34921624	130345	338027360	543475983	8465236	139556892	1679263025
4200143	490966132	97721566	53063312	144949	325199794	681725714	7033187	143129705	1798984361
4200144	466654234	36740151	12807569	217720	321669099	672056740	6731407	192783553	1709660474
4200145	502315106	63795107	11010352	149262	367206222	607124861	3772738	116226661	1671600309
4200146	528519765	140570477	15951177	67532	364441547	531146966	6516917	115472653	1702687034
4200147	525607833	144235359	53066454	33421	314699580	537862017	5028868	135724346	1716257878
4200148	519610839	108563046	79190995	92059	360183916	549603073	8336520	129409023	1754989471
4200149	546346432	49651830	16240205	33253	347733380	764843337	5850786	159560389	1890259611
4200150	492243407	97703159	43347417	141910	414284468	599101185	8929752	126080296	1781831594
4200151	474872617	46753915	67034825	35953	338135519	610349956	5129313	137258141	1679570239
4200152	497145651	63908359	15799093	160718	324515208	511463201	6869101	129686344	1549547676
4200153	512019247	87551605	97445785	111292	369585617	546297261	4732456	119124206	1736867469
4200154	580602458	84145768	30548955	146959	346982815	579181357	6677557	118449456	1746735326
4200155	533019726	67107327	100675501	206121	354672156	648520009	4302406	138747897	1847251144
4200156	558992431	71465060	32870796	219915	356472240	650283779	5846759	116808892	1792959872
4200157	530721253	90724614	19125826	254102	351681389	609012348	4119449	137103366	1742742347
4200158	507995131	69385586	130510153	58819	356133868	525091230	4226728	164385574	1757787089
4200159	509735279	67128105	16143069	114349	358704121	697135383	4998310	134843288	1788801905
4200160	552075293	35711191	18843719	218889	286914439	597668349	4179613	133447594	1629059088
4200161	489869441	73424028	15744055	143876	355586471	521935215	6244121	159407174	1622354382
4200162	531762607	71920511	52330891	76441	303767224	627081187	4824287	151722553	1743485701
4200163	504007643	68547612	21994107	174347	373228958	783930334	3901152	180599803	1936383956
4200164	566344628	33717870	35762689	25743	334662090	594848077	3957313	112907583	1682225993
4200165	489774319	83634415	30026852	70682	327703710	799534487	10007997	123763852	1864516313
4200166	488368655	74843131	18423447	123369	313775359	677859432	5349255	133915800	1712658448
4200167	563227094	119938191	176972665	78526	402471631	549742831	3752857	153047460	1969231256
4200168	548240158	74632889	13814936	122296	339555981	736352270	5917420	131266928	1849902879
4200169	525118706	38603648	24836386	63713	321046949	642098774	2843976	174447874	1729060026
4200170	524862507	68266422	20400704	142537	319976106	562815547	5530325	121138442	1623132590
4200171	529329206	176440177	175690160	129967	399187542	622877935	8134340	141434927	2053224254
4200172	489265274	46116201	55433625	83586	325540374	709512585	4274518	125883985	1756110148
4200173	475044336	39718900	143020820	127406	354589576	774743797	4924248	146068838	1938237922
4200174	523285144	163324874	30076771	139341	370628823	479797587	5918354	185203856	1758374750
4200175	519871230	55347339	18658520	113310	316494965	670610961	4496983	150168027	1735761335
4200176	475820150	160509959	44665515	185969	312996504	584060700	4714715	160508329	1743461840
4200177	519859508	96811582	23093342	97026	365342192	547819730	3771414	146299656	1703094451
4200178	515858465	125784164	191348841	41143	369094052	614064530	4672020	164709187	1985572402
4200179	447463000	69869340	25112549	258100	330092881	557900457	4744438	123551266	1558992031
4200180	510470728	78417272	177205396	232356	332684598	654043235	5912087	170626936	1929592610
4200181	500638802	178605810	51672824	92091	346414481	763049948	3449382	123748021	1967671360
4200182	512550578	63126821	16212896	65547	321664409	690752377	4694806	117139660	1726207095
4200183	554524499	54818731	30459057	103325	376772809	660474752	7352962	142716321	1827222456
4200184	594836750	65695152	59763287	24389	328577520	719867952	4115775	155966776	1928847601
4200185	480534417	128483818	27893532	164500	312133586	643529887	8191367	139661773	1740592880
4200186	521887187	136131273	57367339	215479	373927630	757048074	10504095	127226501	1984307579
4200187	522185475	157650504	13282081	91502	327071202	603094067	4495853	150498415	1778369100
4200188	489785553	162519294	25136233	170333	330364975	561395440	5380287	151082300	1725834416
4200189	478313963	62877123	18838243	111077	343163438	674449525	4719631	142305516	1724778517
4200190	515293274	129397485	37903931	71700	301957574	522226713	9125402	118084764	1634060845
4200191	559976867	72772031	15717386	278399	354518976	717902339	5363292	127114746	1853644036
4200192	500855298	107896123	40359825	12001	326081082	632714257	5587619	114007750	1727513955
4200193	490052277	36461471	78008331	191984	316696756	529818676	4377830	146937673	1602544998
4200194	467588363	79794076	13829428	68894	383655806	509120964	6016743	169426998	1629501272
4200195	526109632	109350193	173621099	159146	326771960	552931912	4690846	115106903	1808741692
4200196	491260696	150292933	28597385	158826	443627351	571479191	4461058	124352721	1814230160
4200197	506249801	182319489	12732466	185280	371799498	574389718	3672448	142767853	1794116554
4200198	473309425	75820946	69087211	54026	368838720	583322226	5032537	145408661	1720873752
4200199	458633862	58184564	13584655	159346	327926792	517939129	3752045	122696783	1502877175
4200200	548291973	55596911	13571440	103070	377826876	581699342	5854283	151016904	1733960799
4200201	539517842	64981401	103946243	2536	299648452	741376160	5219355	125965606	1880657595
4200202	537548601	171293750	77964066	219503	356149880	571080907	3971415	129403914	1847632036
4200203	510613432	33965743	21296803	76920	326360812	779851911	3701550	166415767	1842282939
4200204	482464179	61251216	26230736	169878	321494651	791147562	5791779	132059621	1820609620
4200205	547361004	72963937	31280332	354924	375583633	499141993	4937222	144796119	1676419166
4200206	479569072	77779172	174475610	218415	325913723	613834400	5390618	119963311	1797144320
4200207	551063857	75794351	27033200	84226	350337517	664764086	4268255	126452875	1799798368
4200208	507521323	137934212	16648384	168346	351845323	613623468	3310274	145156649	1776207979
4200209	525414444	143530166	90137653	70635	356159382	602629228	7551386	129234170	1854727065
4200210	513963773	74115209	14124992	46197	355539848	575189848	3756246	126524192	1663260305
4200211	496193298	159155454	24780321	121377	343560639	641003084	4305912	132227202	1801347286
4200212	523881390	131663021	13135222	88025	310172259	577551870	4074761	194817339	1755383888
4200213	500338551	159159533	25846937	71685	316288324	688138556	8236419	148442639	1846522647
4200214	522573261	96759382	22413731	59158	328274205	628985239	3802811	170343594	1773211381
4200215	510184785	43370000	48636093	62820	337412696	553914731	9720039	146741665	1650042828
4200216	477390767	167077692	15697053	149430	312969766	711708476	6645079	136511932	1828150196
4200217	473471507	69974604	24839098	123261	286886349	926243046	8635278	156914138	1947087281
4200218	548251639	65992128	24994160	81236	388517227	569780796	8126726	139821018	1745564930
4200219	516078448	52279256	15618797	88336	335866615	624727904	8203398	130372677	1683235430
4200220	476192596	116696481	21867864	92831	370676700	533225071	5179011	150741165	1674671720
4200221	566893365	165647197	22128716	156475	334443722	617794097	4584817	119753591	1831401980
4200222	542746397	150930889	19229184	138165	339147610	614845364	5780746	142981268	1815799622
4200223	537798856	69593781	19837789	156327	344239754	718312509	7584831	103581475	1801105322
4200224	589461388	110006588	14588366	60611	324207075	638472492	9321205	140213726	1826331451
4200225	561079369	94123239	29536406	35120	344980090	569874979	4488090	124470098	1728587391
4200226	481977434	46606059	59822032	128011	306272723	547222434	6401765	163383475	1611813933
4200227	582444922	71043008	50742628	188586	317536953	729982644	4008671	169582722	1925530133
4200228	482411141	97242151	173980692	101172	347568533	631806360	5511218	119738040	1858359308
4200229	506654449	76006915	18349209	202036	360418406	545352260	9621343	150030419	1666635036
4200230	491356175	86321996	41893653	18768	337084437	532066423	5505622	152177463	1646424536
4200231	534076338	51671141	20716641	103610	296967226	635985458	6726282	137225916	1683472611
4200232	474710582	55056189	18469340	96319	340579091	691675869	7852078	129021284	1717460751
4200233	520809482	64974621	17063982	185442	340708737	602146959	6309262	156104625	1708303110
4200234	482599066	55030989	25169767	132706	307340035	724777178	5312187	112410047	1712771976
4200235	508198159	35703958	32579873	100988	390968261	617138487	5361101	136862464	1726913292
4200236	468390613	76883607	20415177	83891	318916453	747366068	5338777	143300695	1780695282
4200237	551767726	51543224	190762779	171076	322924993	614002389	5230232	106330977	1842733397
4200238	504724513	70899352	135884940	43001	330293406	716572972	4375643	133760859	1896554686
4200239	481024903	169290870	32338394	36182	409186605	775868090	5046588	170280225	2043071857
4200240	546355650	90316611	133195858	176109	395922956	507597358	6927217	138797404	1819289163
4200241	537731871	107621001	51424221	62486	327985974	741693326	5746958	145140774	1917406610
4200242	521779364	165292662	77863191	109012	387652554	636294554	5854490	113444955	1908290781
4200243	477284910	178722387	97263563	53862	379000808	698438372	3560735	137018068	1971342705
4200244	491999523	55333759	37757111	159753	307960073	503366952	4856905	125985055	1527419131
4200245	494641248	52836443	18945437	156421	301805665	557032185	6947445	120113013	1552477856
4200246	483805850	57705345	10338236	150913	352438951	673531208	6041538	122885930	1706897970
4200247	466998903	106123755	15760222	68771	393600047	550855928	4979122	131191309	1669578058
4200248	505596046	110739639	11863870	98301	373051014	524129158	3776124	107590272	1636844425
4200249	462357939	71482956	14132442	132027	392713487	480561134	6730228	145308636	1573418848
4200250	554333667	186622963	19260922	137445	313461562	557683088	3618105	149966968	1785084720
4200251	482207180	43398606	20955231	267476	341502089	568391665	3514658	159172807	1619409713
4200252	486142161	98664710	25586998	65369	316062917	797172724	3725057	163857518	1891277455
4200253	536508071	58390882	42627634	87488	336048513	572888444	4453876	127565227	1678570135
4200254	480978182	54639537	11725496	180039	321912568	595178157	4816522	163374982	1632805484
4200255	496982114	73884422	57635062	154475	292085895	717448491	3857822	131368886	1773417166
4200256	555683038	77626940	133496884	176572	334366089	656060301	5147756	142150314	1904707893
4200257	480435201	76035954	103953476	148386	314957898	676181846	9460072	149060360	1810233192
4200258	491826284	141818781	21761708	180405	329286234	719416240	6559491	131735955	1842585098
4200259	486250919	72506498	179847633	285238	344609168	589413180	9280803	135089304	1817282741
4200260	493492936	53181931	27850629	225003	368297263	563274258	3807233	100989043	1611118296
4200261	459415039	55191803	24532350	168610	324383626	761769962	4910428	137870632	1768242451
4200262	476328946	129323253	67498287	186177	329465189	581717668	5054328	140090632	1729664480
4200263	510990001	35668661	11397896	59935	351175762	757728151	6221967	123186747	1796429121
4200264	493937664	44616644	33451252	66719	413535447	584681251	4837183	127570496	1702696657
4200265	523247683	55058158	36439341	195653	381522911	569596251	8356595	144644031	1719060624
4200266	490777107	54243852	31606832	116393	345874461	621001222	3855406	143411825	1690887098
4200267	470323800	77590752	20930227	153605	296661140	699590428	4902625	119307123	1689459700
4200268	588607593	154272379	23130785	75992	329680026	574880911	6587180	167318904	1844553769
4200269	503999469	163807178	15501411	154358	327503384	584226015	5106676	137736143	1738034635
4200270	524995541	59468858	33148978	77179	425455645	648101497	6906539	159735935	1857890172
4200271	584530834	69427375	16138383	136866	365593188	572078664	5265406	161369845	1774540562
4200272	517140899	76689806	17067654	119320	315973675	756440643	5062310	134284221	1822778526
4200273	466144832	114064031	27514190	196753	286715010	588142983	4603627	126969232	1614350657
4200274	521996731	58602657	25574213	27056	291503400	624803701	6293322	132966821	1661767902
4200275	535875506	69050683	50847524	102170	410556661	687331539	4011110	144747460	1902522653
4200276	510129460	76107586	55318006	80471	355755532	508850573	5583767	121521688	1633347084
4200277	454185949	80364882	10040240	114488	318698807	585587886	5178107	154450100	1608620458
4200278	472555786	83101037	21462466	107534	282767744	687533613	5670640	131544592	1684743413
4200279	482001276	67966296	131355847	53061	317550351	700053261	5497470	106243858	1810721420
4200280	500643781	139622988	52788465	158436	326984298	574841005	6679055	145764847	1747482874
4200281	470667143	49616435	22872874	109801	308800950	717464549	4354776	129052177	1702938706
4200282	512821740	47464052	25420982	117934	345502221	588618187	3932813	184613611	1708491541
4200283	477878986	66454459	22919755	99062	352059963	581044012	5146502	158766011	1664368750
4200284	550193521	112708043	14085167	89523	327486774	607635506	5868747	120377813	1738445094
4200285	521366311	95287321	45169513	115771	284610886	537309399	4823078	175890606	1664572885
4200286	483469037	107942345	12022218	68406	385587647	731320764	7620562	146933151	1874964131
4200287	547159810	32426443	29616859	90854	368498511	610776182	5521485	127807158	1721897303
4200288	460260039	163987802	13440099	84463	339617584	671355081	6497666	118759903	1774002636
4200289	474406229	94509490	28518850	68416	339332462	713157045	5663407	148374583	1804030482
4200290	536886070	103094917	14734355	47014	307720987	698792644	8662217	127888452	1797826657
4200291	487603703	149864524	75288701	209545	388640312	511665941	4200993	107311591	1724785309
4200292	461900124	38569364	28060803	98464	342829458	645292800	5886372	111695152	1634332536
4200293	469513388	83194491	18325543	54261	352968780	724464175	5190424	158890039	1812601101
4200294	508032282	135881661	16922960	84251	322178087	759310000	10117522	143289455	1895816219
4200295	535078302	50603851	13712092	112343	325539029	740479141	6579567	118848535	1790952860
4200296	510720417	71047583	43903922	57076	365161728	568642220	4934520	174670482	1739137948
4200297	516068617	50031031	98769099	67460	376635653	538369184	4439344	136867615	1721248003
4200298	534931458	68658006	27402380	45145	327846273	749701226	7117445	125559368	1841261300
4200299	519051263	55570100	20964119	33613	396284553	581388963	7564197	117478324	1698335132
4200300	484187761	75713639	105512172	307942	353241396	562776516	4859203	146633634	1733232262
4200301	486682921	137947830	53230950	29394	327598912	784233631	8322976	150415258	1948461872
4200302	523853226	137632800	22736196	76516	325818444	581538959	6444708	133942561	1732043410
4200303	569294519	66215160	40225665	167706	338966097	533138511	9446084	143863447	1701317189
4200304	508685789	45944845	27035345	78742	307628183	579202718	5385910	154307838	1628269369
4200305	519948510	64129166	22220543	37353	306945024	610978411	3618495	161526184	1689403686
4200306	538473521	137697887	24889492	64144	308077727	794961760	4858858	150424534	1959447922
4200307	500884508	133401930	27858355	125853	300372551	544535584	9783762	146662511	1663625055
4200308	493390104	135458417	96738788	61985	363829964	549809085	5948512	179102234	1824339089
4200309	489657825	50879340	93311180	142882	327628944	685709867	3970281	154131110	1805431430
4200310	541301884	63417327	26793958	62703	342899271	642418266	5126145	151484430	1773503983
4200311	476597480	33373433	45312899	165027	315388398	671733805	6427178	174324148	1723322368
4200312	506644610	126390702	128384549	81313	364282455	596242279	4874011	159074463	1885974381
4200313	539532349	100698723	54906919	73822	381690042	538736181	5556849	140108223	1761303109
4200314	570511740	97933043	39901083	208644	347491089	720500503	8554284	146086301	1931186687
4200315	473430827	58115890	46321939	111190	344222209	577181662	8598697	144903482	1652885897
4200316	542547028	79442246	63053853	194996	321278118	553402037	7466957	118203207	1685588442
4200317	499132316	82342149	96165401	145689	343297747	539652850	6091635	171245042	1738072830
4200318	498869088	82221350	29316989	35066	398995644	534402587	5213654	146430278	1695484655
4200319	474752372	68076446	23399124	44652	259169902	682348095	4847131	135443603	1648081325
4200320	511978423	151296910	17825271	28053	355590833	679189736	6331185	158356253	1880596664
4200321	488493118	41990695	24614153	87786	325010490	556357877	6571014	118774575	1561899710
4200322	532788869	85209706	92835655	152456	316486558	744181887	6516309	154387505	1932558944
4200323	496727580	63178013	37909373	167312	311694891	584582839	4888198	181446011	1680594217
4200324	471524554	107220293	23206005	100834	361589525	604133511	6742409	166876327	1741393458
4200325	486634227	63177935	54996707	207288	357890325	628628206	5735203	124520791	1721790682
4200326	487385459	41669906	62941110	132834	344040240	569032782	4859833	167225601	1677287765
4200327	476117563	104337026	32168789	145270	324573144	528855551	4885557	140379002	1611461902
4200328	449110714	162047010	37909347	101117	389740092	619175444	5352294	142581570	1806017586
4200329	459815534	104304441	57123744	175638	298022031	545225081	5248769	152858757	1622773995
4200330	505262185	50112594	60095157	55163	309685152	635585528	6179815	129418788	1696394383
4200331	458273272	151493576	16860703	91825	359023777	598007431	10434225	116317597	1710502405
4200332	528153032	96759015	10589139	30457	392640852	535745731	9166006	135061761	1708145992
4200333	470515222	183158365	90973285	221451	307508457	651137733	4131986	174790608	1882437107
4200334	489821057	102181714	31665411	146095	331513552	577541018	5987574	139973698	1678830119
4200335	475573183	99887314	46101328	184832	368893181	618795874	8288227	148301941	1766025879
4200336	415255382	106232963	33533064	77598	375735393	526813942	5011155	129936096	1592595594
4200337	507120484	58525313	26857932	44146	363941315	696667715	7613906	143688308	1804459119
4200338	527302443	79965011	17988219	18291	371769314	557219430	3454785	140003996	1697721488
4200339	497617219	72540119	17574618	155562	308789536	757237747	6172020	151114498	1811201318
4200340	463295014	41287033	11658345	88844	332781802	572071194	5214212	178383106	1604779550
4200341	480075723	37071056	9375516	210037	297197890	554370816	6313404	144433955	1529048397
4200342	541485970	70344323	39662364	136448	322914875	665659601	7363804	132951774	1780519159
4200343	465547567	74726404	131733354	130629	305136718	498718267	4831747	131999441	1612824128
4200344	537152776	52277843	91107815	125752	328299752	742046266	4981888	117245943	1873238033
4200345	478330557	93263078	32709351	76454	368909047	468926727	4331021	153946602	1600492837
4200346	547291958	178051222	28469120	101096	326003999	564748473	4751263	125727088	1775144221
4200347	539286487	59422532	12708010	136670	320235186	669820780	7077915	128919165	1737606744
4200348	522524546	169684830	188083350	120627	385154720	628472781	5345416	143733333	2043119603
4200349	465885924	112156325	31568940	86142	364539024	650732576	5632308	153892526	1784493765
4200350	529799904	48031689	17504395	54868	309477411	504061162	6553704	129968754	1545451888
4200351	471297987	112631673	42320949	178096	334187499	563403448	4682428	149296083	1677998162
4200352	523206112	52151746	16753991	123928	286106493	649151274	5022661	164463091	1696979297
4200353	507060063	135777501	183405390	88626	367115213	762973434	6752734	108651310	2071824270
4200354	488436753	164739029	17939378	180917	371799051	658473453	5342076	166385095	1873295752
4200355	537693231	105670491	17130539	125909	382632260	731526851	7015615	156780518	1938575416
4200356	500547711	52538836	31557788	218083	352283144	664518534	5706811	143339933	1750710839
4200357	496926449	75211874	33355366	158863	350054269	769859364	5641260	139374778	1870582221
4200358	485650121	48866935	52504633	91293	338392028	505885179	4916094	149088392	1585394675
4200359	557718634	151427848	60590376	77057	326685790	579349758	9214363	180211887	1865275713
4200360	485893562	85297924	137158560	136434	315675670	577618040	4894315	148857585	1755532090
4200361	489126976	84066568	36624081	81232	380434607	550531398	4700013	125644608	1671209483
4200362	533284543	44865903	104733693	81843	282513421	524342809	6074611	148115633	1644012456
4200363	537538300	167592933	21404590	36707	292737338	585668910	3768133	149301532	1758048443
4200364	456473184	65187302	185223030	83858	402185529	531691974	5236498	178988008	1825069383
4200365	547899580	67451603	20985162	46721	309272871	784472082	5559386	145594725	1881282130
4200366	477542591	54472684	25550309	162307	314621071	535356702	8509171	155098952	1571313787
4200367	457523563	111232348	16062518	103378	296499149	532264235	5000846	141724365	1560410402
4200368	495685771	81394592	130518573	125544	295659240	608478215	4312121	127004454	1743178510
4200369	488828096	159447078	101841043	124267	360892666	711899797	3244613	142770060	1969047620
4200370	562547448	154100198	18232432	130299	357070784	543143607	4913634	137949028	1778087430
4200371	626638524	70684639	22655925	223269	324261956	601118387	4942568	134043498	1784568766
4200372	534836073	32093801	32971327	56873	334836979	681364255	5877154	139773718	1761810181
4200373	500790186	60491933	73509378	61614	346143940	615635907	5866183	127146125	1729645266
4200374	537240019	83564596	24866338	96450	418026625	566297618	3515826	145551487	1779158959
4200375	532578296	65988893	20854478	163860	361075581	596886395	4974095	128020486	1710542084
4200376	499242727	94255530	48096821	212156	337365000	634216497	4477641	109196047	1727062419
4200377	520894498	44475892	35702200	65606	358561493	645087073	9218518	136691582	1750696862
4200378	520219542	126904320	180503732	147012	307566616	507331554	5347222	140832456	1788852453
4200379	527683672	111597390	17936415	98149	405645017	632546483	4132127	113928339	1813567592
4200380	527637720	194263263	86894075	127147	356403918	552868478	5667734	169720778	1893583113
4200381	554910792	35085216	99068209	71848	311140095	540679016	3953359	158267069	1703175605
4200382	486096972	112719266	43370095	91302	313691576	719791823	5650913	136323745	1817735691
4200383	485807274	45391880	13318946	313780	311580527	543230409	6430724	153036151	1559109692
4200384	465612757	114938736	37968643	178525	349394680	681590711	5653338	156935330	1812272721
4200385	541836983	42715977	25716143	311589	360585358	605657645	5342628	132335265	1714501588
4200386	484329033	173126352	25395530	150293	354167196	671180447	3546878	121366471	1833262200
4200387	502847373	96796441	12639569	69882	301407870	594896246	8371530	140995352	1658024263
4200388	527415234	71970887	21113311	128931	362698810	694134136	5385719	171286586	1854133614
4200389	469696200	70362999	13737470	117339	360226617	588506839	7200891	147273841	1657122197
4200390	519570653	67600886	24727701	177627	315746554	702740595	5579565	140969098	1777112678
4200391	455828771	58057031	20647403	31918	292736833	483839998	7917342	157888077	1476947373
4200392	448581503	53047535	32686263	51280	401183910	514616014	8142899	153242042	1611551445
4200393	487314298	78076465	36692348	79281	337633110	749065512	5693557	113115761	1807670332
4200394	512239341	79063133	27080453	166945	339332625	703647571	3581103	111158557	1776269728
4200395	496501961	175228543	10633713	98815	357846947	548303075	4514882	123151942	1716279879
4200396	500704394	58793522	43042929	70672	302949035	587236571	7350861	155817360	1655965344
4200397	511099440	69733826	34366843	274436	363187714	516920973	4998571	119518103	1620099906
4200398	499972648	81917223	17424938	52024	355287137	554006730	10811260	119004082	1638476042
4200399	560647758	92610387	22332102	305554	338157265	552260516	6067516	134083984	1706465081
4200400	483226680	71394917	13015167	207476	342980221	564589899	6603007	151753473	1633770840
4200401	480895373	56137543	35397171	13148	341389763	578879864	4862320	133767761	1631342943
4200402	540350794	34613266	11124591	134980	344622006	599711335	7370403	140429673	1678357047
4200403	520209182	143656131	54123508	24481	293146205	672596981	5297300	131463362	1820517150
4200404	425307591	96918179	41220023	141873	362871839	576835747	5420486	142858240	1651573977
4200405	513674320	64802883	22706668	94483	323649800	643711652	7617570	157778346	1734035723
4200406	542694115	115579587	15159807	50659	351806402	602782824	3991847	135928744	1767993985
4200407	476806989	150514089	15967745	145402	367695637	666125390	7133143	140360814	1824749208
4200408	513338643	118615422	77166964	58835	375422021	660078385	3821810	129170685	1877672765
4200409	537639958	38074184	20602926	60638	307222884	784442502	6153052	138642507	1832838652
4200410	543521723	88449105	19775086	14699	326857479	775091372	6529302	132375288	1892614054
4200411	538944298	59457698	111447124	196110	327234686	610085855	5019657	145246204	1797631633
4200412	526663249	160993043	25549823	223438	373049319	560788325	4043189	162589098	1813899483
4200413	520788718	88732343	20319861	115784	319926835	568134639	8986842	117120721	1644125744
4200414	540722997	112116419	16220504	90841	303434950	696559852	4936507	133171443	1807253513
4200415	511946876	85670534	58734151	116703	315206522	486586007	5858611	120720123	1584839528
4200416	474579187	107591256	14454603	126170	320863034	573145087	3674036	156775881	1651209254
4200417	461339510	70649645	91108997	89987	300708525	573828000	7169498	123768459	1628662621
4200418	524655382	73619678	56939864	148694	332205776	578598941	3733752	166633243	1736535330
4200419	497779910	70351990	16009277	105936	342789849	739834009	5497340	140345313	1812713624
4200420	561853382	159062626	22185084	94947	319289476	554223168	4875016	137100837	1758684537
4200421	439396689	56372818	102027992	128298	324491254	589467567	7987155	136070314	1655942086
4200422	543926445	88291325	40577186	67185	319885395	523141594	6361904	118825346	1641076379
4200423	523264382	51439347	18612560	88157	296761865	604805819	5069580	145302176	1645343886
4200424	538620846	72469949	26719751	223066	337175004	770748294	7854934	150227160	1904039003
4200425	488867272	72632841	61418851	35528	315701624	656305255	4299312	155532187	1754792870
4200426	501497954	25775246	92124465	52963	406891142	563601073	4472455	152083778	1746499077
4200427	542663552	152050315	114779225	106199	366000292	614494888	5246421	181664414	1977005306
4200428	459538942	55150375	19417376	157447	367212399	567869253	8023776	168165907	1645535474
4200429	471719667	68403441	127087501	47051	291470128	570924649	5451042	142738777	1677842255
4200430	517290962	71089900	87175973	310592	383066169	680882967	4378835	117919486	1862114885
4200431	491447162	103358575	45173692	86224	377606929	559531893	5084441	137192441	1719481358
4200432	518101398	85503644	53521611	107774	325795785	539359619	3856779	153844337	1680090946
4200433	559198262	76133840	55454303	85953	311062221	578872360	4339783	154557503	1739704225
4200434	536000448	53992094	54152841	285767	326463687	556772083	4823345	120590058	1653080323
4200435	562296108	80533051	34562586	67214	351709824	542802833	5906700	155216638	1733094952
4200436	532132848	99666844	55353037	98133	306567838	480971587	5411494	132842556	1613044337
4200437	497436701	137552874	40331982	122772	329837525	605646966	5827009	150730608	1767486436
4200438	518756264	124099990	39046416	134566	355811299	718859124	4917726	159279592	1920904978
4200439	524057071	59190798	60857025	91434	406004666	588082160	5111789	137146801	1780541744
4200440	520004428	132744926	35649381	182127	341841225	608792045	5836324	168515366	1813565823
4200441	552889258	50544352	27577882	33464	329788489	626416360	5175701	174845019	1767270525
4200442	488110153	184835569	176488030	193006	361502737	532981924	4362740	153010058	1901484217
4200443	486905218	34545098	9997993	96411	347301114	534729516	9347698	167945979	1590869026
4200444	522894275	177694051	31819401	34592	284118565	776665188	6445685	130519427	1930191183
4200445	488238637	182588370	16965266	156834	332670236	678545119	5575688	128101334	1832841483
4200446	509142157	52213591	66686412	68954	374457364	509991633	6169572	140091408	1658821091
4200447	502557312	120813583	29864932	224344	345660624	570680566	5727420	224636938	1800165719
4200448	470610502	68348422	134783889	300371	336151788	654010645	5857500	128783005	1798846122
4200449	475199602	146732982	23532314	86932	343748649	638094903	5948088	138769130	1772112600
4200450	525081016	46403351	23919652	89709	317166594	684210193	4802705	131754996	1733428217
4200451	548998640	134476473	24833196	189781	362460156	555983113	5508249	144207707	1776657314
4200452	553368333	83697246	21561240	138708	328524249	606963659	5105932	138847809	1738207176
4200453	485248585	32393561	172774528	194210	360809227	567264432	5356009	149754069	1773794620
4200454	490654769	65667203	9040279	133086	315480175	573557181	6618809	122497195	1583648697
4200455	493986594	125158833	35559121	108145	398110547	593647741	8046507	122958390	1777575880
4200456	478023149	144752292	37289941	88055	376385052	601750880	3353680	164867788	1806510836
4200457	496755107	57278434	52388275	91568	343322296	596487460	5536571	111877210	1663736921
4200458	479014838	161362139	59809917	68914	312260809	574859324	5017224	136046047	1728439211
4200459	525815043	227927145	127376034	37978	353733706	697045266	5033587	110863577	2047832336
4200460	537681379	110578074	133695215	145542	346233847	574848432	5412093	158883546	1867478129
4200461	525148564	143030826	15630683	73812	311816518	536591664	4257272	159923357	1696472696
4200462	572235477	48393005	47921618	115872	317401715	614083719	5237486	143206182	1748595074
4200463	492558786	45208092	22123723	98314	350196095	573439281	4050417	128190559	1615865266
4200464	535766689	73783863	89319232	173697	349384520	758605725	8502654	142177690	1957714069
4200465	453805584	73423053	51120589	122262	328813368	599307004	5224019	152217638	1664033518
4200466	481872368	121442668	26524399	128061	332082891	774396329	8314309	157344285	1902105310
4200467	517456452	46586303	31204865	39783	315909363	712259771	6690356	135371455	1765518348
4200468	545859020	90665901	135057207	180444	384945623	562264880	6820227	130411312	1856204614
4200469	489845613	176701883	50158370	102713	359850925	726297074	5130216	152214353	1960301147
4200470	495430613	87395586	43192963	160371	388961760	610456278	6110794	173574591	1805282957
4200471	564915606	61965144	47018833	249553	338492505	491176392	5524213	133272734	1642614980
4200472	513561938	103378501	86445520	98460	318177674	704684265	4016376	128617604	1858980337
4200473	528088547	134582856	25819402	162368	299759615	579617279	7844526	144442944	1720317539
4200474	519350588	153133476	27352111	77400	304260906	532600724	5619734	126559878	1668954815
4200475	534595690	98696665	17831800	166745	318357688	537783712	6900868	133908666	1648241834
4200476	565638441	71981890	128680385	124261	342919765	590792975	5552829	138301299	1843991846
4200477	554596127	54884919	30125517	20675	344064529	585876446	4935023	119600994	1694104231
4200478	517541221	52012942	27014405	236674	358392470	551663536	5058137	129262536	1641181922
4200479	570084397	56615207	24984347	135278	321719849	555245287	5936448	129533655	1664254468
4200480	521097107	158038587	54136020	55686	316679926	630987058	7657667	124864550	1813516601
4200481	526339873	40332647	28689915	26046	301574915	530204831	4166594	122705791	1554040613
4200482	543909578	140619689	46333164	154244	345298521	578106735	3677963	139468792	1797568686
4200483	472309744	45472684	63432861	139154	343533523	539297293	6457048	123279274	1593921582
4200484	496889284	161653061	101562974	30712	351711077	605153066	3641204	155140913	1875782291
4200485	528403746	54972892	186420135	86522	317603638	525807557	5893691	149752212	1768940394
4200486	458545890	177651730	32217031	142614	318768138	544418826	6100248	138313347	1676157824
4200487	478534978	55730211	64767037	183456	323010686	776315323	7149852	148844657	1854536200
4200488	485936187	33883622	9749134	81615	368688896	642209033	7458189	127780763	1675787440
4200489	457491965	51437525	21465785	86137	358823612	713518514	4953644	135441624	1743218804
4200490	512950506	38943994	20892978	89148	341740003	528556465	5283008	140012024	1588468123
4200491	466273964	145794722	24741172	80058	328308416	641408409	4244711	152989187	1763840639
4200492	552417191	62726417	18534623	57070	366863069	681986950	3904176	157020928	1843510424
4200493	475623630	40538575	37008340	181846	349068720	732151621	5852284	112414991	1752840006
4200494	454596597	139449178	181836137	148969	387618758	674605308	3378312	148558069	1990191329
4200495	504897639	66182978	73370411	246286	353246521	601784396	6455588	139132829	1745316648
4200496	544888616	48691337	117321502	169041	358561633	551188191	5051054	154748445	1780619818
4200497	529879175	133884505	13407956	351686	336372688	705263912	9465235	117379035	1846004191
4200498	498314468	57240655	57382540	179451	309356658	687324758	4974122	127336807	1742109459
4200499	555464399	157875518	27628697	56620	333609256	558851783	8486020	123519815	1765492109
4200500	554418838	66131750	36496180	78947	308655218	583050220	6048579	115757819	1670637550
4200501	517096035	63361804	49990484	181680	349059822	618513263	5459407	126725971	1730388466
4200502	530117846	177522366	16654051	146682	328398755	577695647	3927744	144335768	1778798859
4200503	514441685	78283952	88851673	145768	331820563	565119814	3220286	139194424	1721078166
4200504	516324428	101591764	38469975	143332	336056625	501383326	4994828	164932583	1663896860
4200505	549746885	120111568	23317495	148735	349979613	621911908	8045294	165253385	1838514883
4200506	513175198	75782275	20517680	153263	316855752	682122817	4967302	192727740	1806302027
4200507	553238212	129110545	42604901	181923	313474494	515517050	5809568	132513191	1692449883
4200508	527426220	73923467	15861724	207936	323278006	601988968	9344392	151987638	1704018351
4200509	530003603	133997732	17710035	34457	348305582	609878953	4723363	109573076	1754226800
4200510	478299731	120830112	14234088	34438	339047772	617909874	5789417	118900130	1695045562
4200511	506527074	49933776	17991352	113611	403684572	554284711	5956517	172372899	1710864512
4200512	540135699	84755317	17801095	78075	359498571	560987007	3420289	132460055	1699136108
4200513	561314445	62804104	182304347	166179	381735668	784830007	5020976	129317224	2107492950
4200514	467002501	83542878	28935053	49227	314890562	739409755	5758054	139382216	1778970245
4200515	502945668	79473909	32827906	71407	329365795	594603240	5011704	168863848	1713163477
4200516	492633032	133960544	21876245	63968	334281852	645397191	6370293	125139863	1759722989
4200517	497618850	112610152	16296598	127433	337497321	595983345	4941256	124117689	1689192644
4200518	461524041	49574412	59361573	25850	314828412	570722457	3993684	144358854	1604389284
4200519	509021392	113952683	15535124	102252	289329207	581828946	3088346	134231040	1647088990
4200520	541413477	61078296	13313630	111236	382482462	576649832	4846733	125714829	1705610495
4200521	521829670	103808063	25918768	100633	330590068	551369879	6226331	161944457	1701787868
4200522	547702311	112743225	14372969	64849	339682957	542925211	5431964	135746228	1698669714
4200523	508030832	156884708	27887554	108751	339430396	761339443	3678442	131057036	1928417162
4200524	463134201	48367629	38117355	107812	341819053	612806024	7080210	150111250	1661543534
4200525	490705605	54463799	102148071	125099	371937596	533333920	6463373	124187498	1683364961
4200526	451419505	157809502	20823457	134133	367592513	588270744	4005720	145830928	1735886502
4200527	556894817	118813648	37225384	95017	308528931	728341323	5558863	123721247	1879179229
4200528	482057057	98500329	30411615	147592	326418945	565449014	5705853	128540779	1637231185
4200529	480598348	52768748	16126548	106649	306893249	707589611	6044300	115983119	1686110572
4200530	472923893	84187973	40149496	146970	366775920	577602869	5486889	127323105	1674597115
4200531	534682689	74904038	19597119	30057	355186571	646822865	8635745	118227016	1758086100
4200532	442340016	57257203	42895831	92510	307077030	593805134	5916056	132223418	1581607198
4200533	518054078	147766536	14796633	115124	369129744	670277084	4880810	115431642	1840451651
4200534	540496505	43923588	20920225	131345	328130901	678955332	5310727	112890427	1730759049
4200535	488294275	97595190	23828842	37976	361733599	572797049	5406703	141820854	1691514488
4200536	568175072	144929100	26050297	141902	333947621	569715861	8058076	139247832	1790265761
4200537	488121468	97364794	17774357	60775	328452651	723381338	4378824	119583144	1779117349
4200538	456948074	130514596	22637602	68073	390968096	785397838	5257445	159170037	1950961759
4200539	512523919	90312302	51402440	145987	371001595	482415516	4232836	130294893	1642329488
4200540	509158083	45656111	18580524	138958	361922871	536993964	6761169	142829014	1622040693
4200541	492747536	167426075	16210935	65398	357701225	797064589	7439686	147262854	1985918296
4200542	480912236	75268783	126532821	317559	311448135	582030877	6665035	128643791	1711819236
4200543	533493939	36658298	13370066	114409	356496019	559790357	5776776	150267401	1655967264
4200544	498878546	122307831	33523668	85169	296209616	546336280	7992489	189668373	1695001974
4200545	487388608	117680698	33746617	117387	289501941	583958412	9260480	137173726	1658827869
4200546	571348713	37210005	140810469	269050	284757894	597596813	7209472	138359724	1777562140
4200547	603764896	96327690	43855697	156468	362272837	538178281	6775649	120781272	1772112791
4200548	482022885	75653481	44972726	19461	358417880	730135754	5238466	133456044	1829916696
4200549	523315835	96361423	64383630	141593	346065750	603519107	10248345	118635042	1762670726
4200550	513423204	117226303	48718535	146313	305128901	473268759	6820139	141653177	1606385331
4200551	567795738	125468833	45736186	243640	308316168	690743229	8972878	172297323	1919573994
4200552	496442024	67463309	15299442	221182	325317463	613870812	4302825	153519658	1676436715
4200553	503481905	52149803	69677690	208910	339971586	622230569	6502213	145043776	1739266452
4200554	469066197	153503478	15231436	34647	321286149	605691632	4818941	145659237	1715291718
4200555	527642490	122569154	41445539	62818	375039087	608953862	5706199	133124930	1814544078
4200556	491623981	73443569	76022580	149126	315998337	609778024	5625591	150939033	1723580241
4200557	505051115	75376819	20676602	125572	327431071	590377585	3871860	116518863	1639429488
4200558	517457772	29680902	26351543	118855	397950827	770913469	5593457	167954809	1916021634
4200559	538743085	53731062	46094334	101019	328111161	608424009	3504090	141397808	1720106568
4200560	500257924	61603261	19724772	135956	342338577	756007967	6133298	146152345	1832354100
4200561	548959392	58861065	34325816	76426	353866233	532726742	6726231	124559367	1660101273
4200562	501982628	36617523	28987472	223646	289251316	553060170	5657883	117854222	1533634859
4200563	496266383	32409871	33976936	65634	305311252	706460872	3928626	159238305	1737657879
4200564	540987898	49454051	15003204	151591	362374012	593670766	6694846	153552356	1721888724
4200565	458143137	61690476	14104344	146722	338767512	517827382	5741903	167517928	1563939404
4200566	483875793	66650197	26968883	219489	331165050	747996746	5891890	170317362	1833085409
4200567	509687754	148092663	21752039	106932	406735717	791190908	6288283	169271729	2053126027
4200568	467871348	142322444	185918461	76635	334627319	604179398	3680343	173897118	1912573066
4200569	531391172	65071421	24006032	112654	320872341	548286931	4801560	140419368	1634961479
4200570	521051317	37541018	60352760	53348	329402398	671064850	3920320	157591725	1780977736
4200571	492451428	91863702	12955028	69768	325754877	577516773	6766731	126675542	1634053848
4200572	510366017	65949845	93277818	121346	379091994	594386610	7395791	110845853	1761435276
4200573	494552488	76812056	16936566	55208	348782023	615707714	4725028	149583566	1707154648
4200574	503723716	119458603	18524049	294560	334119366	646477107	5087052	134305037	1761989491
4200575	490440605	40438785	20676980	134683	364296101	625105084	4709782	124756957	1670558978
4200576	608964506	48601872	13281453	30277	345547336	553250802	4391379	150634804	1724702431
4200577	518886347	41999186	25834177	152083	348639782	728347439	6237327	149150824	1819247163
4200578	481193236	104475902	91792456	148681	322109803	637597312	5174954	123205490	1765697834
4200579	562175424	175238279	21867827	45655	349930194	592068225	5663197	148347260	1855336060
4200580	488827859	68246531	23158525	128248	442301132	561657524	6597228	182144603	1773061650
4200581	518492712	132938323	187524562	237624	409670750	521379575	3799461	137193612	1911236620
4200582	508230088	99295441	24721637	81548	345742591	508631469	4238047	168334527	1659275349
4200583	558318768	175216348	54856970	39014	345452169	548000205	5981609	135158302	1823023384
4200584	507750803	63984675	49088790	163254	343606080	632309865	4410677	145809718	1747123862
4200585	524851491	143110987	12974264	250368	398540351	696528592	5627568	148852438	1930736059
4200586	530699746	73855039	10836489	61564	328662497	593191396	3687415	126123226	1667117372
4200587	486805183	60104423	131311685	127942	360465182	538474923	6358053	164217645	1747865036
4200588	512839989	38209448	21376062	120402	301827033	519574504	5073026	161378473	1560398936
4200589	478426041	65623345	15605213	55183	326567668	614219996	5356284	161285356	1667139086
4200590	522922245	71435170	42049519	102191	356407639	531669744	5835920	125461229	1655883657
4200591	485372759	101582030	19446101	123040	385194695	552187355	4992242	155616559	1704514782
4200592	550950989	41098546	13938892	119578	365248385	478915637	4509325	128497392	1583278743
4200593	463184147	99706998	29723222	159692	315257731	577819096	4201299	127589585	1617641772
4200594	494564094	120525628	60660517	113097	407215049	590627470	3969599	138969287	1816644740
4200595	471475841	30714090	49165758	132511	348896772	670243208	6750521	183065228	1760443929
4200596	578514664	88924047	14787679	234988	344927413	573473851	5166793	119321382	1725350818
4200597	500859129	59856344	30963807	96753	331743894	793283228	5014086	154323128	1876140371
4200598	517785108	65632775	53185506	39448	351208435	682963820	4423345	150474504	1825712941
4200599	554993855	42360955	21038413	119821	292562602	488538805	9556699	142938532	1552109683
4200600	580159346	93519555	22966004	84958	317568362	564450399	8164459	126593471	1713506554
4200601	506907193	80911234	34567640	224694	324754430	670504387	10677019	165033570	1793580167
4200602	541336427	71077689	32467976	148536	384147748	493787171	7305308	129511455	1659782311
4200603	490508327	110845256	54524379	42057	404718171	511693341	4778650	137730923	1714841104
4200604	484954194	58902450	37156200	104095	309366750	785667801	7562487	148041164	1831755142
4200605	511826266	61762081	63765319	65925	312745957	553823308	2951535	146074570	1653014960
4200606	468401208	55920277	58166399	315782	308842581	696624724	8128156	182918468	1779317596
4200607	529289527	49286738	52796881	179915	308894443	562957917	4823031	145982827	1654211277
4200608	506851901	162379512	26441102	170591	345926386	543564607	4537446	189915134	1779786678
4200609	514412410	65049381	24212353	207206	337313816	585847340	4654643	192364721	1724061871
4200610	503365330	110925133	31843695	33400	356595384	673250057	6089733	133542357	1815645089
4200611	526379208	174898836	21368910	44417	330181207	572477789	6959175	162468043	1794777584
4200612	455366451	51503139	78889607	143842	325319486	685934791	10912694	125456369	1733526378
4200613	498827214	127242799	15065478	148756	357952608	588093620	9805277	145166242	1742301994
4200614	474267003	63540195	30490639	22611	316966007	582596041	3980882	159390252	1631253628
4200615	531058953	114820013	31906518	73119	335016633	566324068	4604810	111125305	1694929419
4200616	516589309	155515928	25421720	117440	333194914	618217845	4974346	161703671	1815735172
4200617	514421833	66224405	135700685	104742	321198590	551175571	8648882	162908558	1760383265
4200618	473579098	155888450	21169574	173387	374453770	613533702	9206684	145874605	1793879272
4200619	586661570	141117068	33950425	255259	319426968	514480222	5675513	122174478	1723741501
4200620	494295950	91496883	20679502	342991	361613207	516888448	4835812	130974758	1621127551
4200621	524153253	80437384	13397151	112595	401990027	592403890	4714445	125148081	1742356825
4200622	479336961	140860472	15414454	96492	346459818	591896593	8091794	129350949	1711507534
4200623	500003865	128278169	39037213	46691	380049209	688893336	4191570	179343638	1919843691
4200624	504855002	45607813	91665733	37596	361577095	770207717	3175760	169376271	1946502986
4200625	441433580	105744845	14792062	121852	325230546	654556467	5413513	126203596	1673496462
4200626	510073751	173444454	38908882	95103	292769598	560126703	4221773	131566000	1711206263
4200627	494408628	77087818	14047496	71438	303505128	721272520	6235762	131389342	1748018132
4200628	523950483	77531120	14789292	34936	421545916	611253053	6800891	137599875	1793505567
4200629	508046649	34105480	14662480	79284	311966776	516301158	5215776	140483033	1530860636
4200630	473720125	185683229	22488970	48983	338718242	517398329	3960908	173518807	1715537594
4200631	505064965	56170649	20260202	155036	327729136	717823496	7180250	155725440	1790109174
4200632	491065402	81672608	37957342	122069	315769193	518375299	4854101	123188534	1573004547
4200633	614929531	143285595	25445627	76470	316640008	719653544	5569652	148191980	1973792407
4200634	508177960	69901905	48270951	56958	321679838	809506299	4268615	153088899	1914951426
4200635	416036100	155715038	174105080	133393	300470195	548683833	5960822	129188622	1730293082
4200636	564370109	148991873	33279435	76381	289647791	734072397	10296939	158673828	1939408754
4200637	521272156	70449851	31741972	91362	357160010	516897330	6617396	143426669	1647656744
4200638	477782704	52530061	172133290	116876	302994446	556966343	6352404	153398763	1722274886
4200639	499410051	86877410	56877973	138946	321635582	635854532	4673240	131521383	1736989117
4200640	564500153	109119916	174272675	139707	340731559	665344142	3155640	164346510	2021610303
4200641	459762036	136398687	112375146	37763	325052191	675967069	4413589	157043864	1871050345
4200642	476865220	78058741	55992925	91607	317269334	547042089	5902139	143626807	1624848862
4200643	469391913	47322223	21393349	273263	303946061	580901846	6258869	139350397	1568837921
4200644	515321024	188567105	25450614	99883	348665660	630107648	8635876	118519143	1835366953
4200645	439670006	161651521	16732045	125385	299994881	616863042	6056622	153159641	1694253143
4200646	502636819	43070208	17872343	82556	330322474	662274966	5251068	116786603	1678297037
4200647	515760685	127337187	31140994	164528	319726236	587018417	6362119	146197325	1733707491
4200648	476695942	117863268	16830520	34911	342789756	560710508	3463220	190280114	1708668239
4200649	530929811	72197468	61792761	43680	351703111	522025565	5551474	139433481	1683677350
4200650	458319482	154239939	102648210	130420	309199482	569456930	5136077	143261413	1742391953
4200651	477598836	71549592	23464103	188045	411033997	630873933	5813234	127410219	1747931959
4200652	504048133	161217839	12581375	69056	324975962	515300993	5371001	128721317	1652285677
4200653	490995752	110856983	21605492	119238	332519071	593875172	4412084	171083877	1725467669
4200654	482512084	64894400	31473496	146402	305237305	529878538	5424605	119962399	1539529228
4200655	587213347	33125419	35000441	76202	346484071	626447854	6275648	146674985	1781297966
4200656	500239333	62358636	36695477	159401	270632557	849012440	3955735	170727915	1893781494
4200657	508968469	119841213	45643239	195620	325021397	554933457	5911468	142221088	1702735952
4200658	515086039	111214250	22707158	10989	398708655	521679894	5684876	120899276	1695991136
4200659	506070778	73146939	17257721	130344	325755858	530302128	3663553	133150766	1589478088
4200660	469430063	59057260	50688485	72096	282298122	553471619	6735346	133035448	1554788439
4200661	546923721	125843294	19759298	86734	372505334	626268990	6528679	141767389	1839683439
4200662	554480858	120638281	133268429	93085	342571169	548053429	6191926	115166476	1820463653
4200663	538777205	59901771	54695495	89859	338446013	658565687	6275388	142728165	1799479583
4200664	521190018	140176608	78143887	98989	399292712	558790868	6743832	143984101	1848421016
4200665	555833380	58055345	65591730	36576	289249253	701384222	5176551	134898357	1810225415
4200666	484634356	127965290	60481969	65874	342185323	612583240	5249314	133559381	1766724746
4200667	529475392	48201077	63795186	178993	348879458	517068177	5074345	138241213	1650913842
4200668	470152005	79935556	21491539	55734	323584673	607883203	7970901	151488707	1662562317
4200669	502507962	84579674	24369694	22892	398635975	580071699	5753497	120048484	1715989878
4200670	478681813	48096565	59303663	158507	356157079	543321904	5318655	145365458	1636403644
4200671	588185155	68267260	106264220	111752	312256734	664998608	8649982	125317072	1874050783
4200672	474214435	50082810	20072868	147092	326295241	741188515	7934497	149207620	1769143079
4200673	491655984	122502345	12718516	200735	323277679	594906016	8308271	144227664	1697797211
4200674	525554225	83567069	51233281	70364	343636205	628213523	4587388	144978597	1781840651
4200675	495355145	151068340	36499744	92591	338033434	557389885	5620322	132696747	1716756208
4200676	496439460	165725520	22415391	55080	346428067	535850953	4379265	149840783	1721134519
4200677	542751533	46105258	12066007	103504	369173002	531082914	5580986	128488078	1635351282
4200678	447179820	59403100	15078059	175260	335374676	534152362	8219711	118606315	1518189303
4200679	556324932	136409101	29815917	139977	354251032	632060120	4302231	185319892	1898623201
4200680	546942148	27522217	37620611	41168	372961034	566398506	6489868	129533378	1687508929
4200681	544183451	63199893	88381256	160447	357412983	814798621	4110494	121044194	1993291340
4200682	460273715	63514580	18914152	138925	337693021	495935943	7346432	109879616	1493696383
4200683	522110933	144986211	102205713	101473	334507366	623381626	5296038	141113080	1873702440
4200684	453924372	134700428	93347538	90074	288515046	655638382	4835988	139694022	1770745850
4200685	547003884	36291440	25346923	176623	336829019	727723174	5453321	158446537	1837270921
4200686	450242894	94044934	12886387	150568	373512650	499976394	6661904	145592111	1583067842
4200687	482339127	57831960	21082968	140786	346742772	674196455	5641260	175818209	1763793536
4200688	532132404	144029577	26787818	101289	369905176	649979540	5084317	130928190	1858948311
4200689	474453827	42629041	181631861	49381	340063015	735555589	5850623	152599790	1932833127
4200690	537074325	110509681	30961711	229111	302613667	582219505	5242499	150853844	1719704343
4200691	532703808	88641176	18058270	62349	313481252	652739955	6338530	195776926	1807802267
4200692	488868460	104345552	12908659	129813	352891009	592590222	4435237	127906995	1684075947
4200693	586044664	84478482	26672814	152214	376577160	604327113	4763520	128526917	1811542884
4200694	471857133	131487326	14074719	148275	367121147	690203958	5617097	130106961	1810616617
4200695	494295497	93881905	32257139	23501	352460725	727713818	4136588	156433565	1861202739
4200696	484169180	23503246	11765692	91541	329236631	524030411	6203162	135693762	1514693626
4200697	503831739	74417479	58281670	70208	337179493	563039035	5635958	138318554	1680774136
4200698	469316327	67416472	14735810	124171	360933443	558193106	4639838	143384599	1618743766
4200699	484839585	47721042	174423129	173983	325392213	764630901	3609171	141423307	1942213333
4200700	527230843	90950983	14057331	67505	350041512	685765764	8200187	161714998	1838029122
4200701	493124368	191586032	52427146	161659	339487937	760416921	8086426	122793599	1968084087
4200702	560948942	122517532	28254456	31535	360398597	554156583	3817567	125848077	1755973289
4200703	519934666	54044847	30087315	125071	308105715	588612586	6601190	169698711	1677210101
4200704	549612830	66970054	32236766	65940	311035297	556994864	5098413	144919969	1666934133
4200705	547954221	71293333	17434955	99976	336577047	498350069	5981852	126790191	1604481645
4200706	497638792	112451635	24818920	29301	375456848	598687531	4674280	134688218	1748445525
4200707	505777218	136277278	21254565	126763	347659277	686120465	4158050	166225156	1867598772
4200708	473477397	67274315	12033712	76627	378133606	638810572	4400382	112122203	1686328814
4200709	490887106	81150684	19566314	45222	367189046	633927338	6443208	174633344	1773842263
4200710	508935847	48765644	17059417	36646	326748547	648008626	4325888	123205954	1677086569
4200711	464092568	83302790	31903750	160378	295071146	634371699	4638795	119094307	1632635434
4200712	523458503	68934337	108581717	149380	315318791	497432911	6196046	117187378	1637259063
4200713	507027536	73178989	178254940	209534	368071217	718394014	10294287	189325953	2044756469
4200714	520034941	154000251	34365169	160616	375282182	592972185	5583120	135678923	1818077388
4200715	515365361	66194593	49751206	134843	346620394	585500736	5370883	140208272	1709146288
4200716	540294021	45610452	31952213	25111	344904918	619455148	6328781	142809441	1731380085
4200717	458714258	84376427	25849913	68278	296678457	608539709	5502620	134434104	1614163766
4200718	479172066	98276946	62804997	137442	341780029	619055273	3504436	114164594	1718895783
4200719	523912584	118234406	21139418	177152	363917010	542024579	4899020	149022292	1723326461
4200720	513282015	90960693	16032373	136288	352382090	520449167	5258270	143461845	1641962740
4200721	547411880	115179085	61173812	82835	281323605	609133055	5471194	131182333	1750957800
4200722	557284706	163696239	35652290	125626	305614048	517896500	3463232	155553756	1739286396
4200723	438188210	145139326	20483524	111732	390340470	707788991	4061298	154087950	1860201501
4200724	531028797	118684685	188486101	138000	277743025	510967947	4813318	137320111	1769181985
4200725	535294657	158390424	25338314	12144	382811256	644097658	6143630	135536018	1887624101
4200726	541554378	68068958	35508135	139999	355755429	727617136	2876989	136696947	1868217972
4200727	602970037	44049945	22588788	108633	302655910	592495661	4101861	156420097	1725390932
4200728	492739755	92263709	27855657	36114	307136108	505183149	7591087	137857449	1570663026
4200729	575021512	90797281	19934967	78851	341286589	605082265	8050648	120175890	1760428003
4200730	430423814	143334574	11900841	140985	328847872	580661790	7009880	116012445	1618332202
4200731	500855432	78167884	24983083	106037	391206437	592187974	7865743	148256324	1743628914
4200732	554019141	65335662	39383295	42244	377177851	605760434	5643467	164689261	1812051355
4200733	567478997	93632236	11380378	211452	341985514	508741158	4165389	124405563	1652000686
4200734	472908001	29210351	19703441	81609	398960365	742974161	3861139	119277853	1786976921
4200735	507691521	74258460	13048019	127721	388991688	823916600	5435083	164092114	1977561206
4200736	454043529	95048068	18679542	258737	388842348	581519532	5003961	118563817	1661959534
4200737	538431320	34055200	31193870	71907	360876940	599632967	4156315	137942041	1706360560
4200738	507987933	112042849	133403611	54463	343299349	605953969	5260804	124396768	1832399747
4200739	561526790	134478348	22726816	77887	336383290	630019519	6176698	135936487	1827325836
4200740	504249619	154820765	42121038	49540	297686774	527391395	3940192	116708570	1646967892
4200741	547155771	179423820	28501698	63015	286951752	736544537	4658399	160101601	1943400595
4200742	562403187	75183084	69040642	117833	376718819	764120783	4551559	151121060	2003256967
4200743	512118814	54228877	22426761	149569	311019386	732175445	5049953	176756043	1813924848
4200744	501425307	136310479	175490409	71495	349372199	544292467	6783930	117221286	1830967572
4200745	488189287	76916068	133870519	141547	345689200	588191680	2837031	136390987	1772226319
4200746	507933599	106535751	103123389	96842	346055877	553029354	5083146	134588976	1756446933
4200747	554071661	39380146	32263122	67553	353851603	658789405	6438539	155724838	1800586867
4200748	492847246	37165834	112409174	164381	389775086	554882639	6439158	146493959	1740177478
4200749	467860495	59826241	15738938	114358	373807949	681683372	4225671	137488809	1740745832
4200750	522501529	111304863	45238422	108233	308506804	565331250	4943841	128233801	1686168744
4200751	529604076	84109513	180277328	53233	310679114	626550358	4908763	130085830	1866268215
4200752	499558079	165253675	47319998	71017	344788730	632139797	6110979	117857143	1813099417
4200753	459998965	147556848	44132687	148299	318872564	462967585	5737175	135411235	1574825359
4200754	535682350	64553503	13722769	125542	303305686	580271111	6775406	119006043	1623442410
4200755	465218205	112706820	54259076	282836	314151448	584805596	6684526	140631735	1678740241
4200756	563067366	108207236	131483932	97598	330497045	554974798	4585680	126093183	1819006838
4200757	506974843	87338191	28126301	133157	322884506	569394099	2779772	128528043	1646158911
4200758	549766119	31734168	52500387	147804	354918989	605203716	5466093	131231571	1730968846
4200759	495726800	162255366	37024415	104613	268351318	533007498	6196156	115863909	1618530074
4200760	496900638	144542960	15776678	164986	278750774	656919440	6279744	146392443	1745727663
4200761	494024759	22012223	35497602	163831	322089690	707374900	5411326	135737706	1722312037
4200762	460943364	103616793	19417411	34622	341944170	746399015	5452603	117484731	1795292709
4200763	487292846	93170478	44768292	67551	315151916	532597844	5028301	170802398	1648879626
4200764	469259080	55833203	98675837	131279	319940858	567109276	6121357	134272299	1651343189
4200765	533829519	93117312	22351957	39127	293532330	574313433	3724190	173591375	1694499243
4200766	529653718	176406021	22808872	172218	361882363	602686526	5867540	124369361	1823846619
4200767	472055914	72284553	189753538	104863	300758487	598964143	3456518	123833779	1761211794
4200768	561532360	34532164	13796200	78052	352293729	597186021	7188655	149361481	1715968663
4200769	528456728	42143422	29786881	86099	305735448	599887650	4049561	161346164	1671491953
4200770	483353410	32824237	62545031	220305	331038304	659841950	4292809	141075445	1715191490
4200771	467883157	35381269	13017986	220865	313093453	568357760	10772110	147484650	1556211252
4200772	522639975	128195998	12036281	214367	343927491	668946272	4637511	113341513	1793939407
4200773	490527860	183706331	50555859	91359	366691364	717548597	5001106	165825679	1979948156
4200774	468661912	63178206	18136822	138606	320843510	768279404	5155107	130043852	1774437419
4200775	458286955	30267412	99941727	172157	334777851	517482301	4451792	150462939	1595843135
4200776	482381438	80482923	37235745	102709	418709988	755372063	7805906	133505858	1915596629
4200777	542253505	75698704	26621155	121788	338928185	643517029	4599328	164761417	1796501111
4200778	454154638	88535103	43300434	32345	293282077	583906727	4773210	164701132	1632685665
4200779	491899537	78542511	89204231	119134	376338350	608820596	4515650	119961494	1769401503
4200780	527851010	132535786	11796196	25361	356719155	582337042	4503514	119686545	1735454608
4200781	485322882	157392388	14686365	149390	339726916	645931050	4304029	161227507	1808740528
4200782	492470310	57340236	50572315	109887	337554194	649315065	4162716	140255269	1731779992
4200783	540841629	89153668	10692238	143083	332331555	581735871	6499818	163926377	1725324240
4200784	518486578	172205306	61603402	30949	370130286	610309454	4763238	170247700	1907776914
4200785	504190965	140148399	13893122	228786	331913842	839675316	5638900	160420439	1996109769
4200786	451911860	120845581	68524039	94901	386703598	668369131	4083964	133232867	1833765941
4200787	482028387	108762719	46498622	27458	334334137	605698014	6318913	175844200	1759512449
4200788	450841849	76412709	43763942	141110	345988663	608004971	9958866	157061434	1692173543
4200789	567037451	79318739	94627175	143014	350082085	614843704	6681233	157733487	1870466887
4200790	518750634	80744754	71226189	39240	306128007	753700180	6551087	127475948	1864616039
4200791	512330614	60407392	91263811	155386	337309672	553739052	4026459	187157047	1746389433
4200792	539178533	65074689	16438844	118968	311144106	545699543	7309228	116704340	1601668251
4200793	483526046	152573264	173335885	33373	308416834	675840589	5394493	146158892	1945279377
4200794	547667653	86310209	11771883	85724	323257975	606428714	4952329	130303799	1710778285
4200795	489984515	151774845	31366697	132613	301766230	603683396	4599516	156395732	1739703545
4200796	509939272	35454401	67048213	200812	326948653	602264657	5131908	125718656	1672706572
4200797	494254907	54329079	19325109	29485	324996668	682621542	4987850	167693572	1748238211
4200798	487588278	45307206	17688349	67461	353375904	555828533	4196509	138104369	1602156610
4200799	451085371	88556149	189574876	121886	343593610	741143950	4942220	137055614	1956073677
4200800	448262794	140726514	24373528	181818	348729057	569622460	6283681	190095254	1728275106
4200801	486777164	154302307	22638994	124155	314055828	553443472	4167306	177295727	1712804953
4200802	514878843	73548557	35126037	168882	305033507	739532175	4601532	111958986	1784848519
4200803	543428635	39096419	105327670	167395	336679258	551225039	4131136	196664355	1776719906
4200804	509601133	163388444	54418241	164215	360838483	550601033	4709220	126375365	1770096135
4200805	510159775	69843048	21342143	79285	334148407	679591395	9961951	143501276	1768627281
4200806	529253951	58720313	18203798	116874	358160128	568490769	4491834	136867458	1674305125
4200807	500944712	50719941	16683741	30746	324119491	613778118	4455755	128045460	1638777964
4200808	557622400	32135444	34411054	124859	369383945	557299914	4280874	159230230	1714488721
4200809	525773525	133406480	20679156	86423	347393453	576396817	5815046	124744765	1734295665
4200810	518515239	46854238	10453433	255452	372530002	507072712	6854245	158670548	1621205870
4200811	482176089	144012216	25214417	69026	395378910	573193872	7295749	111685518	1739025798
4200812	505810883	53980796	41253068	147769	305623055	573258831	8807229	119200648	1608082279
4200813	487535050	64476632	10821922	68994	354767245	513741636	5000725	127015458	1563427661
4200814	471974766	42650574	17044547	106184	304824412	590441260	6615814	174765888	1608423445
4200815	497356938	99601984	15579400	37485	349527712	642923868	9271161	149804590	1764103138
4200816	535949420	60185125	19325745	141302	325459699	634396577	10622328	121237072	1707317270
4200817	506608515	154580704	35461070	44653	361646438	538620975	5867408	128088087	1730917849
4200818	560102040	140977717	17851777	32482	323164470	556022226	5427013	140791266	1744368991
4200819	518229955	46174710	18914120	126145	333515915	548270920	3757996	173710728	1642700489
4200820	522576657	32843001	17919780	47511	348772935	514275812	4060719	139690510	1580186924
4200821	500014549	99894429	42548555	102289	343113862	728598766	3698901	120311911	1838283263
4200822	500228537	157037004	18678459	140401	289019840	640854944	6107587	154413155	1766479927
4200823	493149874	65572340	19547922	89586	313077390	725840622	4776688	193677390	1815731811
4200824	474259025	65917168	92409070	3284	296384875	592249569	5533405	149182782	1675939176
4200825	507321302	157160894	52158282	151674	349513910	723579480	3796952	133618538	1927301034
4200826	480282690	92418309	83462037	117961	315558484	541637935	3994188	149743031	1667214635
4200827	553284131	83318332	8079495	41556	291157885	524853201	4822081	149871694	1615428375
4200828	480127528	61654204	14259637	27067	289969755	499290094	6130746	141043545	1492502576
4200829	498029971	67501623	11259388	78352	321297902	613624204	5954775	145384333	1663130548
4200830	535669620	166042995	12881952	41587	319357272	774740184	3482575	132897413	1945113599
4200831	514939676	170770583	51976578	115569	349242842	545392709	4368547	138365340	1775171844
4200832	481027882	55176690	12620326	174618	322899375	737704090	7307012	120426342	1737336335
4200833	467278748	165130823	59303629	287380	302961459	552497138	5229785	151652485	1704341447
4200834	560308806	93049882	30104084	122526	308030631	621125320	6537045	134127001	1753405295
4200835	531035124	70068352	95317142	138066	309459523	648920534	5117926	142048498	1802105165
4200836	482620247	51961804	52165335	73255	341403700	525439906	5652661	161841364	1621158272
4200837	475682795	67027235	72624083	128282	386079035	738661733	7872005	119446379	1867521549
4200838	547369801	43634016	24513036	93186	347462046	600167326	4521898	177936975	1745698286
4200839	473815312	64194509	14021673	214177	366750902	559675408	3192226	141677888	1623542094
4200840	525566976	107889673	19284055	170403	395525884	555669169	3388354	149126051	1756620567
4200841	466652311	159387762	133703398	213098	334927149	533913918	7553688	181438650	1817789974
4200842	498235728	39160111	91129449	115370	387255252	749364192	6109831	126407323	1897777255
4200843	552455609	56420082	123127991	109636	341103313	575430333	6639081	135533968	1790820012
4200844	517665100	42249599	30448024	140256	363530639	651139683	6389417	152409643	1763972362
4200845	519162392	87146862	61316017	47474	328159975	524096929	7759866	156173749	1683863263
4200846	550992832	58131546	38780524	159921	318273319	613481934	5701528	119258005	1704779609
4200847	529686072	79202220	24682342	178401	328924180	570254816	7095554	154637265	1694660850
4200848	492161421	150394241	22989485	80443	298880400	731789032	5797676	185621269	1887713967
4200849	485242080	46596940	46917513	143464	353677391	609066179	4873965	126553109	1673070641
4200850	527743755	55380528	99158081	194233	361937279	546943411	4343537	197088229	1792789053
4200851	488493338	198664071	54593312	129189	377888266	527466794	4879496	130680388	1782794855
4200852	512511179	82803719	33766612	176651	403631640	573816261	6746155	142193753	1755645970
4200853	537560560	175427480	65075225	45094	333975824	621670265	9298024	122451215	1865503686
4200854	511022203	141030306	27779999	66349	320596979	639409448	3711355	136372506	1779989145
4200855	532174978	90796497	19122221	208549	363372680	587921457	5661830	149762787	1749021001
4200856	523364395	42075635	12638362	69373	344354002	605680676	6098836	164064824	1698346102
4200857	466203047	57253123	87618010	115679	347663135	664739944	4617356	163506962	1791717255
4200858	490918589	37739369	14702956	18562	331152706	537449228	6496343	168664948	1587142702
4200859	486063239	73850848	14157370	110075	377986694	535168483	5826554	173542369	1666705632
4200860	518790103	130625634	18994356	210729	359753943	610514277	6276725	131634900	1776800667
4200861	489823872	134460720	20567524	18693	359007015	614761645	5179237	119367237	1743185942
4200862	479750173	98809586	34448745	50224	339045694	596254794	3506829	136519291	1688385336
4200863	495082065	77748037	185470411	44898	383675667	802316207	5608353	138385005	2088330642
4200864	519270437	59764467	14746646	134763	355900402	548834005	4798558	149485986	1652935266
4200865	504751964	71320681	69668281	167584	331996841	594237751	3386075	116761451	1692290629
4200866	524276354	49822729	25188788	179023	328531390	534055046	6034982	162274178	1630362488
4200867	567393101	74078314	94190207	55359	336764333	582053294	5381956	124615943	1784532507
4200868	476622697	125733069	18110540	97041	346732124	569837692	6139539	142990516	1686263219
4200869	527401604	30545885	20242206	119898	397929790	623805004	3912323	134924554	1738881264
4200870	471833912	67958620	22553844	195588	341973408	793038074	7204256	159090478	1863848180
4200871	486169185	73922762	53096670	177211	332653392	629366827	5244190	139159543	1719789781
4200872	474362337	62139106	11195421	89354	340896783	629153014	9811572	164486715	1692134301
4200873	535859976	168506496	43013925	88667	311947417	673646657	6080711	175590062	1914733911
4200874	433721601	157960785	115863028	211279	374246253	535983858	4898795	188115989	1811001589
4200875	538874610	47360366	93074518	88533	382672284	667321153	5283333	135094476	1869769273
4200876	488841781	137710634	77914623	37136	384103106	527611885	4672986	135380518	1756272669
4200877	463840634	41099830	31191660	142689	339588923	537801322	4218984	154081976	1571966019
4200878	549051113	59052554	22036020	66007	334729069	650237546	5756369	137310594	1758239272
4200879	522653924	114694963	19151979	70974	403291504	590009019	3801643	114536133	1768210139
4200880	493164292	61219415	16353620	37198	322775004	762216313	3728764	157729060	1817223666
4200881	553146891	60306680	174474381	205618	357834618	590941676	6053460	121092584	1864055907
4200882	460383832	53181589	56270914	153937	322384784	580886034	8580698	170381911	1652223701
4200883	492175045	64749769	41308871	93203	336260854	520844049	6235354	178720717	1640387861
4200884	490841016	44755271	24795099	264497	294538724	569951188	5703921	160470737	1591320453
4200885	521562510	169465118	20714373	135798	377812218	519371462	6804252	152041145	1767906876
4200886	505830069	44879466	17708155	171682	331405291	651911656	4144346	131929743	1687980410
4200887	492620801	59355907	77945861	15396	344794019	582158499	6466017	121498273	1684854773
4200888	530385932	142156840	45661130	202137	293180291	787136190	3794939	128809788	1931327248
4200889	486331660	61829440	31315454	146472	376519644	649077955	4388447	153922313	1763531385
4200890	477886286	70565291	12949009	75862	341373613	523294169	4349536	110692754	1541186522
4200891	490141606	59456765	59816301	92840	352009185	718532305	3671098	153522694	1837242794
4200892	480855239	37950001	19157255	121870	394918991	777261165	4221209	140033127	1854518857
4200893	524013212	72264631	45941142	119553	357206132	518637287	5601946	124166619	1647950521
4200894	499043901	129503297	31948760	231564	385622879	739033168	4775640	156229219	1946388426
4200895	513154542	216793624	55878575	178885	352449719	706510382	5570946	134421940	1984958613
4200896	555902283	147941074	14977855	189466	292193447	505036489	9247810	120798730	1646287155
4200897	491139286	73842951	13487558	123718	332877086	604641492	5127368	129682789	1650922248
4200898	574461719	84246278	36599531	102438	340002516	550376331	6726460	172753848	1765269122
4200899	497438856	166517381	22051443	91987	354795945	550874291	4038943	152966748	1748775595
4200900	554705196	136719070	33625373	107122	337118830	573674364	4664489	148867865	1789482309
4200901	483614785	64575729	20746659	143016	323452826	756600561	5723473	171914269	1826771318
4200902	553049110	165519440	71769424	58287	320133019	832756124	9587984	164430942	2117304330
4200903	491995838	102892530	33504988	98100	433494993	640134202	3619248	158967720	1864707619
4200904	501880293	56799712	21065931	147901	345125530	716677479	6531322	117614331	1765842500
4200905	480999583	164124936	44654745	30313	327708773	761709143	6530876	146815535	1932573904
4200906	484461081	64315919	140557193	153614	321200860	657564810	3732624	137155505	1809141607
4200907	534213485	44218890	35497616	188404	351276017	539317542	6684721	142432197	1653828872
4200908	503384144	99953215	26149099	54888	376310250	640948391	4172209	150388966	1801361162
4200909	472545670	49214717	46820427	12215	352536290	520973854	5233227	154084800	1601421199
4200910	476003322	115088926	39511729	137176	316968808	561586306	6046754	141828473	1657171494
4200911	529543730	35040948	66944727	85638	303208870	487584776	4468367	124518661	1551395718
4200912	529011708	146552683	27420285	89947	346709993	630303421	4496995	149800094	1834385127
4200913	504242932	61106994	39358820	172604	357126702	726119875	5429550	124278684	1817836161
4200914	489176034	49548999	67033768	96115	394176055	576003747	6393170	136098452	1718526340
4200915	542006274	33816387	64872472	86685	354685388	630815059	5285063	136480537	1768047865
4200916	476671605	41507760	37036901	149860	290213656	525583066	5444793	140993440	1517601081
4200917	501765668	82846595	14820648	214998	382298591	570564131	4480608	156418191	1713409431
4200918	511901327	119100799	26696925	229351	321436175	604313717	5426562	166067695	1755172550
4200919	519399051	116467645	30935635	45686	359276882	574287127	8381435	132449879	1741243338
4200920	459707694	67781630	27947719	74251	303311215	743446433	6814526	161912627	1770996095
4200921	498003514	78777733	30817342	149365	358912512	581932661	3732585	156397039	1708722751
4200922	502109116	116745367	129102607	113375	349533831	529495436	4484765	145811998	1777396496
4200923	569463311	126736904	23086369	184341	358439771	782990660	4753876	153016255	2018671487
4200924	494141440	98331775	21962405	206086	367177949	766048965	4416380	136509146	1888794147
4200925	539841343	52579262	11996272	110158	362854263	615038421	4987090	150496609	1737903417
4200926	496245283	112418560	39061673	150276	346108090	731928218	5780508	143293508	1874986116
4200927	515443651	116061522	20409719	120409	302331091	552490040	6846029	149071887	1662774349
4200928	465197285	70808155	23921835	150800	373891373	600677573	7891469	183518545	1726057036
4200929	559241514	38375399	19632615	197801	336165295	591089701	4443590	154280748	1703426661
4200930	522517855	97357504	40906693	153443	324013408	629328221	7430212	153737588	1775444924
4200931	505341519	102034269	69074996	55417	358184774	569626912	5964704	122470658	1732753250
4200932	499189176	51110070	98966807	160353	407127856	675312112	6801305	133623764	1872291443
4200933	550830782	138643907	14605225	65981	342421321	564664141	4355634	135254402	1750841395
4200934	482545702	36329678	18935406	253603	321253665	667468429	5045942	159133364	1690965789
4200935	486008131	50253448	23000583	224093	344630744	522906542	4351791	163553737	1594929068
4200936	522243130	38089417	11447750	119950	371241755	576537766	4578407	145803853	1670062028
4200937	504059430	69340526	49137593	283931	294381201	620099170	6395014	122575465	1666272329
4200938	482632720	135201338	173600837	224811	381667458	754539052	4794988	190913000	2123574203
4200939	503239530	114667598	17093210	167319	327960281	602932256	5350000	133239977	1704650172
4200940	516997201	69631248	15311262	45066	317216439	590193894	6374830	185015083	1700785023
4200941	523692718	49069877	40794915	110120	345597741	636064754	4205634	136316778	1735852536
4200942	547386680	64515954	13040479	71677	339173291	735363101	7255478	120117583	1826924243
4200943	496999217	70111191	15674790	113630	299499807	545300963	4849764	136912708	1569462070
4200944	505494370	184097654	56240000	14447	268788152	550298003	5022511	164101674	1734056810
4200945	443889794	55136045	12260381	188003	355306537	649386274	6771116	118966587	1641904736
4200946	533286156	75065982	24295738	80625	322800937	845947544	8236675	171219534	1980933190
4200947	510716681	41553847	173279372	101908	363850168	602180511	7695961	183892781	1883271228
4200948	508666776	166530624	24715542	211469	331546250	581742628	7844456	132944598	1754202344
4200949	527923419	94708473	175322123	103250	289369847	529675154	3428014	146453822	1766984101
4200950	590861641	95564961	65938034	56860	373180366	567822008	4871112	123846089	1822141069
4200951	510921272	109147654	15743537	102066	380302925	548608574	7933199	128346313	1701105540
4200952	598764326	49027230	12501904	74147	301117056	569250054	8364203	156098117	1695197038
4200953	492787012	176578923	21902768	180654	352466884	586965982	4365351	125771615	1761019189
4200954	477832890	54390674	38594389	101980	370421443	540773245	5187254	138759423	1626061298
4200955	470124216	40857509	179889894	75980	327929768	505391725	5078483	166518109	1695865684
4200956	474455066	51949113	12871128	90583	284716444	554885880	5615413	128569477	1513153104
4200957	526856664	159917396	56525901	124759	333576264	569956038	5013031	123132733	1775102787
4200958	479823940	120814694	27525011	28148	405916221	489254484	6914758	157281482	1687558737
4200959	557993014	119314424	34557286	294798	344936970	510204285	3833961	119062726	1690197463
4200960	544249300	170528341	59838607	202432	303402913	590183068	3765989	138722791	1810893440
4200961	543986913	44247733	30973780	84932	351480330	512593509	5657549	161706768	1650731514
4200962	503189473	58061298	133124285	85068	338858320	605481754	5600453	150306609	1794707259
4200963	509883042	105573612	27593646	33930	348633982	553382701	7173853	144269026	1696543790
4200964	507786187	77728092	22565067	72383	334777951	537645669	4785843	147609407	1632970598
4200965	493361717	72160469	60165073	127540	315243401	581295690	3728114	141544998	1667627003
4200966	533273329	137182673	68501264	153782	369672511	592019285	6141772	148551429	1855496045
4200967	483220792	76436167	20187358	112227	368118765	807393698	4718563	158874074	1919061645
4200968	522026643	164296181	27498534	138066	346851112	552564159	9271434	125804754	1748450883
4200969	504357688	61662128	21461792	150431	334065703	535186555	6054645	148792911	1611731852
4200970	473153893	65955350	26770521	88091	275520445	545775675	4817648	138976714	1531058337
4200971	515140979	56524930	13277358	152003	337501704	499459876	5803043	178035152	1605895046
4200972	474378472	87574545	21116588	77769	297953755	599809119	5767434	132078135	1618755817
4200973	525913685	48335036	32789664	141345	306738005	777617412	4197870	160327537	1856060554
4200974	475179678	73345853	19086871	123544	345124915	599984698	4816325	134966084	1652627969
4200975	582793166	70020687	95149121	71290	340275437	572380412	6105915	128852010	1795648038
4200976	516223743	79619538	37634490	66204	333150856	507607047	5230869	177084771	1656617517
4200977	511996737	78555017	32032929	47303	321824433	570945879	4386466	136362275	1656151040
4200978	481541397	62924944	35174233	205081	351952574	622353847	5210150	131272215	1690634442
4200979	573533220	82764850	41956212	276209	348536169	687709621	5099114	134701825	1874577220
4200980	529438267	146878102	26279291	68873	377590998	566915034	5923589	121920261	1775014415
4200981	450438129	88469100	15713615	103307	339176384	575289879	4964776	127727825	1601883015
4200982	546645849	56241112	46674149	50646	396337044	612686600	6679954	156523896	1821839249
4200983	493263033	50073646	15625000	29840	355078950	497827995	7015884	151490784	1570405131
4200984	528434207	45943400	93083451	5043	315904840	579853566	4629128	139002323	1706855957
4200985	524545336	140526949	14184009	188471	301694625	590214719	6664273	119215035	1697233418
4200986	564863828	98825649	21185190	235382	348624545	674331294	4509630	171594811	1884170330
4200987	496767611	46525910	31642270	69702	312389191	661036054	3670243	142760133	1694861115
4200988	513389120	98787734	30715474	112953	392900568	712050747	10555278	182879587	1941391462
4200989	522434832	67769570	19087276	76696	285923552	775481507	2796245	131446045	1805015722
4200990	512489954	112830154	23857643	122881	349631593	653105663	4094018	152782046	1808913952
4200991	526628146	142525602	15445538	172630	376683284	526914652	6276175	189660338	1784306366
4200992	449104696	113834899	82621063	137146	332069503	609248588	4949899	102925281	1694891074
4200993	509111324	121133641	56460818	112625	312954534	569788600	3954126	147419946	1720935613
4200994	509318161	72243852	180268070	159038	310725240	536004269	5742443	138072988	1752534060
4200995	487300562	124354844	22292301	82938	306206723	579937924	5193902	138156919	1663526114
4200996	536931937	152315152	47038112	184299	320731989	669403256	4751403	147808776	1879164924
4200997	544638010	74055072	19789150	90616	352357051	665916605	5105853	124298025	1786250384
4200998	533924033	58278837	49481966	189517	324696521	634132458	3750032	135465053	1739918418
4200999	561889128	49883789	16363715	195677	377937022	558686160	4380075	143423473	1712759041
4201000	544567773	162449862	39870116	124512	328111743	572360248	5065192	148666737	1801216184
4201001	533708594	31806403	30930202	138445	327056377	493797962	3992639	159243600	1580674222
4201002	567900503	34492752	41615347	332280	375920014	493060516	4542085	161465898	1679329394
4201003	588394802	39758300	30891370	240736	389166826	443732787	4537917	171755138	1668477875
4201004	568149983	28166654	23420735	153725	394274330	471992118	4362310	153319704	1643839560
4201005	540232479	30895687	36890015	70857	301733591	449299096	8510910	178580018	1546212652
4201006	547569917	25723608	37955111	132397	378904979	504456018	4116149	156786310	1655644490
4201007	544225581	35024916	34456229	459602	513745524	436021332	5674878	162092900	1731700962
4201008	543639531	38803777	29557442	202691	368566484	418839049	5937648	136147400	1541694021
4201009	554498138	32454786	28248349	13061	303506751	479056897	4685308	178911955	1581375244
4201010	568453186	63710481	32371814	24460	411935151	522664605	5431166	128249219	1732840083
4201011	556192096	33402717	41382000	28865	376982451	439447128	7899654	148675006	1604009917
4201012	601411999	26741193	38828731	67230	333498620	410534820	5185584	152906452	1569174630
4201013	518598676	32780745	32814724	74490	477625788	478848086	4107206	146070962	1690920678
4201014	571947024	46706243	32162341	371194	338874457	463283961	6625824	157612794	1617583838
4201015	557103677	36536465	25909300	201887	440309393	570916725	3857530	131924488	1766759464
4201016	576408810	42225122	34590414	15417	429728132	455277509	5016382	190648810	1733910596
4201017	559013343	29610192	28682419	78132	450717854	413977845	5558899	157945465	1645584149
4201018	504251254	30072931	28197718	477177	454729494	450081241	7037702	160243309	1635090825
4201019	546676257	35047523	28234360	35425	359013268	508774415	5415472	155699101	1638895820
4201020	565637425	23055467	32885834	355319	386660446	394219084	3056394	156236751	1562106720
4201021	628140049	58067318	43730049	348535	430965723	479257019	2451356	184445009	1827405058
4201022	614991063	49597590	26704851	162296	337766028	484084676	7956409	133991787	1655254701
4201023	527277224	40953202	23602222	360749	342515948	518622402	5315480	142172996	1600820224
4201024	579738064	48900669	26047165	193526	425599531	470265114	5031712	160731502	1716507283
4201025	561675484	38822368	44505937	598721	375950930	491928366	4151623	163888551	1681521979
4201026	526604889	31969969	26903668	73833	365699209	459084975	7956619	162444000	1580737164
4201027	516807374	52050085	33915774	54540	418776822	472413109	4969071	166120234	1665107009
4201028	532208242	30153029	31224702	369977	404048958	448435749	9112246	164181825	1619734729
4201029	582265516	30463928	27771727	252656	520984347	483506936	4260646	149399293	1798905049
4201030	536974429	31759815	35544109	353628	573039882	511399636	4745579	164542213	1858359291
4201031	545790711	34595446	21091580	310043	424513376	436133346	5474297	137409807	1605318606
4201032	543621618	35687622	35013805	200818	484477751	448473151	4791605	135415192	1687681562
4201033	543727294	30191784	24314341	362926	401163579	432193221	7719272	133421835	1573094251
4201034	608200907	46950049	36437248	245595	504148986	560085246	4948126	180190333	1941206490
4201035	615955583	25414472	35615017	69432	586845734	445135259	9094910	162883459	1881013865
4201036	575224096	28877217	38187323	134339	315301920	484381616	7300137	138583103	1587989751
4201037	568624818	30653695	28334918	74563	453788161	436466633	6451583	150352473	1674746843
4201038	526054039	23599008	25662932	372417	353438260	452976974	4289739	167140772	1553534141
4201039	595754720	135156381	26052301	373510	360125586	493927945	3647311	149684421	1764722175
4201040	583848893	32886349	61144459	34600	340938900	505892049	3871130	142538199	1671154579
4201041	545709685	28795856	44112464	228114	409447967	512668689	7226622	124855535	1673044932
4201042	604747212	34325601	30428667	282663	335741490	442817745	6032459	174799052	1629174889
4201043	497217153	38196907	43540508	288734	454319843	496079875	6276930	186394704	1722314654
4201044	556633283	27585993	34814854	167321	450510294	476557282	5671546	147218401	1699158973
4201045	550237053	45385470	24814548	1121	353402840	429172928	5128840	128695980	1536838782
4201046	589005891	37596212	36658054	194422	376297258	493524166	6448214	122006888	1661731105
4201047	468705657	28444308	33061214	133695	405087279	488866377	5776081	142813865	1572888477
4201048	584266531	32652363	23527284	452980	502819021	425229452	5750884	138241366	1712939879
4201049	525201751	32112709	48235742	432482	357686234	463350655	4075582	155049436	1586144589
4201050	529848700	58093181	24178664	259186	361798561	468556825	6198098	157570482	1606503697
4201051	562649577	36753128	27728105	332406	397516873	454952582	3202040	129741986	1612876696
4201052	554247496	27743306	39072493	394960	368644239	500272765	4026996	134287940	1628690195
4201053	595520618	41550826	32412157	483055	409029748	540217972	5810765	135994897	1761020039
4201054	510777785	47021056	37163568	43921	316798430	487270548	5661232	150013459	1554749999
4201055	500215189	23407203	37684573	78389	465615824	500804612	9486401	156580032	1693872221
4201056	592006234	35083781	43389594	367792	387210488	466506625	6306177	140114668	1670985358
4201057	508262496	40154342	24435780	203052	478724986	464481446	4015766	164275136	1684553004
4201058	555315399	49566301	32047826	404701	484552012	444024199	4529642	120473100	1690913179
4201059	555149614	38083822	40622818	112492	313699174	496523725	7638843	160613924	1612444412
4201060	572370721	78479998	32848233	398535	454399848	454622477	6019344	168332529	1767471684
4201061	548011500	57166570	41667296	107731	398888059	403932152	5270299	147521085	1602564693
4201062	512377784	60801358	30398549	298035	370664523	507331033	7079624	110247653	1599198558
4201063	555859155	63045700	20446591	94339	346925626	435618425	4786458	153088041	1579864337
4201064	552542437	36466265	26548441	243042	481122049	432910464	7068023	181508441	1718409162
4201065	559377226	52635424	34332165	240128	503975634	475075041	4893589	150339137	1780868343
4201066	641025599	31428167	42294105	477014	407323294	450185060	4579369	165050725	1742363332
4201067	529639474	56981881	37710220	61123	387940318	470124517	5897518	149191874	1637546926
4201068	560378957	34303883	43764216	283950	411116187	470875095	3491948	161024319	1685238554
4201069	618624184	28408016	29774074	731909	588763216	462914779	5772451	144418558	1879407187
4201070	539578400	33808585	32157906	23925	480295502	454415300	4624831	147693528	1692597978
4201071	499566204	51582521	24631431	14067	463952274	545094458	6586494	158561613	1749989061
4201072	550841881	44831548	32565730	328628	388831109	440220422	8384325	152058564	1618062207
4201073	591288787	41968585	28652409	29947	480385283	452257913	5320964	158502710	1758406600
4201074	540977878	25996899	46222871	452441	360058515	451330900	5701805	117830087	1548571396
4201075	572099888	33754083	46469064	304693	350862008	499573316	5388909	148699978	1657151939
4201076	577462480	46375311	36219768	331559	392471037	455454434	7255610	152550467	1668120667
4201077	529771467	40102324	26933928	667801	450524988	494009994	2801367	165635443	1710447312
4201078	509861496	31914342	27910947	136274	286477000	418113859	7977431	130058827	1412450178
4201079	538965515	36230230	18559876	46607	412831079	433661687	3305139	127062832	1570662964
4201080	572354442	30606275	51613825	86828	358020268	451179869	2376157	133903377	1600141043
4201081	582009243	47991569	43408758	69306	387454376	449449452	3203672	178423553	1692009929
4201082	507020374	76856830	39460429	376487	531902933	530929441	6820929	169262086	1862629509
4201083	656701200	31048079	28776636	332428	337089608	467510642	6140919	181344468	1708943980
4201084	575623366	65108755	25102157	262339	439331703	471858931	6087834	135828245	1719203330
4201085	484827781	42355466	34502491	276572	365400424	535526117	4820228	143203414	1610912493
4201086	646969275	30825615	26788971	413525	342508201	426256312	7574044	159407354	1640743298
4201087	571795919	35521069	25546499	52459	352237723	520540653	6332867	139289815	1651317004
4201088	466548082	67525656	31244850	493653	469347483	476899054	4285650	130580482	1646924909
4201089	542399585	33439180	34734860	146319	426424224	437183402	3005035	149996726	1627329332
4201090	599865182	32504673	40093725	24776	393666134	460728129	5326706	160630266	1692839590
4201091	495997407	35050720	35088469	305227	334102039	462533417	4085263	209911977	1577074520
4201092	553611302	29311589	31709116	206601	337966072	432851037	3800505	161873200	1551329423
4201093	580298654	34625394	29786187	176250	483429864	479592558	6651670	151388443	1765949020
4201094	530397202	40421535	25286786	78859	465958814	449635384	4826345	139390705	1655995629
4201095	592778417	100859527	21565289	293708	406586875	444593592	5607043	153185231	1725469682
4201096	551097483	30259450	40767223	74653	420751016	518513241	4613632	135914578	1701991276
4201097	538430918	41702338	26045860	37030	495201878	495058279	3076721	143227807	1742780831
4201098	596348212	40920383	32015445	400314	446173344	452154998	3738753	166849758	1738601207
4201099	538796860	24936063	35839007	466532	328397734	478408880	6214128	171573179	1584632383
4201100	550620365	25787166	33714464	431360	413040406	466923709	3496211	147519008	1641532690
4201101	514879312	38751470	33814802	478064	363466308	464502070	3604439	182947368	1602443834
4201102	512912061	58258961	26638194	18233	403826346	465992260	3344109	165948584	1636938749
4201103	574947778	37738151	38012268	454163	454496975	463442955	4503928	156466807	1730063025
4201104	562842641	31072660	30877500	494399	306902876	480603139	7698510	153221637	1573713362
4201105	567121393	39261615	28901935	183101	400041956	431396834	5266926	156693152	1628866912
4201106	605709290	40611679	29964737	122297	331647561	463558614	8621298	142489994	1622725471
4201107	535454707	55251248	23053497	306476	358686207	513316919	4916633	166768920	1657754607
4201108	595121214	31689185	42094515	339676	447601177	473014389	4597627	138204315	1732662098
4201109	573988649	34097366	34281890	347793	482228270	452916504	5707437	123480717	1707048627
4201110	581146774	32195174	34499160	85240	321510346	501232843	5377948	158521334	1634568819
4201111	550210461	35501927	29602041	316479	356873691	448169294	3080795	146222176	1569976863
4201112	533932573	77292107	28769167	209012	404418926	483426034	7566737	164401607	1700016164
4201113	569381597	42052151	28749153	406363	408668786	473407746	4463700	179356223	1706485719
4201114	548811930	25386001	37225549	544055	407200861	464331394	10307029	144759559	1638566378
4201115	497229498	26557596	48811896	16984	443700145	483986798	7687198	171468663	1679458777
4201116	535530164	28065845	29807854	69413	445103419	476432094	7220441	177187555	1699416785
4201117	534914935	75358120	29490181	6000	555050409	467793058	6711969	142964622	1812289295
4201118	542215441	58409049	25911910	265210	337668546	505794198	5263263	130706153	1606233770
4201119	530984866	31261510	25658541	311520	380818479	448812740	4215051	124478965	1546541672
4201120	553702399	28273786	42768119	61287	463522645	477473242	3933642	159369195	1729104314
4201121	567443125	39208324	25272785	80377	452496563	497926004	5177049	131921554	1719525780
4201122	545887456	26643656	38721166	16412	418266729	480751184	5833902	215836704	1731957209
4201123	493978063	39286215	27017691	431541	364517564	462047473	3920992	141237658	1532437198
4201124	592552348	22905703	29679167	79189	458415802	490828607	3134143	140524415	1738119375
4201125	571995951	30100964	43949503	61648	445080907	457972113	4008985	156040671	1709210742
4201126	506600541	35126085	30542727	540110	510272773	499898113	6957127	184812523	1774749999
4201127	482559998	33670357	28959125	295859	377502934	460872782	5119059	156670382	1545650495
4201128	554282128	28114039	20739102	396777	420945863	446544788	3366904	171346548	1645736149
4201129	560498298	30269261	39763764	192239	360678356	461614499	4019114	166875268	1623910798
4201130	507796779	36780403	48902149	16657	435211347	457910159	6126584	141511404	1634255482
4201131	518729378	43719684	25110926	600965	361355505	478281767	6204383	153104388	1587106996
4201132	498139234	33606838	25924418	369685	384177498	442376272	4764497	165621546	1554979989
4201133	575463365	33384884	40191115	4450	388242652	487043714	6472183	133570708	1664373070
4201134	616751670	41339352	26446677	106866	294238101	469473203	5688840	155546557	1609591267
4201135	516266139	38194933	29288980	1023	433794331	490436061	3836420	170175374	1681993261
4201136	494371099	59523651	40271218	566669	328593497	471442723	4934423	129530251	1529233531
4201137	546345565	40124501	31988836	647562	360556275	498879267	7468006	160906597	1646916610
4201138	497637151	26026432	33435831	450599	393878251	484823729	7182912	154614365	1598049270
4201139	577656071	41952301	17740577	57975	315462636	451304727	5151246	162084621	1571410154
4201140	592510158	36032969	45398170	387268	365384649	466542309	4386411	160859992	1671501926
4201141	617477506	38668282	35478812	563143	455776642	444068745	4987869	154592099	1751613099
4201142	581640020	36071631	29871266	431088	495553913	506946624	7190154	173268316	1830973013
4201143	551169301	30784552	29586616	36207	533605025	454096526	5572536	167567999	1772418762
4201144	574653693	39483629	27473567	313235	478435348	522204686	6541523	174879418	1823985099
4201145	534614457	29295952	26078865	124112	318197833	497548917	5625327	152586589	1564072052
4201146	569102915	40888131	37629461	365597	369211253	483018009	4888062	164964784	1670068211
4201147	556958991	26600324	39154444	57261	379393081	482339536	8390832	156706884	1649601354
4201148	588580807	31030906	24075326	131081	417928062	453123881	5213430	164525213	1684608707
4201149	518252780	41791006	22643960	6921	419591084	483596579	7070048	146239565	1639191943
4201150	516091196	27243068	34692326	78944	543972368	463569177	2474095	193048083	1781169257
4201151	607549682	26400188	27293084	86483	551821215	540489242	4425194	155989618	1914054707
4201152	599632745	34517199	37798458	97379	306590648	479913540	4982233	124216639	1587748842
4201153	530306832	33943343	27639325	364843	345454980	437639328	6046990	163605835	1545001475
4201154	555160592	32258005	41162620	22667	378619830	422199136	8336063	133222274	1570981186
4201155	563207120	29644500	39928663	448747	373311378	506212150	5925478	135177247	1653855283
4201156	579109039	47970560	35855414	306839	469528771	441213217	8181417	136571901	1718737158
4201157	482926432	31659255	30433598	112989	463095516	425120525	4825384	152888322	1591062021
4201158	548795327	54895901	43304294	395319	325209583	461931107	7570234	175632440	1617734206
4201159	588742922	30189431	45835964	47985	418143821	399124500	7080414	175220321	1664385359
4201160	551256674	60633961	27720362	205191	333694812	461726489	4601680	145801269	1585640438
4201161	576033628	23417275	31192669	224153	336803203	432436851	5429289	174625382	1580162450
4201162	523631196	29159644	36149432	160638	327547406	458134379	6466700	159870556	1541119951
4201163	562362116	29244303	29794003	419833	550730231	485737555	6451080	136497482	1801236602
4201164	532195542	28950639	31801512	60773	330655866	453527967	6700533	131004266	1514897097
4201165	538836095	53214709	26506836	781142	494679505	460082751	6066968	136732111	1716900117
4201166	533883159	50953520	39341944	437203	451669751	466323026	8980810	149347140	1700936552
4201167	547217342	33262570	30096544	102781	332835218	428936622	4741010	174937126	1552129213
4201168	506915685	53734299	33347786	402686	542048553	468556512	4835882	169149109	1778990512
4201169	615096020	41954312	29359054	362283	525581028	436911761	4060976	166962439	1820287874
4201170	583832284	87630165	36523724	471709	521046495	463895687	4214745	149325656	1846940466
4201171	610151410	51986694	44698564	375056	427719506	497159971	5380020	166210369	1803681590
4201172	553768329	31128717	43875940	469303	353572101	458790642	4028848	147990087	1593623969
4201173	571343108	26708750	30694838	259761	553349490	476928032	4528676	145647737	1809460391
4201174	659005377	43491745	35269552	432097	407667687	444341261	5081537	160563705	1755852962
4201175	568405674	43145033	28937123	325633	498592389	464549607	6313327	154345397	1764614183
4201176	508307540	34500526	21616484	158424	360118245	450751622	7237864	133984821	1516675525
4201177	590153017	42339520	37794914	363823	422119712	481067568	6180617	145862433	1725881605
4201178	630258179	35183422	36534752	215470	402656210	463779894	6155814	144594175	1719377916
4201179	639185480	26712386	22569968	364149	341790559	482524657	3077382	139883026	1656107609
4201180	479046804	29289631	34844680	84161	413007479	470057965	4130116	143550052	1574010888
4201181	600055969	51722533	25611943	384839	362400830	477120642	5680476	164854542	1687831774
4201182	569516647	31983474	30137368	99416	403656170	566420336	4960698	157289927	1764064036
4201183	546653496	32399380	26242351	251575	315825856	455552464	4998165	146480449	1528403737
4201184	577759834	25650875	24893868	352150	353049342	442807693	5507807	160741513	1590763082
4201185	574819129	37727685	25903326	385490	508457603	497210134	6432825	141112107	1792048298
4201186	540647995	32332466	30574299	47489	449710593	476567828	3146399	152339519	1685366588
4201187	532403007	24501383	30005844	318856	493778816	487826765	5307354	138722835	1712864859
4201188	587527338	31805596	36440234	134205	408657328	438142116	6383848	140918582	1650009247
4201189	605079792	35843406	35006162	8417	417156099	466853384	6200219	162060284	1728207763
4201190	519837404	32478005	28309716	38892	417833060	496397177	6203100	165702076	1666799428
4201191	591609016	28874546	31862443	63134	441716860	488151616	5912641	152719348	1740909604
4201192	603572289	56911559	28491641	15991	452995650	446471694	5372628	138678036	1732509490
4201193	552734146	56754899	43643334	479397	433456321	425314830	5754896	162514444	1680652266
4201194	516449886	35788330	30215385	333423	430070596	462737014	4275825	166992225	1646862684
4201195	524504725	27147786	23120807	446083	317809724	465752684	5239273	168540415	1532561497
4201196	571003710	26038139	32055166	46890	423575378	423626938	6782123	188357720	1671486063
4201197	563376059	38954770	31413050	364153	418808097	510058433	4772775	149285844	1717033181
4201198	590835757	45027484	37863923	219360	385477721	490725115	4567859	146876394	1701593613
4201199	517756557	25195075	28999877	205987	498537345	472866555	5423053	128773715	1677758164
4201200	619746000	43488355	27850347	188444	360837432	518958223	5518885	175303348	1751891034
4201201	590929515	31670209	35198055	236340	366391736	493564736	4628942	175278763	1697898296
4201202	592748469	34494860	26320216	703394	497947647	466194080	5458964	152959400	1776827029
4201203	578531510	60267507	36721285	141941	377404281	468262071	6455653	124264756	1652049004
4201204	544284796	29280355	21308299	41261	491107303	456809829	6224742	152404681	1701461266
4201205	624635359	31485438	30462721	56923	419154254	443323261	4615872	156865166	1710598993
4201206	498386105	73140957	24943918	279702	311461312	465464150	6518899	169187611	1549382655
4201207	542144721	37071759	32054505	209224	411229210	456675929	6212318	194283560	1679881226
4201208	484120411	43497162	41393198	370259	379253567	490641926	4308018	155724755	1599309295
4201209	577759936	31556620	33826499	125180	426530891	439449530	7433733	136919096	1653601485
4201210	555276809	26686959	27212406	98366	415316863	469021739	5106286	182806889	1681526317
4201211	517398916	29934045	29102138	61074	513940627	444092479	6432929	178203142	1719165351
4201212	528534867	33565521	32769779	272793	467784028	430691317	6412144	126240756	1626271206
4201213	589472294	34825748	41819348	27718	442145714	420591816	5504726	150674731	1685062095
4201214	618632475	47359426	25134630	32295	475073136	474088086	9218361	167653678	1817192088
4201215	576212098	37296420	40674115	177985	310377050	492217044	4773246	156914471	1618642429
4201216	591617371	33229532	33073753	173521	303626993	483044476	6342333	163404069	1614512049
4201217	540898665	39262612	22444279	273241	337964655	447644702	6118574	159950574	1554557302
4201218	564081225	54529141	41522951	12299	368864462	500556455	4507151	150936808	1685010492
4201219	607398281	29149095	42608304	241967	400624485	516471034	4887437	153792728	1755173330
4201220	528525816	70406864	23347149	354790	365615048	468697127	7654622	135325931	1599927346
4201221	577585593	40925296	33996682	389344	446193837	494751508	8117839	162659454	1764619553
4201222	557579169	46359522	35711316	50702	510356200	498768500	5321031	147154756	1801301197
4201223	527051557	39328707	25392119	141193	382785735	482040056	4057076	146954696	1607751139
4201224	570829886	32910467	33300675	233204	522626066	460654857	3444240	153018927	1777018322
4201225	488866104	37161434	39358475	485312	463264510	489351810	5470100	167835457	1691793201
4201226	502283498	34616443	35356522	562732	320490360	470495595	2917994	152397977	1519121122
4201227	490868519	27040555	29134315	145360	430369000	440159192	7045147	138640162	1563402250
4201228	534290431	76226634	34088303	208764	488356641	440740741	6206511	157843897	1737961922
4201229	529389817	36375190	26647771	153491	425944128	534830669	3403465	156565232	1713309763
4201230	603798993	36509339	22414577	347377	315271058	504348012	6019229	126483180	1615191764
4201231	500641984	59087013	33087776	369401	314885433	463168896	6371773	163751703	1541363980
4201232	595203839	25169450	22393017	283617	563859369	467098678	4137048	143282827	1821427845
4201233	474136383	61050944	26119208	322177	381965669	424134842	8324986	153351940	1529406148
4201234	493165639	49661444	27735285	297508	495356808	478324191	6600618	180100279	1731241772
4201235	530663334	40689151	25480834	689240	554343133	471763490	3467721	121212792	1748309696
4201236	586936785	48446617	23672786	386955	362753348	497424467	3719373	162316067	1685656399
4201237	571203491	47938182	27199760	285001	351352331	435309435	3562015	128705854	1565556068
4201238	557668874	54598950	37764106	384346	416178177	498093499	6582122	191539814	1762809887
4201239	553981046	33959791	35030090	146063	515742874	469736341	4153329	152679795	1765429329
4201240	546929967	78798990	33887020	192399	372143044	480728309	5687796	145374913	1663742439
4201241	540073147	42138086	33356581	236401	332727353	439395824	4243988	154184098	1546355479
4201242	553922353	60984750	27539292	206372	468402881	466573770	4438827	175199748	1757267993
4201243	576593390	33340724	34302137	425313	372664780	479002148	6484654	149050881	1651864027
4201244	521340549	33089043	39080290	31285	465101889	447408702	4012876	148753581	1658818215
4201245	536528921	35416227	32246908	387810	523844043	479286067	4037639	166890910	1778638525
4201246	516587830	36312489	33152163	333803	390060242	479031626	7762731	140685654	1603926538
4201247	540750406	35167040	34027339	296738	487447812	417021841	5621056	153911809	1674244042
4201248	543343742	32969127	30160841	531092	453868603	450150226	6321252	136228805	1653573688
4201249	583717584	28902477	24110465	449666	341762175	455798484	6990856	127646485	1569378192
4201250	553190642	28910288	35900861	388551	369073407	450981924	3937792	144462160	1586845624
4201251	605833282	43829568	26319859	163396	417876234	462383587	6529186	133629474	1696564587
4201252	574701656	59564305	36704148	41660	409476738	501173056	6912060	151869023	1740442647
4201253	575250519	39340922	34636072	42123	485907999	449339569	4804652	143970221	1733292076
4201254	533319971	50974909	26812995	244138	499869024	445608271	3917748	162691544	1723438599
4201255	558040539	34738751	37411495	309167	514538280	459136561	4077116	131019249	1739271158
4201256	515935284	58031570	36776399	78926	361980242	456984795	4943753	171846734	1606577704
4201257	544843776	59238460	22529397	79056	310782764	472461523	5266788	144880736	1560082500
4201258	558505130	67152856	42713756	384725	379351735	437329829	4718402	136486612	1626643045
4201259	509100404	55024711	24209965	182591	345727434	415523458	6990489	153548824	1510307876
4201260	586982815	31013279	33768740	40081	331132465	477898554	5208486	174456845	1640501264
4201261	575776751	43803100	29052744	75192	323833123	511209474	5676636	140367093	1629794114
4201262	558161082	29670548	28648264	362852	397020318	493522973	6497812	159746213	1673630061
4201263	518849664	36891830	43671289	89207	373502765	532205255	6000307	157297462	1668507780
4201264	536659668	45071063	45063119	63145	352662999	474605244	10788690	136466051	1601379979
4201265	566014041	37089698	43875601	62565	437408835	481050654	8445283	159550170	1733496847
4201266	589326944	41755804	21103246	11351	326735316	453579384	8187954	169036381	1609736380
4201267	543440158	33753346	40336366	338823	447892594	498621330	4547511	178412827	1747342955
4201268	590484295	41698599	35364081	361980	395186966	488714721	5221207	165706055	1722737906
4201269	525109201	25694544	35742329	142974	331171219	531640778	3259350	156800709	1609561104
4201270	540397249	31605587	38063117	116488	432686735	487250017	6408049	136465395	1672992637
4201271	586343090	29346503	24329479	459916	418947938	498918553	5850722	160985614	1725181816
4201272	548576090	30195456	27299881	271654	471229380	397503791	5334878	148843600	1629254729
4201273	540644129	28964501	32790398	44642	391778957	429606934	4604163	158768209	1587201932
4201274	557612111	38078413	24354143	254778	459746623	492900619	5543437	150581002	1729071126
4201275	535722576	32637029	36455387	317903	498453390	452179508	8454573	149712676	1713933042
4201276	547257113	32170271	30116889	354262	388623619	488211726	4201248	157675815	1648610943
4201277	569176644	27706582	33782802	387134	365397738	457785996	3037831	144259968	1601534695
4201278	531617281	31859249	36295318	487650	311501298	478941651	8909052	169544156	1569155656
4201279	598448186	34869595	38526211	72974	411294096	523123744	6587373	145397330	1758319509
4201280	500840375	27390548	40409240	292507	406938789	524662853	8814056	148372248	1657720618
4201281	562575234	38141320	38573494	207161	371615721	453496429	3894603	163614642	1632118603
4201282	509262076	34844208	54436996	426785	427737928	436424778	3972474	156152004	1623257250
4201283	617726419	35296486	24514909	125598	426334004	467847421	3195751	169697955	1744738543
4201284	592041710	31893706	30850097	74239	416901139	466288341	8775157	151515649	1698340038
4201285	540201876	42053183	27199168	309487	370508016	492601162	6324841	181278154	1660475888
4201286	567061629	27479223	31570436	518296	407951557	463269472	5713223	139923635	1643487473
4201287	598977165	28745401	18569254	143628	479923598	506059220	7289970	158746340	1798454575
4201288	539768337	31101532	39078798	370552	434390017	420312574	12442646	172625441	1650089898
4201289	571485878	28777099	47911735	355104	507955947	439464500	9152402	119669112	1724771777
4201290	534547933	42697249	32762703	62958	358705634	480128283	4656428	144265115	1597826303
4201291	513267885	23990084	28320403	766299	371512939	467009565	5906936	187843282	1598617392
4201292	478901104	58601674	34001885	165808	425345011	442981155	6948914	186292862	1633238413
4201293	514850496	27221513	28410911	132017	374267583	415108608	6845905	161659944	1528496977
4201294	594037947	44572377	32015571	35434	369472476	439508039	6438430	157738927	1643819201
4201295	580616570	62235214	33405408	89307	445691590	471872016	6017246	151524309	1751451660
4201296	638286926	35625728	36286172	81964	357837586	496405436	5845274	154921293	1725290379
4201297	568894287	30304142	21047979	410626	373813382	440130618	10546604	136837650	1581985289
4201298	583366780	36801915	28779367	665026	418851990	469923595	5014979	173986717	1717390368
4201299	642745279	29849526	47777303	154529	374036673	451522146	6032495	186287882	1738405832
4201300	531852941	59581209	26328729	148868	379735276	512752952	5099007	171696929	1687195911
4201301	531692908	33774413	33764846	134959	379624002	437547411	6850396	162839282	1586228216
4201302	621532152	31844188	34946434	264394	367233825	464110229	8238103	150693846	1678863171
4201303	554932007	85113417	36566991	189361	407818861	431864689	4120682	188685179	1709291188
4201304	580808362	63536860	45776771	564591	372668361	405540441	4004246	169308006	1642207637
4201305	554616200	38595762	35804317	56720	506421580	427630147	4222620	174205363	1741552708
4201306	552188519	35421733	30159265	556221	393020046	491486555	5689111	134185064	1642706514
4201307	529824334	32951208	34525778	450088	543254424	426649120	3097847	121934699	1692687496
4201308	584884062	37888499	23749467	263781	511444318	474423929	4195911	146585379	1783435345
4201309	513647399	27835240	25790628	381352	363117549	471469126	5603236	133682756	1541527286
4201310	577259992	29707375	23024393	383932	349851950	494765228	5401820	163556156	1643950845
4201311	505786200	47265057	25931889	434416	442196180	424345561	4760331	170548847	1621268480
4201312	502939324	33390631	36831523	338336	426590007	496019240	4823377	170915949	1671848387
4201313	539496867	30419741	31393374	97310	439591385	512274593	4172714	145140860	1702586844
4201314	592478283	91475413	46246534	360558	463663123	469908072	4557587	122095118	1790784688
4201315	564081765	101021075	24872064	478251	426199240	482617815	8918659	122009126	1730197995
4201316	516248930	35959446	35361099	112411	365216622	473786951	4130718	149709356	1580525534
4201317	513479714	35143498	35828153	26729	402664581	474059428	3658831	159696254	1624557187
4201318	622919224	49527792	27685907	178777	380398116	454476302	5618458	155782258	1696586833
4201319	497433212	27093734	29301735	147664	351881018	490026431	7081459	154624296	1557589548
4201320	538567482	30915115	51277828	158656	402707948	445920071	6338179	146076037	1621961316
4201321	578547889	24126054	36917204	50759	594155607	467982372	6213548	124941408	1832934842
4201322	515188844	42180098	37200215	273221	393190340	462210745	6328630	173080478	1629652572
4201323	541415930	37792185	33068315	143233	395152807	456629322	4452837	156741203	1625395832
4201324	614161958	21380522	22343327	160962	383842444	462894365	4879560	141582019	1651245158
4201325	648473167	32060428	37385146	185293	398403498	422187376	2502178	133066118	1674263203
4201326	543675528	32541843	27515428	363692	360742772	469526527	5417200	157742104	1597525095
4201327	646040443	38732290	32875300	104643	494379399	423608842	4581260	185467778	1825789956
4201328	521451559	33316629	31068528	75012	367709636	458302897	4847698	181285057	1598057016
4201329	575104335	31510308	44047249	140415	477052024	471124768	4231526	152950829	1756161455
4201330	596471501	43219725	22593006	366270	425026400	448217243	5289321	163881048	1705064515
4201331	557536346	27796923	34741311	113688	371291721	418270594	6503635	129489718	1545743936
4201332	562960072	34704836	41306744	470997	446812097	517940550	3546702	128201689	1735943688
4201333	591028248	80552032	30542597	109359	343034951	450850064	4654140	147482845	1648254236
4201334	590140824	29466981	37351089	44047	447997701	432303354	4658556	135951816	1677914368
4201335	520371964	37239028	29366604	433754	402071334	446498137	9183193	149539997	1594704010
4201336	582246781	66845049	43151937	62180	328996294	485325300	7090481	135412928	1649130952
4201337	609039056	36868991	44836194	189197	344102277	443030717	4838419	147660959	1630565809
4201338	535729958	64915923	37476529	66304	407230480	483711552	6364383	164781382	1700276510
4201339	550241869	68444640	18995206	127275	469670646	394659386	5004229	144231927	1651375178
4201340	602396633	24267200	30156709	128294	354331544	469705258	5495433	169614603	1656095674
4201341	589143662	36786617	31781819	406946	430625001	447034333	5978910	129453066	1671210355
4201342	581818274	36496594	25910475	43313	463598427	484973200	4620860	162615151	1760076295
4201343	540259061	51802987	38192152	491231	445877961	464517137	5823496	148882665	1695846690
4201344	546214370	28577022	30492910	393141	440561308	505084293	5275575	160362299	1716960918
4201345	587448116	29810787	32822951	355030	323123990	429474268	6200358	147944291	1557179792
4201346	580207300	29857514	21887761	25989	408062303	428789316	8778564	156251009	1633859756
4201347	574133907	29343034	33387259	229407	347805740	550845020	5590375	149130243	1690464985
4201348	504213525	27032530	38852637	80348	327791800	479178224	3930937	137040540	1518120540
4201349	564141839	33705914	32550438	397879	473642683	498243481	3653105	135936622	1742271960
4201350	585300905	36770368	17659608	239606	349507137	502182061	4865853	166135151	1662660688
4201351	519252502	52380457	42252163	86893	372946610	429772269	6917718	138933755	1562542367
4201352	644990334	31956694	40460067	233843	381711074	470064599	3803112	135908260	1709127984
4201353	580995266	32439561	33746596	66754	399730968	429374386	3952252	182918778	1663224561
4201354	525180890	32356296	33016350	384493	437690022	428568995	4656679	123577081	1585430805
4201355	628245959	53623905	30258523	7994	470087109	515060556	6073249	135772360	1839129654
4201356	609428127	27410681	41393966	242195	471106506	447543400	5643422	146952364	1749720661
4201357	566744425	37808518	27998632	41316	421862511	529164098	4370171	158195391	1746185063
4201358	502679532	39160866	25585456	104298	332044615	494182020	5914964	151280609	1550952360
4201359	606386321	27909268	33322574	463232	294182648	431965037	5589219	174165452	1573983752
4201360	552475367	35590471	42524123	354425	459167289	425999450	6414862	174072415	1696598402
4201361	574630988	31738292	28842492	269713	386644863	456968469	5661045	193505946	1678261808
4201362	549275555	31503900	38284500	416533	388562213	441846462	8147590	157748799	1615785552
4201363	577059391	49694340	39839763	42466	377372601	446631055	8759109	141370093	1640768818
4201364	592750558	29822651	24933938	335326	326340114	484023868	4765773	145832253	1608804481
4201365	539197929	34135141	33431186	553132	364225504	543603919	5509612	142374198	1663030623
4201366	563701592	41340664	31123468	129950	383752715	489496802	7022570	172400847	1688968608
4201367	517946449	34593161	28786041	263335	460792533	473787136	5612360	170473547	1692254563
4201368	576138438	37673403	26585759	77458	326927276	476064065	4416801	146461705	1594344905
4201369	549618832	35185322	37734023	136653	433501740	396562783	4877247	152712675	1610329276
4201370	560877087	29134963	26955081	446754	337208507	465214823	5472910	164756475	1590066600
4201371	542010552	26900215	35718250	121487	380290266	464350098	5870092	141030991	1596291951
4201372	585410994	36929625	31091395	345915	363160107	479807198	4007526	205671349	1706424109
4201373	547164886	61432319	32649620	416609	369312704	483416487	4404084	161253171	1660049878
4201374	589134868	36697967	29426465	355210	443916683	437850538	6479963	152826846	1696688541
4201375	491709800	29750233	16172307	42134	543452074	464882721	5995418	177630423	1729635110
4201376	501450521	37558600	24012692	378169	318424307	498233508	7502890	144506927	1532067615
4201377	596568039	42187051	36113520	138123	408085182	493236919	8846088	145980837	1731155757
4201378	546286621	35120696	37942179	614639	372018120	446399011	4657826	149694094	1592733187
4201379	545644303	30650491	32388261	398949	493878470	469052792	5151117	129138054	1706302437
4201380	536343669	27545687	31871846	93478	381255968	455144438	5773255	179332264	1617360606
4201381	572275616	37896529	29227955	449678	398307326	476321018	4998665	141881276	1661358065
4201382	542681635	34528086	29382422	124803	424692532	416897132	6266697	136397302	1590970608
4201383	569960838	36573903	41093215	87015	414885170	470448451	5271993	144271237	1682591822
4201384	590335106	30898182	34267447	86054	441971072	492226145	8371977	156179120	1754335103
4201385	518837040	49162513	40339710	489431	269886241	450054179	3811490	168194771	1500775376
4201386	544659465	31365832	43479625	26870	473832221	441831616	9245935	131576670	1676018235
4201387	583364203	53689362	34682430	154825	386149219	470765237	6380271	108335563	1643521110
4201388	590946081	31966995	43448862	29250	428453953	408037215	5050013	123546305	1631478674
4201389	519678961	27865008	38730645	212432	362073186	509984285	7250483	160755793	1626550793
4201390	484070119	75094030	37310561	118628	443637928	509360812	6775391	123498459	1679865927
4201391	620100320	94256846	22943972	247825	409204722	500408293	3485111	134362016	1785009105
4201392	613873190	37132347	20917368	273873	354908241	529175465	6404366	133677198	1696362048
4201393	591523420	43495477	45597307	341513	369034050	485470298	6460619	155599458	1697522141
4201394	553908634	29189850	41422466	98673	316002360	474720156	11547692	131219611	1558109443
4201395	568175277	32679250	24311002	18367	416513160	456121117	5886396	150489004	1654193573
4201396	607349868	43247065	22659320	417071	426863229	446745593	4823561	153688843	1705794550
4201397	563067614	28728245	39850609	141665	512335026	470346365	8598605	139231036	1762299165
4201398	568901889	32247312	34231570	223204	382293816	472877935	5593279	159641201	1656010206
4201399	550027002	73629802	21938348	479090	472878920	487787463	4145793	164684626	1775571043
4201400	501822913	30653631	26810850	272196	306908933	446215990	6141403	119794646	1438620562
4201401	580153090	77489630	34600558	191607	456345487	460794085	4994149	113007872	1727576477
4201402	586184755	23685442	42172794	522710	482292054	474030876	6951009	150882554	1766722194
4201403	596743975	33785980	36703238	43365	331673454	400883339	3984290	158307463	1562125103
4201404	538797906	40701505	36022721	351031	454994950	469795121	8132802	132723438	1681519474
4201405	547018205	37784496	29743622	497803	378102654	465295084	5174126	148405400	1612021391
4201406	482104782	48003422	31073136	48234	453484360	481840070	4000251	160664677	1661218932
4201407	533882638	41107760	44784107	441542	482393533	437698516	7443926	127325143	1675077164
4201408	514135885	35590219	39033838	214333	387396165	563834368	5705945	189320940	1735231692
4201409	593700252	29434139	37458332	158780	520782388	462432025	2715702	151009205	1797690824
4201410	584155198	32590900	34808276	141847	552111321	494872473	5405361	151650140	1855735517
4201411	593254242	27341895	47045563	57998	419524019	492871782	6568945	191335952	1778000396
4201412	557456893	37732016	38072224	354254	503464357	435395157	5123996	136184878	1713783775
4201413	561174343	36744992	26052794	449561	473355709	479504871	3887841	167275889	1748446000
4201414	549331808	33447019	30255769	176429	403426147	447292315	6354065	137825060	1608108614
4201415	602598556	39819349	24609206	139727	391994256	462094842	6211910	124304755	1651772601
4201416	571602563	35700231	36867315	343764	475115915	407952361	6175301	146516503	1680273951
4201417	553004931	28267078	33446128	419943	482151974	492934785	4835184	194916694	1789976718
4201418	519447552	37589750	33795328	166838	552083881	483526461	5131330	142541489	1774282628
4201419	588994021	34088474	27231679	413657	438784045	506752889	4898962	196307227	1797470954
4201420	518354823	66375799	34290326	411593	385226650	431145225	8026616	160863475	1604694507
4201421	519783158	37910263	25175842	130870	534500848	427959676	8373777	154155911	1707990345
4201422	551031822	41179726	45430473	121228	414169310	458586948	7657810	123902143	1642079459
4201423	584722576	26651585	39365423	271461	406443552	482009967	8756966	174639056	1722860586
4201424	562143664	65139720	34734735	51792	422941879	456145023	6344981	184266695	1731768490
4201425	572413104	33889271	39737912	20510	522916976	509840311	5576355	147764174	1832158612
4201426	523517331	42412354	37702044	269137	514100398	449117735	6033785	153143572	1726296356
4201427	519591847	37567225	46177972	52837	365310394	460612837	3972944	175930178	1609216232
4201428	589749212	42766561	40717984	54272	594872385	465203245	5382837	155061400	1893807897
4201429	574737509	46279530	39529806	284509	381145380	473052459	3092672	181917567	1700039431
4201430	544823157	26870247	26124351	83414	428936525	474809376	5097730	163352269	1670097069
4201431	530018274	41953057	36374638	168880	331912467	452145243	5233222	143496633	1541302416
4201432	565266399	39885104	31246055	364660	402002537	408380396	6680677	150607061	1604432890
4201433	600036878	26292524	31161053	44350	403652316	472089065	9535848	165953064	1708765099
4201434	504253603	33132709	23174142	38460	345615928	477426433	6576980	155301649	1545519904
4201435	561508525	27868732	30291645	191132	358140073	425392605	4319219	131518222	1539230154
4201436	575055729	34489061	29872884	392510	430747941	494730827	6421062	151889993	1723600007
4201437	511198697	39009660	36984176	352453	435092380	421491454	6141180	140064798	1590334798
4201438	579654639	29565366	29638770	248274	468164833	452639898	5354730	140139586	1705406095
4201439	572505517	31710256	19191513	68758	397011305	507401097	4599248	156074663	1688562357
4201440	514915392	48244224	40667157	456259	370385829	471880647	5695497	141185585	1593430589
4201441	515992345	59827371	36945281	284624	384464637	450542538	5088685	119893690	1573039171
4201442	504891453	30144301	37054057	380924	352814041	439542307	3753007	152303328	1520883419
4201443	601331227	35174336	18170798	160077	344130057	505620614	4942111	163466150	1672995371
4201444	554067141	29730447	28606931	377760	436215638	511980670	5310802	126260024	1692549413
4201445	527716458	27914886	28119579	399015	390814373	453435855	6217845	160952113	1595570124
4201446	531881540	26059528	28375691	114900	417617824	441444593	3513386	147316915	1596324377
4201447	575811413	30769941	21835890	44611	455980446	432659142	5386008	156898337	1679385788
4201448	581291247	82306809	33260088	129869	403044210	521342662	9099812	172447712	1802922409
4201449	552131289	27259683	26751242	62850	535969036	445560022	5120836	175930116	1768785074
4201450	502980920	62149415	30014481	90588	337981165	449199988	8256990	147728226	1538401774
4201451	532643904	41358310	37798143	66287	492694953	499891184	5232482	177648079	1787333342
4201452	520753500	32838767	24528175	104858	350178774	475137883	6201675	113975909	1523719541
4201453	545554436	54891129	33307297	385250	421329838	496968110	6629536	157309473	1716375068
4201454	531543978	42465653	24751889	65890	352220472	470315368	2496575	129132968	1552992794
4201455	584063477	29614936	36586261	518169	428054144	524212627	5100547	153513117	1761663278
4201456	602945434	27819782	29652091	9532	435367644	443133404	7322360	129364120	1675614366
4201457	541731791	28371804	38939234	229129	347569698	454334381	8524100	156181806	1575881942
4201458	562087419	27957786	31622326	312931	536599434	497675779	3865578	165414704	1825535958
4201459	540383814	61429572	26718058	125191	490803928	452310757	4633480	162108654	1738513454
4201460	493017189	58708701	26406687	152811	369894367	524979100	7146182	133344652	1613649691
4201461	537226708	34204286	22805386	272903	447460930	460607770	6460968	149899181	1658938133
4201462	523897671	60858789	30510761	285043	452084742	443082464	5781001	145454629	1661955100
4201463	512158437	32723255	39639455	78975	456900374	418357874	4480069	149011762	1613350201
4201464	567752764	22807636	38860985	22795	414241432	552750188	3880502	150085517	1750401819
4201465	513580882	87378990	25788708	181329	485171729	406923003	3160886	168476381	1690661909
4201466	557317914	65073575	23610632	329937	429443693	420905295	5420024	136944250	1639045319
4201467	574996158	26562146	23775894	175362	325968188	519425001	4820786	160083420	1635806956
4201468	616578810	32316702	35809416	364401	350143381	463725415	4736184	136794820	1640469130
4201469	552703917	34146835	37801910	454	425145765	479811466	2876296	122987349	1655473993
4201470	575979432	39038438	40029396	209038	380502645	439897833	4971825	136164494	1616793101
4201471	584332461	39263030	36243570	356432	404111071	520506873	7055667	174686842	1766555945
4201472	552747502	28526673	35387143	170039	348295398	413280680	5636249	147388997	1531432680
4201473	533954923	39231180	32802084	147447	326260209	460219709	4419099	148093296	1545127948
4201474	542027951	35717681	34613876	120269	315826259	514317798	6549710	140957268	1590130812
4201475	594260479	23541625	42186629	263252	415393337	463082951	5675531	171951685	1716355488
4201476	533302735	57763203	36015241	178472	445034799	495366354	5281953	135095543	1708038300
4201477	569992588	34710860	30658596	133590	385082750	466782689	7581685	132174723	1627117481
4201478	565682565	32169233	41886958	89310	369579682	480004560	5886168	154822223	1650120699
4201479	576051690	23760800	31723644	235996	401928186	458520562	4422334	158976082	1655619293
4201480	557120622	61909896	51603099	358177	362767167	460625225	4460838	129439224	1628284248
4201481	578172219	38476831	28731938	531492	378695079	487334600	3638799	176102523	1691683481
4201482	572264377	58700831	47905819	70697	374410111	506484458	4270429	150469650	1714576370
4201483	493983908	36942375	25663274	428855	475816405	447488506	4396323	142387514	1627107161
4201484	547106123	36220851	29711931	256850	533462524	464353374	5536481	125097301	1741745436
4201485	601594921	36770035	34880717	405141	376413746	461301930	4951266	166486718	1682804473
4201486	581339011	30199047	39596380	418318	375363609	464563087	7199486	184897463	1683576401
4201487	574391294	31659781	41634515	67622	504443875	465791038	5824007	165298202	1789110334
4201488	523373154	32473466	42236418	37937	335773649	486838181	4031937	173317697	1598082440
4201489	562258057	108194079	36130520	510492	435083996	473537284	6765642	167049600	1789529671
4201490	568140603	44376675	23540933	416204	522935484	467491725	3907521	135929257	1766738401
4201491	580296887	57521093	39891097	19801	480590783	497762961	6151253	141285443	1803519317
4201492	538778338	85891076	36212670	413356	371216775	502450558	6070624	150428475	1691461872
4201493	543668573	33967635	36534265	374341	416940067	504838228	3424668	134050981	1673798759
4201494	617277020	34187458	46474738	209181	368160783	465290008	3993145	143366159	1678958493
4201495	536502594	34069672	27287412	89537	390256021	463184925	5607043	180623387	1637620592
4201496	540219658	40549356	30076865	379011	549083076	418293053	6470315	131336097	1716407433
4201497	587719892	34145054	38407298	357250	383601671	483830441	3889986	142008656	1673960247
4201498	594944718	31481947	40421654	143712	514124921	512980991	3676406	150786485	1848560834
4201499	572231566	58417801	38313502	119327	518647626	534712703	6167217	155701952	1884311694
4201500	540766251	29272225	38947347	383922	365330197	480884532	4891921	185598190	1646074586
4201501	533941916	33966199	29482233	262865	432905140	453730602	6701438	132071074	1623061467
4201502	516858797	53931803	30843272	372052	376902837	486088005	5348017	151502270	1621847053
4201503	583806460	32484197	32203514	432341	493721909	471341404	7609521	160938873	1782538219
4201504	591467753	78407223	37299305	278186	537446612	460376909	5280946	154959894	1865516827
4201505	538966182	23277274	36293181	304234	346940805	458434721	5556899	148194153	1557967450
4201506	540810033	59570625	16056576	50870	316565483	494038080	3912755	134720076	1565724498
4201507	574696736	27670021	33860230	316302	359906770	468753974	3874091	174866747	1643944869
4201508	553659063	38778504	31007108	347871	435256228	509642930	4272069	133711709	1706675481
4201509	552010498	28498152	39495542	353164	415803778	479194584	6018409	185641653	1707015780
4201510	550291424	28545446	27998515	406694	425386060	493953240	5326956	124503846	1656412180
4201511	585014343	47444778	39935300	327601	536546900	471250075	7361981	153605160	1841486138
4201512	591346333	38666994	37180048	359691	452405176	427841536	7366739	139192509	1694359026
4201513	519747426	26967971	33530945	195602	349294267	399534430	9359736	157277715	1495908091
4201514	522382814	33986679	29318017	124278	542999352	452259787	5744610	138597043	1725412580
4201515	512295347	42699595	39541386	86868	439961093	513782742	5045395	162490189	1715902615
4201516	506198923	32686776	44785301	452361	479175175	439901400	4878818	119083182	1627161934
4201517	548714396	32901402	40437963	39168	343060620	495838438	4658133	121541150	1587191270
4201518	530022636	84893692	35728053	156841	337690033	436342583	5813602	125828561	1556476001
4201519	502846496	72683052	27945664	22281	392269004	457443896	7090109	203450014	1663750516
4201520	536984381	26338687	29193046	539476	395818619	457364188	7131605	161991614	1615361615
4201521	532348290	37530560	42278771	13109	511554625	493258407	3903875	154007431	1774895068
4201522	553473667	35218971	38128107	19284	433200228	518697224	7064432	147631411	1733433325
4201523	617026658	23427523	31582522	41281	378950637	406394050	4788554	143039003	1605250229
4201524	553619460	34080542	26230453	61146	330418586	552284326	6640813	178311323	1681646647
4201525	527030071	45861191	38708633	681315	387375210	483327530	4587446	150134956	1637706352
4201526	578547426	35358300	33453443	130698	403460110	378782837	8410063	154424046	1592566923
4201527	571871350	24296185	39056800	30649	329583035	464239298	5313548	123852829	1558243694
4201528	567762841	51169548	35002741	76291	343295762	485557633	6774775	129390318	1619029909
4201529	582709789	42184386	34303264	392798	385213378	465591606	6111465	140193792	1656700478
4201530	518405688	42771375	36972684	401180	430938292	476978381	4551373	127596304	1638615277
4201531	547528421	32879780	43330695	168573	343695076	451017186	5285240	165517802	1589422774
4201532	534271449	49471374	29069715	334018	336235846	429058232	6605525	184973441	1570019600
4201533	516538402	41323968	27989023	440158	366317745	468983134	7920610	149226932	1578739972
4201534	549181598	37503117	35615432	471283	340138925	439747582	7476237	159508982	1569643156
4201535	587428294	42230907	38591939	197366	416919265	449498202	4050850	138069751	1676986574
4201536	585306552	28405895	29500156	241818	336477757	462796933	5292507	129204826	1577226444
4201537	531911002	32861609	48997716	221791	333383054	464438034	4272290	141090688	1557176184
4201538	522431601	33236832	37521378	202020	448113735	465930636	4383225	122525336	1634344765
4201539	595504118	31480773	43759099	130079	356516735	509340434	5753591	148054889	1690539719
4201540	555653305	34041950	24928699	372137	434834685	457924717	5261334	168585961	1681602788
4201541	586509387	25951417	39031289	212133	365856612	466695831	4418295	165172775	1653847738
4201542	564696010	35925065	28250013	117027	437482836	462852819	4799571	159127293	1693250634
4201543	555165973	30522344	33597108	76343	406444991	443905808	5561390	143389443	1618663401
4201544	536443646	36802206	32838785	357046	401910551	419301213	4699098	153503861	1585856406
4201545	488716031	49997962	33198315	359925	438183034	487549317	3378925	163549648	1664933156
4201546	557329340	22078307	35026015	124302	476230887	447264231	6633534	184271741	1728958357
4201547	594188561	32752512	31571822	165674	303627275	476003878	4245182	140982692	1583537595
4201548	565241776	33988399	30561733	560721	394629496	433411751	6083144	144276455	1608753475
4201549	534249103	38457772	30316931	44960	446530339	484951142	3918148	136369538	1674837932
4201550	560482582	30152386	36302884	293659	458858796	522017421	4831183	151985842	1764924753
4201551	633622444	42160499	34978076	354051	386115532	397385295	6754279	162216939	1663587115
4201552	489528314	37705549	35766800	123864	355398351	472134432	5213814	165847506	1561718631
4201553	580934751	31670689	29047317	381633	330068393	452955625	3705140	147905594	1576669142
4201554	633070910	30681279	35396500	454199	420788878	455184588	5446692	128937325	1709960372
4201555	537110022	38435077	35356257	301403	482519626	498925376	6471995	161411669	1760531426
4201556	592056114	26407340	31741510	199479	417333852	493155286	5592967	153967253	1720453801
4201557	583790126	45433808	32932730	121114	397678237	492759646	6500481	129119627	1688335769
4201558	617980110	28814020	39531352	52879	438137561	457781134	5996373	149247439	1737540867
4201559	524559047	41079456	22431402	23549	358197685	504881221	7541172	138077525	1596791056
4201560	600033989	29403117	34726956	312125	385970250	429793877	2312067	139599004	1622151384
4201561	516757849	33409241	40373298	79353	451692382	471980698	5759846	141209284	1661261952
4201562	576902806	32189811	26691579	238741	330338029	450293895	7352098	158615283	1582622242
4201563	574122637	23875509	45422297	227190	503501710	438061122	5961719	147385494	1738557678
4201564	549184243	42984639	41735302	49476	440938773	482035034	4708244	134585580	1696221292
4201565	535463123	24276710	45233769	76493	354344627	514157438	3348002	128194992	1605095154
4201566	580283576	33258699	27108252	195275	352085311	415654337	4973773	166582091	1580141313
4201567	510268920	32622868	26875870	305228	430125876	454948581	7817011	166636266	1629600620
4201568	543607815	33303158	39204512	135477	525011311	496270220	9095676	158796207	1805424376
4201569	536453612	32312614	43918316	223475	475632448	473386913	3189972	188453032	1753570383
4201570	509061992	33904954	32636063	167477	400397090	454983268	4406544	149463957	1585021343
4201571	548899853	34324249	37175078	150879	406291758	416176911	6362006	151228160	1600608895
4201572	551677815	52849504	40524851	355820	399745620	500093512	5865232	171501116	1722613470
4201573	568928845	37920882	33671379	55668	512240008	431418251	6287183	178803947	1769326162
4201574	530143864	38090399	35630493	114601	364073819	398222673	4429860	158535706	1529241416
4201575	555435617	26325466	34054612	139576	415964951	462879754	4843467	140564849	1640208292
4201576	529380899	83703169	21581039	504614	492576564	425573800	5652412	146550212	1705522711
4201577	547985253	28797572	37364079	22051	535525784	442604472	8279855	143619343	1744198410
4201578	602388307	32256505	34824802	381705	360220713	514949027	4152858	155256393	1704430308
4201579	510411124	28219808	29819689	279447	370239154	443812304	5120187	154083010	1541984723
4201580	593914516	70780242	23683736	320169	492254229	438558478	6568662	160230395	1786310427
4201581	589775746	33153724	29231615	95868	454889532	474952151	5958317	171279315	1759336268
4201582	557754706	38602038	47522480	325094	390925638	516390859	2873619	160425404	1714819838
4201583	623247634	43048297	30531791	242903	435234288	441819111	6499090	152062239	1732685352
4201584	519445700	30170904	23708106	141663	486680640	475731668	5670412	156760634	1698309727
4201585	585545826	32602241	37668384	96249	498854066	485511606	5178897	144957914	1790415184
4201586	530943335	27974182	32823332	187717	384807040	435348286	6752721	164615502	1583452114
4201587	513261820	34140584	42656414	46556	438682283	480521943	4521068	135286264	1649116933
4201588	630103313	41225666	43979925	530327	368057533	459612550	5585256	149611738	1698706308
4201589	546310827	52798966	38578751	267167	421542280	506554461	8785659	163357450	1738195561
4201590	503684761	34524923	37670545	50778	327367899	485045417	5394081	132511627	1526250030
4201591	582066717	94455978	29460703	417373	392812144	483409751	4122849	137146052	1723891567
4201592	649066802	31864465	26354886	138826	382437216	452592412	3832508	131129474	1677416589
4201593	554744076	43909702	41352032	15653	387634329	455100201	6333685	179298113	1668387791
4201594	576929761	35897605	49936369	649017	501138803	464446144	5078711	151791918	1785868329
4201595	550744552	42720962	38830800	144503	593406685	523322914	7042841	144158408	1900371666
4201596	606896871	49752032	36298584	202532	399350295	477171677	6277279	153763030	1729712301
4201597	581200311	42225268	28898641	509547	438280049	486722268	6675938	140023219	1724535240
4201598	602910274	27677056	30563202	423475	428024589	465708642	5718360	140321071	1701346670
4201599	514959433	36600438	25012540	175901	374638567	444799085	5552553	152636616	1554375134
4201600	530792791	31746340	29713359	319801	332395103	469928967	3032327	145596627	1543525315
4201601	523497290	36211702	32871212	409281	381935198	447548432	5500124	153220599	1581193839
4201602	631565908	28584810	46942791	41199	503182274	475952274	6916623	132998049	1826183929
4201603	506824569	35891747	41051357	241893	412934388	507547705	5125209	132246405	1641863273
4201604	600125971	51605540	33820128	231537	427584634	474084306	4661351	140520720	1732634188
4201605	536761411	28182100	36460120	354804	331446561	441976306	3743984	154037985	1532963273
4201606	572371122	54221499	32033913	207889	490189384	442079792	7665274	149154123	1747922995
4201607	559025440	67426715	26901756	126763	481070411	438189277	6691524	175378764	1754810650
4201608	592858411	75097123	21448353	361931	467140994	451035390	7474800	132577621	1747994624
4201609	571572376	55291574	47656410	363253	412899056	486234869	5582143	131736695	1711336376
4201610	548518314	58837880	45817376	12586	454992443	471120340	2663637	137814385	1719776960
4201611	568320058	52952925	35870316	157264	468284637	427857006	5082176	153964961	1712489343
4201612	554232871	50262082	35195454	51778	394825720	422695084	4365312	138667352	1600295652
4201613	529210806	27114269	33126743	43880	508688393	514300206	6434208	161656097	1780574603
4201614	522829591	33787566	37157164	215485	332519525	485345926	5126955	143516291	1560498503
4201615	515106143	30731597	26607553	221534	389585734	420978296	3760520	173796753	1560788131
4201616	576867878	40074227	28279715	203688	366347497	465069699	4918509	152753159	1634514372
4201617	560267957	31472065	26210782	46964	310641647	450650363	5893932	160989030	1546172740
4201618	582607301	36741768	40019241	506995	605948606	523826638	7261549	143121022	1940033120
4201619	594366502	35546186	33073112	376195	502692567	469704428	4903701	174315600	1814978291
4201620	544116040	37493147	38045872	181063	453976435	490513797	8368475	162053872	1734748701
4201621	512452233	33933754	47271920	381486	424379991	453283258	3862928	158532006	1634097575
4201622	553066674	48670168	23534461	74516	447630579	484843655	5107443	154070779	1716998276
4201623	537811704	29972453	32725112	96376	462871632	475712465	4623754	138410093	1682223589
4201624	533463628	32554794	28053816	63490	395743127	472601958	6712828	141708774	1610902414
4201625	574911464	42080598	37331009	56942	407880734	445958219	6812947	167951257	1682983170
4201626	605661775	62008363	29281013	158668	479126698	492859480	6977823	162072189	1838146009
4201627	569417544	51714285	41380619	591462	381131665	450065720	3791249	140588730	1638681274
4201628	549722172	28750352	34094362	563673	390873601	413766800	3880070	143127170	1564778200
4201629	641230560	30905704	38056440	608600	351230056	465515072	3008105	176784445	1707338982
4201630	571002238	25373039	34403545	250783	514061768	516180848	5446746	131799185	1798518151
4201631	568735382	25910524	30052285	81704	350955016	454141647	5295747	121963612	1557135916
4201632	575657607	37410569	30770756	652430	338131126	424200492	5234017	137920072	1549977069
4201633	610069282	29198082	30878958	479839	540644171	486226703	4920768	168343755	1870761559
4201634	598727531	26604831	35631917	390691	301513530	457905086	3598045	152321734	1576693365
4201635	599455628	49685578	38351613	608499	319610357	502981979	7226918	149679932	1667600505
4201636	628698810	23421600	34440132	207369	298451570	481337722	5970023	162743172	1635270397
4201637	585891736	44002402	45522085	183628	310905359	499454775	5511727	188774190	1680245902
4201638	482742547	31684748	36144969	207226	410776535	479917463	6266534	147135835	1594875858
4201639	521803340	31928256	41448982	22090	362171151	486016929	5517467	177073287	1625981503
4201640	521252157	41592149	29257987	282824	579691835	501518336	6113841	155450476	1835159605
4201641	628679575	44260546	29972573	42166	510751266	442298791	7214797	187610242	1850829955
4201642	562307611	24721954	31730325	126265	378894816	510993167	7065949	116766095	1632606182
4201643	621544033	34391552	34375578	126892	346148817	493701282	6004233	163200712	1699493100
4201644	540681720	55105743	37677587	280475	425982932	527548091	6046495	139261283	1732584325
4201645	502158508	25940689	47865213	402110	467486833	447832670	4382523	171256529	1667325077
4201646	506192604	26009769	29443375	269973	386298910	462744315	9209094	138679346	1558847385
4201647	592662334	30184907	42551042	139095	541692120	449135017	5107097	118509788	1779981400
4201648	574533780	25611216	23878643	113974	437876871	484980264	7550347	165518662	1720063756
4201649	554588792	35356678	42456961	115525	522075856	441485496	4448156	153644997	1754172460
4201650	522993509	40679969	23787635	626390	417326233	464382500	7053188	148118519	1624967942
4201651	585095067	33118445	33256028	78202	414719769	451847792	7550789	158129022	1683795113
4201652	524375370	24274638	38468760	409073	522031104	438856110	5360786	163449943	1717225784
4201653	498978288	49158302	36750024	143491	367275223	505037482	4115607	131102824	1592561242
4201654	570033360	28144906	36137782	47464	380516691	471576324	5238185	136401328	1628096040
4201655	498082532	58193454	22178687	344024	434302223	435615340	3528575	150973146	1603217980
4201656	540930959	36020415	39737280	400194	518702328	441413820	5468153	171180194	1753853344
4201657	497339431	23316477	43025767	148444	413178757	500632884	4971146	160728982	1643341888
4201658	540799121	33756515	27665201	177881	535788418	473090578	5880450	159329285	1776487450
4201659	650528133	80973435	28395361	353558	353017089	481207555	5565079	170062398	1770102608
4201660	495015929	35422121	42618453	421281	337311356	433165313	4075400	150588159	1498618012
4201661	556492314	39451464	33970627	315694	405500914	423722266	6974633	139522624	1605950537
4201662	549282737	26815862	38158980	383007	372172267	439792410	6003987	135974836	1568584087
4201663	552591651	26382239	29166273	358829	525352051	455600445	4521980	119124199	1713097668
4201664	488844660	36868130	41686857	169830	321362548	488622572	2899410	169133391	1549587397
4201665	528743705	35344467	39053517	151157	360629709	462136364	6115781	168739566	1600914266
4201666	539139796	27659463	37612993	237604	407540772	471519878	9287514	137303186	1630301205
4201667	568246290	26446903	39085790	111762	449990422	440376636	6094819	159437329	1689789951
4201668	561788950	32707718	22421748	327812	483398825	419965833	3634495	164926935	1689172316
4201669	551138006	58019515	49552629	306949	275641695	456579218	3670767	170020995	1564929775
4201670	538017820	28185163	34482583	384456	493545118	464829451	4044171	173112614	1736601378
4201671	533923081	28706300	34679768	27031	573041456	443681071	5131956	191556682	1810747346
4201672	482356856	31683728	34530014	337197	580115072	459021802	4471699	167789601	1760305968
4201673	544368684	37804901	34142644	68612	433707671	471555299	4042218	179138292	1704828321
4201674	590127071	40960765	33411983	455851	484349265	518939658	4872724	137575264	1810692580
4201675	568444716	30960736	25840642	737455	463688597	476388628	4525036	157890618	1728476427
4201676	566651549	36217482	45295828	199492	403653445	481247465	3555848	138588841	1675409950
4201677	498497962	41410501	26650919	36201	395417755	480701595	5794208	153186579	1601695721
4201678	499521304	28215600	34906718	26885	370159807	522829400	6832317	178506393	1640998425
4201679	583310974	38890806	26013383	206011	381293098	469842990	5692267	171690663	1676940191
4201680	544739553	32718134	27457584	500934	365936406	494129281	3593036	168222032	1637296959
4201681	488475008	21861076	34056722	25517	428224583	450269154	4313480	153882487	1581108026
4201682	513102997	41665214	36316850	358455	376595672	511832836	6430514	165845404	1652147943
4201683	558482882	38192913	36562789	61360	456110328	439733743	8071562	150856474	1688072051
4201684	553366168	30565089	29010902	370662	473675263	452556556	3918249	181514781	1724977670
4201685	552933410	55575449	43493872	6041	580521965	484545905	4654460	169176517	1890907619
4201686	573494689	31091352	28203127	192031	298225257	424582225	6591410	133545316	1495925406
4201687	485914262	26609656	21021581	217138	380492270	444628208	6035740	178622746	1543541600
4201688	522307320	37474214	46369383	57193	417166794	527029904	5694886	134641791	1690741484
4201689	563923562	46775096	22851923	466195	509835963	487036923	4437381	152308424	1787635465
4201690	529832189	33216145	37708524	367275	435389171	543651644	5368543	139178516	1724712006
4201691	507188189	23983631	31029581	615687	447761125	440247292	5257452	151927725	1608010683
4201692	562146618	35814023	40208544	540568	432202015	495345481	7157246	151456042	1724870537
4201693	614713324	39262640	25287810	337775	382024918	479784264	3991359	162920555	1708322645
4201694	606387201	31419579	34720373	21099	404345224	461260370	5485545	171018807	1714658198
4201695	529265024	55819318	35462600	106371	365755045	408034661	5290354	140322916	1540056289
4201696	531393559	35397314	22115492	120886	436787805	501382401	9499377	154271361	1690968197
4201697	537878106	50253244	31138179	334442	404760109	438164828	6372594	151204314	1620105816
4201698	536626515	33789893	38445073	79332	376482074	455298228	3625933	157242822	1601589870
4201699	545691318	91691858	39002933	332030	365665158	448130537	4301601	177963870	1672779305
4201700	505649319	30080936	20275033	425868	435248150	496625265	5527482	121989292	1615821345
4201701	538252236	65541430	23574962	170629	513312716	479299406	6083736	150806856	1777041973
4201702	644507700	34735142	25894854	129694	438929641	462253281	5227539	187588183	1799266035
4201703	589545504	34970046	42808386	396392	468914610	455586973	6936557	182630664	1781789132
4201704	505754345	31245530	26232974	27681	341788439	455900862	7998679	153891971	1522840481
4201705	555341654	37319073	35368700	370512	377990529	474213451	6188939	145390124	1632182982
4201706	603554012	38429019	26736629	107986	355362465	443024529	9977135	154185207	1631376983
4201707	546029550	34332609	42627092	164909	353743341	430693842	5410759	173372686	1586374788
4201708	532018223	107731102	32270589	54786	450400105	490955740	4382344	172794644	1790607532
4201709	649304992	50646336	28789200	41646	417446097	449790272	6157437	148952672	1751128652
4201710	574899290	72119706	27637661	279173	449946205	450292775	5252719	145496972	1725924500
4201711	577021432	36947618	44655062	23748	345382337	472099055	7050122	121840168	1605019542
4201712	561814342	57049168	25373908	68414	436475438	492550716	7149415	166378083	1746859483
4201713	521195210	133883545	29148136	81977	510916798	503564021	4243000	153402002	1856434687
4201714	575192574	58002516	38797824	57691	380600893	423238594	6250995	161055477	1643196564
4201715	569359487	34692451	30777790	368318	343846264	462267336	4555904	133471706	1579339256
4201716	521808379	53448828	28207476	166988	419169807	475718470	7098444	149250549	1654868941
4201717	582761811	29831163	35274380	343040	419419238	434779009	4229942	128595201	1635233784
4201718	541183712	32536901	47424765	259984	393149741	464608778	4641044	151876830	1635681754
4201719	523648118	40208651	24222232	116766	469162990	494012740	7497012	166403990	1725272499
4201720	560391374	41504138	22547960	36497	391110316	448923851	3105062	135901647	1603520846
4201721	498155609	32856659	27165989	277157	330312378	466080616	4286878	156966957	1516102244
4201722	538371517	29494146	35209934	32213	335945581	545266003	4776797	149249000	1638345191
4201723	625449027	38590354	31980840	26458	401681424	497552859	4856043	152336269	1752473274
4201724	519966502	37260958	25563965	228149	383188946	481128202	8292672	135444955	1591074350
4201725	565894942	26674665	25462960	72838	383367850	471521350	4558486	149606137	1627159227
4201726	552835298	35098792	28793597	570385	352448988	543820470	3884163	123945250	1641396943
4201727	574753900	36018741	29984078	305510	488931584	469922927	4675660	164618693	1769211093
4201728	537182397	34845433	42063216	362950	420325111	437905644	4036216	166328620	1643049587
4201729	507539039	38628364	33417082	191454	398640732	460034502	4150874	141156697	1583758744
4201730	539993071	36687028	45312850	18336	349760625	499305203	5627057	164702933	1641407104
4201731	513493113	37634437	43522183	150525	384671057	437363586	6058484	143502410	1566395796
4201732	632485606	34153078	34231587	57415	391986620	477519430	7937640	144305174	1722676550
4201733	522298061	34312139	38010162	50577	397987051	546813418	7047852	144193592	1690712853
4201734	542283046	38221888	47383461	515431	347760137	486503057	6276284	155384796	1624328099
4201735	604595015	53935186	40022962	369320	474300317	460138180	7414270	122123546	1762898796
4201736	569569923	33744075	35698015	358873	455980388	458191104	7002397	135185334	1695730110
4201737	562995050	33983716	42933220	373595	457447046	461198370	7359500	144028079	1710318575
4201738	574963438	106830759	27657603	71228	393444800	507338859	6140495	148970045	1765417229
4201739	522228820	36206665	17059297	211313	518455630	503941550	4444165	149150693	1751698131
4201740	508975259	52601570	41470761	514689	361650110	465368544	4811932	137587692	1572980558
4201741	529069469	41472546	28681258	359495	425400674	463026052	4773417	135630975	1628413885
4201742	623121624	34608430	42949931	413305	482472837	565572304	6687910	146445298	1902271639
4201743	535500707	47659558	18738293	398649	458343231	472610672	4527754	160415550	1698194413
4201744	455506353	44107679	37995272	195973	451383982	452285080	3746366	156335174	1601555879
4201745	539138432	61348874	36102736	372176	342924998	501877088	5356196	156860046	1643980547
4201746	605888075	35769700	42104285	72655	374936096	435429523	4685431	158405689	1657291454
4201747	519887354	38705510	35947837	116610	411875018	457501393	5354436	156945849	1626334007
4201748	618821158	38924589	26966762	372299	348202238	437203185	6279387	142746185	1619515802
4201749	554112582	31181084	36673405	614794	327245945	478617619	6399823	168201641	1603046894
4201750	509674873	27370699	24029635	363731	407711973	506037616	6215328	167609500	1649013355
4201751	530706069	46006190	37981526	425940	303178451	511509492	4448372	174094160	1608350200
4201752	560023264	29464941	32516074	421835	316396500	480496103	4654410	129327086	1553300214
4201753	596091987	31600496	31990463	739945	376955669	454444987	5874224	146623907	1644321677
4201754	500672721	38237894	29337935	38196	620326746	444563464	5159483	111471937	1749808377
4201755	565712862	26829699	43056338	322803	331663354	436423424	6555663	127930061	1538494204
4201756	582676540	36421723	41138647	188633	364649549	468201523	5683339	144469238	1643429192
4201757	563391379	54857245	29571573	388851	361833811	509673640	4298335	132416246	1656431079
4201758	605587947	32469139	35375569	41489	465832857	438485667	4572601	165439686	1747804955
4201759	566784084	30622454	26724766	76473	458148343	417260589	6162007	173874342	1679653059
4201760	484642219	37058639	31903548	356137	459996585	523624132	5226466	150553638	1693361362
4201761	622881637	29727821	31904622	394527	305584898	431974380	3385130	144560038	1570413053
4201762	541999386	20196961	35543627	409169	392062785	469105459	5147765	132356307	1596821459
4201763	562975981	33351673	38383448	347456	356689306	424469654	5595142	160927830	1582740490
4201764	599391279	38446901	29603109	94959	332599748	456554866	5764785	148231378	1610687025
4201765	561768470	45738651	28947008	289773	340880135	525953614	4500465	152163034	1660241151
4201766	494250023	53812567	34298976	441865	357556653	492561396	5735761	159357656	1598014897
4201767	589440428	58720279	30993508	370118	451805963	462885674	6086287	146836956	1747139213
4201768	570406519	33128624	45867436	423832	353148894	502917025	6080294	149502867	1661475491
4201769	615446699	30575817	51415977	219374	326806291	481138589	7180903	132883669	1645667319
4201770	499281873	32176505	22093911	29908	485807545	466805011	5951956	141145932	1653292640
4201771	583473818	31842709	29087441	259246	354885669	439072496	4504642	154883719	1598009740
4201772	585330077	43811766	27013857	258310	508002420	500320167	4029019	154017394	1822783011
4201773	538496914	37146529	47133666	38972	388722960	487942584	8489616	147316367	1655287609
4201774	600994442	28837450	35318604	65412	409607710	487237403	3511526	162012143	1727584691
4201775	544983532	60167808	29571561	22516	541923540	485976136	4549217	155664190	1822858501
4201776	609091668	42332451	26581629	54557	384161433	505846661	3192721	127751916	1699013037
4201777	571453058	32049560	49064794	306377	493484196	449370849	4441459	143949689	1744119982
4201778	552916043	33752387	26916222	377904	367632960	451642244	2910559	168738335	1604886653
4201779	545687215	32817827	37781102	35200	555356685	482366095	5513502	157179137	1816736763
4201780	514155641	31807694	24183196	228393	496377457	486146740	4535896	151465971	1708900987
4201781	570196483	44075660	31131831	22688	427829815	526329771	6334539	146776980	1752697766
4201782	560500288	38721651	43096927	106971	370921065	422251119	5830776	184632946	1626061743
4201783	575095273	34436832	34311471	522299	367947851	415289431	4568755	174200359	1606372272
4201784	616855443	35499775	23749506	274866	459927650	448974160	6018199	150076425	1741376023
4201785	496115774	26824936	25180391	494425	557867070	504103807	5025269	132212224	1747823896
4201786	622669945	31637931	31849692	6691	323491236	520617428	7334729	170868956	1708476607
4201787	545632380	58364667	37540563	362365	363900898	518671803	6702524	161066673	1692241873
4201788	510395911	33578880	34483791	353239	411384666	452607795	5300572	171150592	1619255447
4201789	509247850	22262537	21825398	554800	311937134	436518681	9202227	124843532	1436392159
4201790	580642127	45373940	36759175	435211	427120576	506333721	5023304	154276321	1755964374
4201791	579985735	35100250	29022235	80887	316210081	420396456	4673059	127193865	1512662569
4201792	583832476	45948939	35312478	422990	378620042	454879033	6111641	135943401	1641071000
4201793	540748454	41050443	40760814	453286	363313323	434200094	4931747	154589735	1580047896
4201794	536492927	32478053	31208347	624394	411444942	488662729	10328386	171801868	1683041645
4201795	543989750	53146395	34985474	468916	348449766	433517109	4918616	174550962	1594026988
4201796	554143427	47694858	35576800	196740	382180079	463658334	6329502	157132265	1646912006
4201797	589218532	35221023	44921699	363821	368212254	465702539	5850299	144489712	1653979879
4201798	508455992	27589580	23646910	342000	318841567	509150366	4235651	141854068	1534116134
4201799	503999063	35647202	36954635	47391	328156331	428118339	3692545	135137241	1471752747
4201800	505575581	38673672	44834542	154202	477196140	450364914	7571836	162530318	1686901204
4201801	552648765	36097218	48318604	247865	428340899	482633950	4367571	120161813	1672816685
4201802	528309681	39360316	32189601	312608	472587229	482496717	4860884	154355441	1714472475
4201803	572509440	30226020	36343941	102474	439684265	460741395	3866571	184615859	1728089964
4201804	600740878	56222163	31011580	92461	347374066	471585152	4887082	141310234	1653223616
4201805	633653778	42456760	42384034	250939	368016826	436356048	4721535	139287786	1667127707
4201806	589931999	34547453	22429674	286969	415777203	463011049	3739999	169077288	1698801636
4201807	600185428	31897140	31537373	321737	427278300	502870670	7008126	146842666	1747941441
4201808	586890928	30953450	46225279	465160	353764386	497862196	5474319	156633578	1678269296
4201809	544655319	28726487	26247349	236899	445738530	463935718	3530710	160513546	1673584558
4201810	624987575	63778640	27897644	292710	521467671	446514257	4156832	142783671	1831878998
4201811	579301595	100923543	37802874	42234	402498163	440281317	7152740	146940114	1714942580
4201812	543417657	36988237	34268513	241939	399849833	480495946	4434102	147207858	1646904086
4201813	574542794	26832945	28979339	364649	447954765	452786121	5816416	141606953	1678883982
4201814	539645435	25371139	49053337	43413	375738030	478216482	5583400	124994429	1598645664
4201815	553828853	63612748	41530391	7230	381313936	445884170	6004274	130909511	1623091113
4201816	552608699	45458472	25203634	438494	393831831	417333546	7038054	130844110	1572756839
4201817	556186974	98232726	22894069	364180	524188175	463966028	6196300	142347110	1814375563
4201818	581909889	37001496	26553524	413772	336123937	445393449	4030587	177539917	1608966573
4201819	561271270	33393179	41830040	150064	393549305	529310744	3808613	152548668	1715861884
4201820	557570461	61322612	25886712	374288	470558539	453268883	7507825	174861855	1751351175
4201821	581170109	27984562	31690688	24658	371444375	472124998	5520868	158372229	1648332486
4201822	580733092	24650042	48160504	346632	334316781	430565104	4828654	135049678	1558650487
4201823	612514205	38013084	35835501	83187	337533919	438991406	5975341	163921809	1632868453
4201824	509269622	32199658	48278113	111899	393260634	460683470	3641912	145299830	1592745140
4201825	553711916	56403412	36662387	155221	454077423	550411163	5432793	164562811	1821417126
4201826	550672589	29293950	29807066	270727	511182440	447763209	9125955	156973751	1735089686
4201827	584048908	42414790	36488541	254409	445917039	472453918	3093059	189483620	1774154284
4201828	572706163	28788797	33024749	115602	358773545	443068579	9794248	164331041	1610602726
4201829	546717895	53205550	28739648	379864	576935118	430274115	8557914	151518622	1796328724
4201830	594725413	30262711	29856645	165159	389950671	422974750	6540148	156291382	1630766880
4201831	586871599	54926461	39266329	349153	299288502	471818081	5020069	126298912	1583839106
4201832	571244572	57386231	36526093	339408	339899239	394040515	3918743	147018075	1550372877
4201833	566030722	60829105	44377727	148117	402693959	467099539	4564283	177430026	1723173477
4201834	535953323	32112338	34273015	126605	476850632	482544140	2572055	128055415	1692487524
4201835	501389766	43040152	37636840	259313	532369560	467390826	3333065	156801822	1742221345
4201836	555351822	30153078	36601466	8873	377781455	497384193	3845011	177319218	1678445117
4201837	576308982	33012023	32329906	425949	404423303	479489336	5492830	159742378	1691224706
4201838	539397600	47506346	35826083	364919	399127717	454640571	5691631	155055735	1637610603
4201839	546032639	31056370	45185856	621393	532098844	467611370	4069481	193075925	1819751878
4201840	601551612	23890071	24428366	477876	403312034	442912767	4479469	148917412	1649969607
4201841	551679225	62595731	31553926	365394	337288607	454419455	3588593	135551559	1577042491
4201842	588283260	24355260	22439759	44579	376889334	393487010	4233613	164767973	1574500788
4201843	550515285	39621769	25769749	241213	369836624	471490835	7351924	151942988	1616770388
4201844	495400010	30664782	34361272	26431	405198394	496217267	6820433	140468669	1609157257
4201845	554058395	29159572	36921757	412188	460078972	458856670	4463901	138896379	1682847833
4201846	595656022	42727030	25045863	249637	380074778	458270359	6150466	139416599	1647590753
4201847	495123802	29034589	29909377	334705	388256613	488214143	7493511	163826261	1602193001
4201848	553290223	33913705	35170693	66642	457694334	459668414	6079191	177789251	1723672453
4201849	566284902	28646307	36996930	160501	380305693	420164377	3979327	139724478	1576262515
4201850	599179900	38798537	20182704	183622	534099922	448427367	5162764	157408296	1803443112
4201851	613396836	33844031	27620779	48813	411734526	442245208	3949492	167566288	1700405973
4201852	519316658	33632339	34675681	185462	376952495	494303954	5846500	136296780	1601209869
4201853	555955693	56146168	26776369	410873	405386353	454330255	4156219	165295009	1668456938
4201854	551036400	60449362	48091094	252902	462197789	479260535	5342267	165042738	1771673087
4201855	531300396	29897428	35606515	217435	388228767	443990517	4212301	182989616	1616442975
4201856	620056583	38432967	38217983	62573	408930326	484764334	3966013	138461469	1732892248
4201857	600855000	39158027	30578115	25003	497730350	484123512	3610039	150532447	1806612493
4201858	583381075	29054139	31316664	381610	349956770	423412192	5804994	131358052	1554665497
4201859	508159198	36159905	39100740	292575	542707066	490399952	5440799	133820961	1756081196
4201860	498999220	26895904	32085369	87113	291105518	475706117	3503044	132220459	1460602744
4201861	519851297	77647311	39704649	424866	424656006	520877167	5506363	175891911	1764559571
4201862	543994824	27643107	50115461	127458	533901025	520301482	5878803	140583756	1822545915
4201863	552753580	26330920	34926139	298772	435331602	473633263	4496359	172087600	1699858235
4201864	549530166	29911491	26259933	450875	391035671	473948837	5289007	140919229	1617345209
4201865	517503042	35983342	52599051	251500	465576217	496845317	3987268	154558563	1727304300
4201866	585917420	39816086	38472808	319121	426358662	469624507	5968110	147372646	1713849361
4201867	595175386	57314916	27351255	67679	370237278	449262004	5389376	172787747	1677585640
4201868	469324377	23335452	34974839	368976	299532333	510510638	4708089	120289594	1463044297
4201869	526216716	35691983	29801422	364224	362496616	509135723	9577520	133850623	1607134826
4201870	589597142	31966949	34375527	70362	493937968	504077681	5466102	158509236	1818000967
4201871	586474463	33093229	34769832	93289	441381844	495800732	5127120	140402778	1737143288
4201872	571889000	29710604	24771423	321315	373505981	436411354	6224464	165352588	1608186731
4201873	564270138	38565563	33568711	345643	502860296	459079471	7164814	153619817	1759474453
4201874	525890227	42649220	32542196	363947	383754899	477097747	8169299	135052197	1605519733
4201875	556010413	33579337	44279500	80535	325923967	498961187	7365124	163707349	1629907412
4201876	533899577	30168492	50622400	329531	424516252	478856707	7130621	172310505	1697834086
4201877	552472885	77422011	39577015	115131	356258223	489833893	4809439	137073053	1657561650
4201878	582966973	42577239	44427407	278102	398523173	435158986	4694737	161734481	1670361099
4201879	542711182	40308554	34590374	33438	371695432	512110309	4565476	143792774	1649807540
4201880	492493576	33954184	45641750	92750	464841610	525107915	6158903	166722195	1735012885
4201881	574204657	33690743	26530358	348481	543291164	443141168	5855403	163067965	1790129939
4201882	559354907	127564484	38915683	197935	397267176	454368238	5920415	134283974	1717872811
4201883	511384824	24695177	35129413	252507	398788994	456094399	7428833	128991373	1562765518
4201884	510026094	33583245	27370235	300019	383552076	455711240	5477282	166326840	1582347033
4201885	574871907	50372359	36929344	361177	418292170	485896705	4432099	147427779	1718583541
4201886	601254262	51483909	42885507	4119	334661310	460133921	3813626	148774880	1643011534
4201887	555403315	35954221	34890258	10159	391343915	472721628	3285324	148129110	1641737930
4201888	529423345	32699383	33194093	38793	436563819	482069543	3112264	165437101	1682538341
4201889	583686459	38509765	34711025	85435	554389297	496148144	5023769	153708203	1866262096
4201890	496258400	61477425	33576043	46213	355168564	464257723	5391069	145825808	1562001244
4201891	550022937	26239678	44329765	351581	394913669	459913940	6084558	131228453	1613084581
4201892	521658731	66203185	27751136	242785	374737517	500808552	8035160	145525303	1644962369
4201893	564350302	25514467	28451986	330799	395780747	473028348	6311411	149753130	1643521190
4201894	614616109	36935364	34985870	341587	422755331	478184315	4874052	145124328	1737816956
4201895	613946170	39754365	26422426	352123	456996271	434963409	6425786	152417238	1731277789
4201896	575298359	36559301	28976345	419572	417302922	469631308	4387429	152676396	1685251633
4201897	571286131	45485243	31419105	39782	447453485	548652223	6162359	158285457	1808783784
4201898	563436634	37622975	39519455	187747	370778319	435178440	4095088	160482076	1611300734
4201899	558820107	44329845	40035752	139284	362425600	416119391	4054720	158945506	1584870205
4201900	619426727	52656568	29906023	128385	436521054	431679707	8446501	166353626	1745118592
4201901	629190811	44398828	25079277	202988	436734658	448185512	3797440	170833726	1758423241
4201902	513225898	24352159	26706570	100650	401071719	527796287	7377860	109603890	1610235033
4201903	594923657	31218313	36467783	76804	362002530	453460985	6901972	143447540	1628499583
4201904	577453845	36983578	38499446	443699	460936854	426967642	3244743	138310330	1682840137
4201905	548843560	85199805	39629214	710527	452764276	456243769	5991082	139297092	1728679325
4201906	543599129	50018074	35028616	292650	443971239	452382465	6455283	170204802	1701952258
4201907	580410945	59845954	30760657	414599	506151248	423994706	3835258	183676327	1789089694
4201908	530288490	50487352	44211730	423289	377882557	485236951	3777838	174324366	1666632572
4201909	593696272	28815142	28618571	82719	399033192	483108404	4392128	141402490	1679148919
4201910	597894376	41715100	31158894	45947	519699744	466130861	6714200	177870827	1841229950
4201911	547097833	38222362	25462980	13663	407564831	433758779	4514621	135965658	1592600726
4201912	625700756	27972631	38816992	387077	427015550	491067818	4768355	134329761	1750058940
4201913	544416462	60268190	37804217	33482	373829806	436416088	4275811	147614562	1604658618
4201914	541835339	35747736	32997268	122118	499571915	454388908	5402185	132700060	1702765529
4201915	616306732	65907930	27338232	250380	332037315	499387990	5618272	165244280	1712091131
4201916	586087041	29090332	41429046	331838	438940187	483478294	4607961	162260375	1746225075
4201917	570058507	40620061	39470611	523345	460342285	485525732	9244153	146638639	1752423333
4201918	624159621	79613193	32736424	355796	497662409	487511294	2845830	151606890	1876491456
4201919	624483599	85905829	36131949	120225	426301418	480731675	4542306	168462493	1826679495
4201920	543590742	36546553	42785791	137580	348954221	488051406	6039829	140622735	1606728858
4201921	524929681	34082081	33161820	325409	392960355	448843680	6981052	173581869	1614865948
4201922	553686692	41043626	29199648	441059	369281415	446687830	3990574	167015457	1611346302
4201923	522244471	40865750	52381923	255683	413136669	459697806	3901942	135664194	1628148438
4201924	525185674	36761458	46724822	113503	375924441	476816019	6490228	162005295	1630021440
4201925	577334341	30841945	25669408	556563	370923345	498408414	4136860	149237136	1657108012
4201926	548429447	28262965	28070082	360140	395750999	471549506	6533164	161790233	1640746536
4201927	535350957	33884292	38835553	127693	519978883	436495823	5113830	144965700	1714752732
4201928	550849405	26258439	34509595	511497	411392907	420179615	7753861	138534944	1589990263
4201929	557356089	32514101	45647817	173557	450204976	491186699	4866953	173919280	1755869472
4201930	556367744	47638014	29917365	182106	445633407	486315085	4310055	156633813	1726997588
4201931	548972899	25572565	45804243	66265	498179790	437774319	4416050	128380140	1689166272
4201932	529184497	26087552	45032698	336780	395904398	452531142	5868976	123238013	1578184056
4201933	590822084	31451430	36107994	149387	428731050	461975956	8204361	151914735	1709356997
4201934	507152414	34683558	45525806	229654	320320879	465947545	4549608	154071771	1532481236
4201935	500221433	127178382	23845399	269359	358872859	435285283	5398656	154664710	1605736080
4201936	570446023	33999041	20383965	246926	449745968	452822703	5765153	140689765	1674099544
4201937	560163089	28586953	41314071	172384	332939391	512185890	7923741	138658999	1621944517
4201938	516115196	33516700	35604426	603065	396552101	460745633	4452147	137084208	1584673475
4201939	597733116	33534054	34276817	108299	360852777	414973232	3836280	141149302	1586463876
4201940	586468949	33372198	29596896	269241	511268558	456212341	3706167	135680511	1756574859
4201941	549302122	24094251	39915211	391814	352684747	467502313	5037092	162643202	1601570752
4201942	559589276	37551872	44270614	31972	379101169	501173818	5643087	151977573	1679339380
4201943	532114150	36565832	29707378	431400	350378035	450899914	6314026	188991288	1595402022
4201944	601248150	45088682	33921278	394845	362147964	435909335	6617398	156750355	1642078008
4201945	547537830	33032595	28052161	357412	574940811	487182614	5648639	141056096	1817808158
4201946	549126050	28271480	28620950	473216	507807329	488306982	9651949	139441450	1751699407
4201947	569510563	35141565	33488626	203618	365474882	432565842	4944313	172201072	1613530481
4201948	503475860	104707463	18176066	372136	518337506	526970300	2844137	141594915	1816478384
4201949	555723502	53891623	43242615	32517	520714611	452583914	5838165	165348444	1797375390
4201950	546378218	43558886	21693824	376617	388564413	458844310	6630081	162220435	1628266785
4201951	512256998	46354187	31491024	394580	512046236	450788780	6554237	126916099	1686802142
4201952	545220215	29126786	38615583	190650	411570123	522979628	4080834	146193555	1697977373
4201953	481591797	33836633	34597772	539611	456872469	452049384	8894106	150903205	1619284976
4201954	569558884	76408672	32178830	451523	471513938	469303123	7188392	169121050	1795724412
4201955	495759133	32999163	36160982	572469	504165177	494776692	5282489	124836359	1694552465
4201956	547307071	34377142	21136286	100234	393116093	465367751	4413720	170186808	1636005105
4201957	618098431	33020239	34177384	358091	459171800	467917143	4136406	127317159	1744196652
4201958	524411133	29229700	22983624	44585	415648585	450589883	4433641	152592417	1599933569
4201959	555894258	33341649	30777493	27725	407999720	446703434	6321714	174024102	1655090094
4201960	566885854	36647449	39535954	356254	368043190	479801330	6158045	188808145	1686236220
4201961	571130052	39325023	40895549	308108	415104342	481407348	6319785	167162455	1721652663
4201962	479076655	37051149	33694407	345460	362313844	489276880	6170910	163988787	1571918092
4201963	512605910	98556608	24231673	554351	392650810	441605425	5361628	143504863	1619071268
4201964	626735891	41951593	31745770	348985	354917470	509979443	5443645	140376148	1711498945
4201965	576414327	34404212	35014876	463412	315676319	489577209	6638643	129409087	1587598085
4201966	580212116	30725713	24247801	37442	522693510	470778403	4853479	133376024	1766924489
4201967	547195881	27703382	34163128	375687	438085664	461131048	6804204	165796006	1681255000
4201968	538890100	24279834	26125183	382069	390757323	474904852	3909461	154543506	1613792328
4201969	543606317	37476702	38677585	415350	349686864	413489062	4820987	139863901	1528036768
4201970	594254466	38225824	20856127	393672	520048465	474878844	6894210	145461522	1801013130
4201971	623326230	31395296	38994000	368396	604912016	536915973	8378785	156575793	2000866488
4201972	632706141	52879402	37842996	82893	518910790	431890807	6660130	162862232	1843835391
4201973	522971965	29123355	28968219	47749	347045854	465822028	5022572	127592241	1526593984
4201974	533060194	62365892	34762985	234877	383596511	523014951	3652226	143668141	1684355777
4201975	500571813	43797040	38308426	198196	368625527	415782206	7081430	162450015	1536814654
4201976	555171692	44426077	29493381	138740	385493546	426065974	3748568	188233124	1632771101
4201977	554033051	63888760	45706684	376559	377872593	424804886	4447436	151654006	1622783975
4201978	540068693	38281587	22541941	543164	570593305	474064324	4824831	157115740	1808033585
4201979	567546728	42984792	33469640	92093	355704668	423188105	4094414	136729066	1563809506
4201980	523294738	29987730	26888036	221083	474506837	457721116	5821263	163257038	1681697842
4201981	535782367	39787161	29407801	459858	435343010	481959411	6113761	123311430	1652164798
4201982	519230038	28645047	28024702	391400	433222557	540568886	6434651	132381795	1688899077
4201983	533528455	24316598	32242014	65102	436576137	483371320	3326445	152629695	1666055767
4201984	573830977	35753208	31278390	59146	360874546	413896347	4770602	152321599	1572784814
4201985	587060417	31253077	23790250	367149	324177119	509378230	9104483	155346053	1640476779
4201986	519109026	35150444	24892746	444545	409151634	453854864	6583914	162601732	1611788904
4201987	593461985	101990441	31628090	59996	463274847	481522422	5835935	159176644	1836950359
4201988	532573400	32400591	32932130	248966	591279676	440653269	4789036	171627544	1806504612
4201989	555929017	32168286	40049885	6915	302132620	477069137	7185198	157175930	1571716988
4201990	575148372	29471751	28215906	42762	373810880	449580047	5230564	130751251	1592251531
4201991	547048517	37254157	29413905	132999	363562997	472469247	6038332	142309325	1598229479
4201992	566508429	32624282	29598503	360588	485823437	447097145	5241769	166399131	1733653284
4201993	588253427	35651334	32357430	713176	487222946	503175380	6778327	145092174	1799244194
4201994	549432138	50663064	22022835	119659	417813779	486853234	7486739	137849681	1672241129
4201995	596569010	57848010	44393243	437325	437845963	461358834	6345316	154046987	1758844689
4201996	536049026	33283305	36193224	381611	427341423	448482665	6242388	156226697	1644200338
4201997	520876566	28537320	29348994	341961	321709288	503227371	7078010	154851191	1565970702
4201998	534085615	33539788	30829228	65039	524250062	457993497	3883541	153999778	1738646548
4201999	579523021	31223217	33458323	289594	382255814	456731606	6090030	121284883	1610856489
[truncated: 298,001 more rows]
