# Supplementary material for: Integrated assessment of short-term direct and indirect economic flood impacts including uncertainty quantification
Source: PLoS One. 2019 Apr 4;14(4):e0212932. doi: 10.1371/journal.pone.0212932 (PMC6448844; doi:10.1371/journal.pone.0212932)
Supplement: S1 File — These files comprise values of the direct economic impacts per federal state (Fig 2) and values of the direct and indirect economic impacts per sector (Figs 3 and 4). The ratios can be computed with these values by dividing the indirect economic impacts by the direct economic impacts (Figs 5 and 6). The estimated economic impacts for whole Germany can be computed by adding up the the values in the different economic sectors (Fig 6). (ZIP) [file pone.0212932.s001.zip › direct_impacts_sectors.csv]

Manufacturing	Electricity_gas_steam_and_air_conditioning_supply	Water_supply_sewerage_waste_managment_and_remediation_activities	Construction	Wholesale_and_retail_trade_repair_of_motor_vehicles_and_motorcycles	Transporting_and_storage	Accommodation_and_food_service_activities	Information_and_communication	Financial_and_insurance_activities	Professional_scientific_and_technical_activities	Administrative_and_support_service_activities	Education	Human_health_and_social_work_activities	Arts_entertainment_and_recreation	Other_services_activities
1	210997338	158362488	451654884	59165372	142733799	331297103	34213458	72588582	26242860	85979287	239058290	54575593	175080681	17641376	45999079
2	204614779	204451995	211685268	56950917	145411463	284843780	34476167	88304562	50860260	84347784	228832842	50669481	153670912	14793761	44543263
3	225565555	172892072	416485851	53135258	146050223	286556862	35983223	69091116	34077330	93207670	233803765	63375955	168739892	15226620	39775776
4	245871369	155664340	430589200	54470303	142403273	290674368	32870727	82514022	86720169	96655414	233526454	61813738	147393277	14911180	38379551
5	231188253	174418649	374380941	58207460	144124752	277107309	34724882	98144116	69536275	92773683	212862431	97349520	187113824	19268992	35965210
6	200050893	171106390	273761177	56899763	160900739	281456191	32663024	77891989	32403736	93430472	214818501	95265340	173011205	16495122	44891271
7	209826714	207541400	280875686	52978995	145360111	263839550	32798551	102849118	68734209	91761772	193532373	80864450	174181195	14777095	45596576
8	226775803	186232698	219566003	57277845	149227931	290913544	33036761	73406442	24895138	91103713	181901157	67428437	144985010	17255661	49992987
9	237367270	199244998	264522375	59239016	137956322	279601489	31413316	92021361	39392850	89913748	216121783	40729888	168532133	17277501	39605955
10	248533898	210732135	283315164	58061719	142006001	263839095	33087945	81436445	55955613	87950908	182392110	51216519	166183872	15456395	51705118
11	217593424	191217513	544565158	59915519	139526968	320937304	35431883	70918675	35335545	92817656	183158240	56455311	167086169	19194001	42623586
12	239990741	206167063	381156117	55382965	149348077	317322415	33520467	57566235	31584861	96914675	201467829	60350151	128654032	15365615	51528600
13	238963298	182470706	290459866	57851654	149981635	303712817	34414914	88797608	88993667	88768703	234230342	51398880	144816007	21118902	40091376
14	219277773	201126213	236806952	55027885	150443368	257716306	33523196	75639155	33484224	86132351	222718711	65409406	170432689	19291948	45538756
15	234865316	155829744	422707419	53265230	146521553	258606553	33465045	83509572	38764402	88374283	245565428	52847701	168421437	13173507	40203145
16	218468447	144235672	298453992	57264278	148996716	272769659	34069188	78861509	34711784	90286529	214916244	68858728	195576686	18614503	52339759
17	213914260	198907891	241929285	52525014	134011824	312850110	32984815	69237455	44910832	91314765	229346803	52045579	158856333	14251611	43908946
18	225027023	196711296	475688616	52847180	141514038	278834561	32573371	76279263	35960340	87808448	199343870	73003183	140449633	15532802	40061435
19	204404107	228183609	521242217	57297689	147246682	291205585	30938666	68387408	48420282	83416792	200066018	57260231	160726654	13385642	49990391
20	255388115	197134893	263588020	59516876	151636174	249626892	34010805	80005820	28321792	97920630	237196169	47972420	162239617	18590755	33313560
21	261963527	177002440	412095519	60133114	141813148	282444380	33846198	61307555	59396196	90415758	259503689	71822743	159723713	16172068	50051742
22	244896275	176630643	297530963	56272657	142726584	298372359	35347244	69118003	35917665	84224471	228712090	65356346	145487786	13843229	43999359
23	219747413	223367628	444960469	58027154	139973452	272512363	34249513	74776339	45160663	86044348	225627403	59190054	157960103	14319628	43800375
24	229682102	183239754	254527383	61170028	154226253	271044209	35072810	91439985	89100499	92017483	191444929	62772676	143268891	15064985	50100703
25	237827181	171569738	392919437	54186754	141795002	330295587	33172316	85673527	47086580	92257821	235181550	60870630	147482394	20225061	41756948
26	225144906	203522316	212768132	56260451	147588431	298693748	31339770	62353224	34337289	90673734	251254922	66929196	161136069	16071051	44877648
27	210363653	183151756	555126134	55767980	143368236	311246637	35491785	80369604	75913400	88876560	247011061	61480039	153091417	14873048	39560321
28	216747739	166740202	159300425	51557265	149373889	261286898	33271918	82331660	25998757	89387837	248059361	80900816	173110763	18164993	36173493
29	274002280	163945775	276253328	59092539	145678840	298513017	34120267	61697260	66958528	97599590	243062573	62563106	166133437	15144283	47086667
30	208563850	139139325	491758821	55676873	139043759	258366673	35418054	69797776	39160986	90085716	190999774	63388731	166159819	15664683	36645348
31	257333691	160778627	230186350	57790739	141269955	272516516	33422428	76310587	41245731	87179973	190016088	62537151	188654989	14150958	42924723
32	213295822	212840623	252160788	55424540	137444222	328023255	34229080	63775516	76137511	82581367	229119870	43963780	168142402	13847479	39510059
33	227729214	169452627	221820829	58878138	144489132	313309508	34568530	64317404	27090965	92468239	182008810	56334424	178762082	13524616	39721449
34	218709910	149883200	173619194	51880010	155976581	279679644	39337420	51786611	48735077	91654429	232558721	81959990	182115750	14831231	43619458
35	247709164	195222604	231586242	57586229	158592029	306857889	35720276	69191279	53861407	92467229	225250675	62912073	135127393	20866445	43331034
36	226141365	213780122	303245146	56079371	145582675	321824902	33442189	74049903	29335936	88006366	235096782	72934262	149922888	16122624	50118490
37	220163162	210989831	232863879	54674696	144058712	248589756	31719853	78884194	37784205	84864710	250831618	74195011	176173346	17344849	39866712
38	228693621	168232396	268709330	55561318	142055208	267292103	33549887	72826689	57924992	84569495	181644512	58551091	184977625	17400794	44059133
39	224766446	176507176	379614502	60943692	145588380	255428949	35851022	77052602	86198042	92316262	279456921	69607022	148159014	14845856	40866774
40	250325733	198221392	336751463	59071754	147596524	289827222	32423434	64571569	32785972	82689090	229317744	82331482	152918858	20156234	50388176
41	234889862	223450649	241900064	53410257	140439228	252121896	36817746	76066731	50697626	91836876	214037252	67595645	183891041	14971083	43722956
42	206408181	191700272	470030384	58703130	142337807	281709921	31735573	70399989	35104731	94467390	220444010	74115490	147104490	16266270	50303998
43	191277433	225602406	317827331	57318963	143302792	299326943	33067496	81572958	68283716	91045652	202568150	84789349	164239777	20233127	46701691
44	246042128	243468832	293052785	59120245	141426288	321160095	36377172	76938580	48223533	94755470	242555823	64215586	182586165	14969568	38735418
45	225180812	169106546	259794888	55444121	146064062	296953124	34797454	69885050	85968155	88348124	222148986	68429083	159155104	17930249	41225810
46	206309541	188972183	374239840	54595731	140490123	249952318	33742973	71737801	31303819	87402144	229222791	73870631	138186798	14717680	65810991
47	234016488	207633873	336124307	55708559	147448890	279068441	34770795	52672547	61314912	88084007	262335352	61542571	155521360	18156380	42999555
48	224558698	176054333	296457894	54948504	138641526	312920324	36043701	55853234	35303550	90696603	184408911	78298264	162679762	16147078	55021843
49	238248366	208782587	189749319	55246356	156991039	308019950	35604374	78493008	49966669	91802396	220217957	77909186	144957340	16410264	42661949
50	225531144	175079820	263174153	62238265	147104172	232820855	32273727	63417737	39214992	91062528	176436002	64353598	184140283	15045644	38619948
51	213569848	198068098	219235163	58886554	149014473	264302533	33458066	60768532	36509112	93545855	198188157	68465265	160089420	13737418	41003874
52	219997680	179947504	389487092	54884029	147723726	263145617	36406323	65729314	28100512	97117721	219898425	70668699	167160386	16362529	46267833
53	224544180	153708639	213145030	56674539	147412246	272697984	39429418	78348759	30876936	91755403	229725912	54769079	156191273	20970227	47407497
54	225989851	174955555	318936284	57905495	149850653	260178206	32971402	66726599	59791526	92824977	226961799	69782149	161497390	14832349	48976784
55	224938908	174054995	167129911	55273609	154836680	285660862	32513103	76939877	55584087	92458920	234227014	75577127	146807706	15107788	49594262
56	224403172	162793031	543252019	56563891	149393338	285080233	33755186	108505936	55839138	84101631	210420808	52273620	182830861	15797051	41200968
57	214173305	163874682	384110220	58160759	150754507	269559255	33231101	92297693	36129777	91947423	238857631	90580484	156984134	14614670	43354567
58	228351937	178821845	206068766	55971758	140283589	296645346	34558976	59030790	34114858	87803446	204849987	64827741	217393787	14665379	39853895
59	228593939	250367036	197538912	58293881	152071216	322393386	35148172	103182175	36531141	89831250	246390741	76013353	164861645	18129082	37986359
60	220156669	228101950	425008204	56765146	151804661	334177478	37461451	65373394	36841480	89474871	216057492	63258567	147366293	15880031	43365047
61	237406703	188633743	301877631	54600815	150885120	305399739	35414899	62747322	40886242	91718088	232544097	67690887	161231265	16503879	59723052
62	244357805	205415218	412955940	53983687	147913618	308588375	33717815	71267861	38706379	88110461	244617313	62177058	143703547	17007664	40951937
63	215879513	180529852	371833683	58680540	148190309	312523018	36497203	90374943	67494215	88438289	190196286	67254027	146829598	18637114	44404900
64	228252292	220958519	267939770	55985375	156108789	268378273	33744660	78498006	60733098	92197195	203770518	76224540	141663161	17141689	44105374
65	221489088	198960847	553266102	55089728	138952818	307298382	32521421	74421806	47012353	89503043	222800524	51110321	177267143	20090666	46844776
66	226358786	190633641	235921913	55568390	152097339	279467494	32425682	65828601	28892551	88776924	201363729	91200513	148861364	14933161	40769314
67	202389397	185069428	200993508	58247326	148234644	289546571	37764541	63800883	71987548	95947151	239221868	77077146	150058695	13919920	45377535
68	215527906	179286905	450138094	56172950	166080944	327618165	33604913	61092842	40078190	84831908	192034410	51346735	155508145	15461615	35720961
69	224805781	179283783	306755412	57181076	135320738	275189198	35891914	64402444	96129782	92936599	197836211	52718110	137438122	19122524	39102136
70	239311928	166394647	660303231	52948152	149850661	285651747	34789990	85599970	94020742	86684905	221845999	84636684	146893546	18280920	45877944
71	225302624	180994344	241487507	54139546	150750714	272356699	36215693	85279811	48379768	88773678	249414579	72848408	151432562	15118803	52292284
72	217949785	173150940	184994469	54767373	141025718	354016682	32285307	88643603	35173135	85340396	264427395	80072408	157446022	23908172	49931114
73	179363030	193651790	262091047	54504659	144511900	340348971	34306418	63693979	43478912	96575412	230577744	56317905	169779835	14045092	50028190
74	221091945	162155482	482527616	54433695	152628204	282002857	33310217	60483344	84945216	83014743	218346511	61780409	164874783	16261245	40197991
75	237451917	201972278	514751107	55824529	145021502	297573684	37833820	58583428	31132070	88290422	243030241	85970826	183657159	23959939	42027360
76	247183911	187848916	173476723	55041502	150327738	275702279	34420937	71828848	47916314	91617782	254455684	80805727	165894499	16883258	49405336
77	230727079	164962468	203599866	61302843	148043496	292207765	31750272	87435040	37474424	92165110	218125740	51197400	143695754	16377311	48943630
78	239680277	201091790	342735476	55324203	143348553	321645518	35047644	73528716	27922203	87422077	245487701	48309097	174356773	17166758	46427456
79	209051551	206048612	276598253	61114074	147566938	318540735	37732033	64229906	41921342	91778401	236697835	87303204	140772423	13807733	49823951
80	198376236	200792541	615756409	52385923	143952444	303598869	35393274	70823491	64282644	89979787	234690034	74317337	150375024	14779227	47023114
81	207787333	165496109	298710150	60567778	143901521	282109757	33637659	63274029	37955513	90078545	245503626	55989519	138596212	20611369	42293873
82	220235214	196738380	265027307	57053022	136129265	285423746	32096992	83597874	47305804	83554261	219641260	51358425	164927059	19725423	45276824
83	208523753	176325437	472602350	55631514	144524689	288040584	34010977	80202467	52268854	91575646	215396455	68766603	136387858	15495139	39473132
84	250626089	156819444	312897197	58098124	149190225	250079747	33431201	81453195	86643553	83839782	206053690	84332241	151982067	15568771	45270811
85	261593031	214371699	246097118	52538447	150075407	285466325	33700461	69352406	32966814	88819692	220603707	65683606	154860029	17000514	50305343
86	205427841	207662674	335506207	57951332	149596011	291498825	34270440	67693788	38425525	90267658	202583567	74673095	156920264	16280598	47949404
87	230619730	180355252	434917688	55202116	141644692	296210847	31651659	62865040	42601048	84829520	221897473	60425818	145233337	16637457	53393330
88	246068169	190934714	277867890	58191718	145528377	265539225	36048054	72838415	59408501	89168107	177881287	82084935	138014473	16517684	37996550
89	237712491	183165751	144010941	57991120	148032414	293380953	31964628	65286087	38128212	88532497	192617025	66939448	175251683	13176990	43272675
90	239575532	182867787	362005440	58002939	138138938	330437082	33318153	70628451	54498710	91494576	231699969	85725251	151871052	18361945	37449382
91	224157150	186742937	390077104	55648069	141418150	263517392	34591050	56148628	30070622	95989914	200064503	75376398	153244669	15967687	43489718
92	219639943	154538780	474846048	58062984	145651926	285838291	32100770	76303708	29675975	92975625	180680931	68385515	163953449	16911169	44575009
93	261470282	179942381	289937695	54543942	140661912	326674828	36774009	63377341	78819147	87597809	213564855	61355222	155159751	15728390	42938356
94	192208064	186372077	353753451	54750480	138241060	262795964	33239930	65351820	50852832	91136836	272424247	73039264	141267109	17068192	44701040
95	217638268	170957246	254043283	51390199	158230292	275240234	33680237	82218551	69113193	90510654	179654223	60872094	153072898	17041332	39372644
96	207182855	185964861	398700499	57511042	150643197	273391317	34351749	73975087	43493866	90256390	230679549	69588644	156330953	15084403	41375528
97	219496092	182075702	410385633	55224879	141154035	303230507	35964623	90515791	51147890	91782511	222474319	82338820	151684311	17272165	48400129
98	226005077	187145798	247083083	57317884	154789022	324910768	34012842	73040888	48783841	91860014	199210755	67651715	168891619	13721747	43416416
99	234794159	181135314	411176492	59371460	143278187	298831432	34607360	62890570	45866308	96025409	248265271	90925963	170692595	16536518	35930816
100	271280391	173258632	252896412	56832291	151012640	297131136	32958876	70532052	82417295	87157230	181382388	62882032	174823673	14985694	40226481
101	200985184	177142064	376898614	53801764	144348215	275075820	32801067	83516616	30912739	105207671	241296513	67921817	159521756	14978071	49187635
102	226488054	181574561	438665722	52572706	144784776	302549998	34163904	77078579	38431997	94052694	206511215	73308574	185499708	14876153	50593110
103	232567212	179915484	239686069	53496419	149025223	306235215	36225369	80873587	27958567	86844964	189527170	51035572	199659251	16682970	37811711
104	219856892	165565139	263692629	56416835	150940678	268213501	33012600	50160304	46609411	92430835	183111181	86461100	164466127	19388973	47667326
105	257009867	181176610	516345575	58140735	135074119	293266202	32126893	75792298	49510485	86314081	195321009	47840398	133391513	14762751	36259890
106	246158099	164659349	334418249	55313842	135756296	273765092	32292685	67868997	37721349	91447803	174947534	77088253	151030875	13638207	53995961
107	243316435	190548617	296474716	59133229	144562150	277502095	34381202	86166922	80676408	82793987	238341845	92701206	169114470	18439570	36740350
108	213622812	140847683	446561601	54602492	155556494	266559652	36204471	76596876	48114487	95191010	228412213	67074344	168906162	16696840	37005351
109	205503749	205850477	289418157	55751905	145199796	245541641	35306542	80669603	32026877	87086689	218876537	48564032	176965047	17390659	41772101
110	251476529	177585378	523473368	55534002	151205450	337545759	32296688	76175986	25968316	88894700	221238639	68454935	150695144	14450483	35877423
111	226642938	147339210	262321782	56018177	152798130	305371973	34254462	75094594	59468926	84042343	225014285	67808782	150056784	15771128	38207727
112	218492822	218215518	429368931	58426286	143997449	267836555	35263366	58580114	47222073	93943670	258766363	73637844	159152893	16027929	38846744
113	227751002	188705445	249157162	57623678	145624093	292287449	32509633	81067139	44398299	92447254	219578442	79642265	173561322	20793329	48273948
114	225767227	188017488	280109168	54621413	150078530	285280106	32696819	82589333	26721051	89064794	178290475	69759768	163901010	17759801	45012452
115	229315266	196061135	378642305	60248518	148540099	291016037	33842763	87419632	51573253	92356646	276558198	65338866	184434873	15021065	39434231
116	200689684	184501142	223355509	55019352	148703101	278080388	33600514	76650039	41226261	91572443	199748367	56726032	139337853	14589019	47042028
117	254212805	153833258	381192117	55832199	143779993	288131771	33873309	85349617	61810720	85191072	266767861	65367430	149317594	14900091	39318024
118	227328114	170212623	307143852	55178885	144408305	276618106	35490997	76795574	33194679	83133257	218776519	61712026	166676334	15291666	59204484
119	222645407	182322644	309224257	55776622	147341485	293150092	35774728	81480865	54259040	96938759	206470702	71626392	146504172	19119772	44310492
120	214087787	245508059	517936577	52316332	143456838	294682571	32332625	76528352	31308156	91832841	243007030	60025809	188937502	13087707	48661013
121	214442572	168310265	364530280	59453302	155394299	297306060	33732750	81108948	57403275	94782192	189366980	71336705	167328417	18572817	44576005
122	206867604	208281547	514244414	56536792	153816931	264587771	32327614	88154413	46611661	84323947	200624686	65406827	163696314	16300111	42841647
123	269677457	158083008	201359851	56782320	145441562	246767125	34523128	62008833	42897493	87801981	224691391	70631111	199683511	15003549	36034483
124	217317312	188169083	327190966	56852508	140235680	305245760	31225115	71908578	58914003	91771661	194857478	62961140	180448732	17392084	45909277
125	189030377	183069140	234602505	55512009	145734360	275767455	34816672	80803455	27841112	92061924	236110819	76316668	157455959	14997302	39156192
126	228378875	212650503	219211041	56809630	153607116	284467632	32849667	74638207	60947519	89138872	189331893	70216750	176284905	15259353	51333115
127	223070522	173992128	187161906	57550709	141929754	260604851	32626041	72780037	39057530	88070028	249148810	74493399	168321235	16175939	41069427
128	212422141	164802285	350061719	55583087	149824246	286498815	34571284	71965750	76916860	86221747	180535577	71432659	169719863	13968484	44413302
129	222208866	203142659	125108122	60153731	146772893	289638151	34992985	75000998	29840582	94956694	209587813	74581241	160210572	17124445	42987591
130	204813706	146452473	628405024	60584974	147550365	293376016	34200306	87922949	33894315	93150525	185956487	68872187	157585186	16728824	40496445
131	254809447	211754909	171385810	58228183	148298198	281406573	33935616	58738978	66606661	91913680	236024755	65006671	133582312	19546956	37516583
132	230424601	205038136	569490981	52811551	144209849	297063969	36853514	85878144	35820750	97698479	234125988	55427583	163046822	15878955	47966817
133	229204057	186195589	578992924	54385731	148840621	296749767	33792282	78232408	30424271	87329697	184249670	45855920	168819644	21062151	41456657
134	238537878	188178337	303019755	55562209	154486091	327753995	34560047	59278202	45185081	92190397	254217158	59917479	157995658	19487990	43827475
135	214966906	199417009	476357108	56195390	140270752	267832954	32941093	79431520	38631367	87382641	196601447	78353305	150443406	16690039	41690089
136	231840399	160097098	428096378	55360048	142599813	254667362	33450940	91497190	44779011	88069416	245717844	64251565	160276232	19451615	43486661
137	209834077	164863007	346609396	54422838	143806127	263690120	36200261	85194153	64437338	92294998	169868900	61901479	129501077	14906832	41411957
138	217985332	167276142	185804127	59660396	148573094	241055430	33093238	75278027	40685858	81888307	188878453	57573921	141928884	16656221	53856368
139	229855277	170159093	564003317	54809155	142796276	302900010	31696585	70477493	41930454	90477298	193386483	64531171	164736314	15374911	43428833
140	219034520	203489719	231351279	56549156	146944958	295752611	35922514	55212667	31999286	91558978	207169654	65868708	142231998	16551917	41947883
141	255632963	162291637	277192798	54970671	150603344	290058770	34699191	83755381	33886323	96544807	262066745	42618164	170264005	20135562	38759351
142	236277808	202812405	170095327	58390875	148380545	289821951	31167748	93196211	44054580	87474512	232563032	90404320	164004157	16014989	35381548
143	206053455	180642420	362665155	53138516	155823392	303193527	32602276	84483751	27301892	92135554	226755983	46286005	168238535	16452362	46327013
144	256514940	175852900	316096438	57734468	141765216	295365146	37871393	81611856	34505539	89905136	199955739	63814162	168269983	15865292	37977421
145	212111698	177593993	266341856	57567020	150196763	307104925	40006981	86763167	65912092	86680756	235439419	51870318	170945095	14822837	46996779
146	216071218	201476019	268713487	59117433	162236585	260034457	36472180	76475655	33418055	91724295	260188695	67778250	142522328	17978446	45855756
147	222623926	193277188	281829677	57696756	144004677	271794696	33562028	82158631	61930792	86788031	218430585	78425573	165881735	15141906	40095316
148	239742489	200521321	277702120	56421910	136823965	342387394	33822635	67126966	59378762	90708170	219354063	54866415	154707557	18291216	38035398
149	240213924	216624003	356090982	55405509	143062798	289459858	31749025	57086355	60642153	91594777	270303356	55688004	180923533	15704713	49627139
150	218370802	214416557	264087477	61155531	148922385	272653499	34596601	85919757	58327882	94367781	265591052	48726527	175542346	18343904	49376569
151	220750945	181377264	310704473	56375910	138781161	250793628	33459044	77951744	38375738	81790886	228909677	71694292	158377577	14295923	42886635
152	214955244	172056658	227324138	55353552	146975797	254378827	33280571	87871808	37744379	84595440	191751571	41465226	178761786	15949842	36550551
153	243072275	198615087	327075986	56973134	148326498	295499726	31440980	66567641	42351090	88355595	221789504	55143546	138694348	14901679	52162426
154	267792057	172738436	187451072	52817207	145719996	272157665	33209990	81050221	41335307	83648347	284565672	98340950	188743073	20471353	38472659
155	245901188	194436750	495907582	54907364	151309112	305404116	36837421	62409535	31144848	102604997	222389065	87669950	162950890	15464983	50165040
156	270108132	229019750	284505052	54056823	162696171	286290780	30162943	70173361	37809556	90305718	216328326	62315227	177043726	18723506	42506170
157	224438861	207239088	273372189	55564283	143425870	309854648	37263529	96684799	43783679	90407905	224374959	59774817	148848292	16828477	44724843
158	238912624	204541047	270769745	55660003	153916229	264376970	31978109	71366539	73155223	87526856	236039259	57584918	131451464	15324621	44038060
159	246170439	178204555	308775455	56583555	141574458	307852516	34539320	58564666	27500766	89664300	229916970	71416344	174702970	17186664	45501897
160	229382336	168210946	447270423	58957459	141693578	251221194	34196347	76997761	50418124	93666053	191295475	70632497	149270184	16866428	39809611
161	215371048	208361921	155807491	57550366	138558454	344728745	38661294	69297107	48650198	88765196	184870918	66058409	164456820	21214816	47388331
162	209242622	174087521	415666316	56692185	143343403	279992073	35508501	71214903	38450500	84888063	234841908	68901442	144186078	19021618	43318002
163	222672398	177898412	607620883	58354202	143862642	279242548	34098164	83664742	66629584	92851506	191632706	46077678	179692541	19467928	49557397
164	247039235	211589807	311460480	56425353	141320448	284044388	32890894	78656686	48130126	91105402	206000433	52650527	167870290	19796280	51206367
165	223756734	186948377	430805024	62183044	148316988	284504080	35614965	82198216	42943108	91855244	201778850	47918394	162949292	15327282	51231128
166	213414238	183350054	336448056	55517793	146530140	240662614	33949471	77031443	57019890	95187902	226587204	63816575	142106459	16990890	44235609
167	242321794	185208683	478727782	59141449	146002132	290241580	31174577	75379714	67994033	92882998	188959447	72267421	172196286	19425740	41787454
168	246176893	182523853	386142616	61611567	147638517	273040363	33637194	70375367	52315649	86282716	215182639	47750986	176527309	13733592	45375168
169	256460254	191510363	220693545	55193031	153698060	263780217	33443861	61145529	51088285	87099819	256476750	79211587	163726367	21124398	38145075
170	206133402	178602625	255149656	55358735	149147511	287844639	36456394	73476240	39398090	88692232	212076292	62848407	149654579	16847653	49153835
171	240752357	228312069	504115210	56300342	158701272	295882068	31872400	69917618	61462073	85337480	257106445	73975904	148076302	16639908	39825786
172	257305960	210404789	394970744	54112626	154353463	282988492	36195863	91699886	32820318	93045663	247919337	64162184	155760052	14484439	36663388
173	233570733	196519932	526182555	56187850	141680013	279092130	34221452	82491230	27100231	94783700	251134650	56059345	163639911	15958339	45591398
174	238953933	188947727	353634855	59204164	151276532	283821158	33835681	81853649	86681553	95916605	191705911	59086445	162968628	16016708	38703056
175	219824263	158939437	503479683	57526856	142605171	306663373	35738074	60846148	58446191	91916661	207728984	85294826	165259372	15220102	43934829
176	202730819	174529304	452027061	56474175	142465183	273695739	32443361	57130768	43359374	88758153	221689626	72996119	168969513	18521380	50516678
177	210077289	166496907	267726773	56523066	147201428	267786909	32593215	87744641	53845020	83112244	232739747	70066510	169044145	21304639	45651637
178	219205908	175843773	591598425	54478502	144721981	310021525	34377602	74215221	41226213	93419755	191994265	80871916	176159327	15973311	40436090
179	226765490	161982059	179664747	55911989	141759975	324326194	35433381	70352407	44126283	89566489	192166038	72240143	140337081	14897626	38155035
180	209927054	170224063	596310844	58218632	143328712	281318374	34677689	81894482	26025741	95114745	189671897	57973854	179508901	19008778	39428176
181	222059655	180820134	484693859	51390220	141020558	324280408	33019483	58166521	42390314	90472070	252408869	73609586	156741505	18919204	48744433
182	248618608	211799262	244871764	58991601	140062588	285405026	35902071	62279885	37090033	98117698	215006175	85632592	156115444	18280733	39439790
183	251968445	239157611	367023703	57901871	161623275	243227506	37261737	63286259	46390050	90270038	229594008	37476312	155413920	22381236	31751068
184	240253727	245102984	378682025	64073512	143811004	298741255	34005399	94519456	40488809	80455107	246597164	77552592	151384000	14237684	41683013
185	203160258	160441048	420791495	61348909	154314712	303219198	34260416	80537422	105358830	90124016	216671920	67764926	141453125	12470531	44925102
186	260701715	219338441	430394808	57164904	134481691	289534899	34340704	75206487	69004055	87594000	221928660	66369989	179207648	18500679	43850504
187	206123877	236076063	290029562	53257916	149671622	314581541	35470170	59785291	46813512	86922729	234326619	61229106	172427976	16170361	43087382
188	222101786	184767760	305748102	59934861	143547770	269601348	32338561	76632594	59434868	96146541	212088630	74869811	131757606	17221784	52514331
189	223695185	207991959	278605199	59597544	156979807	279145328	35157499	70577649	62726647	84992115	212081077	61841053	150606967	15386804	40696580
190	227284445	183396252	284786909	55006672	140388582	245966956	32877021	81247706	46237127	87915156	211030931	56486151	160943339	20040885	42047421
191	260208426	256185926	252461537	58926836	149425068	301579641	34374311	58635063	50754286	91782268	228721320	83955648	168259826	15017265	44518854
192	222653648	182815212	309810162	54700566	152335896	237279049	35719172	66345526	28348036	92458852	225309646	82757540	165749470	24375705	45894034
193	228890773	199844984	198105170	57021536	153570259	214096833	32961761	76990685	53750012	89505965	220434545	65292958	166137705	21735296	43691785
194	209928946	183823882	244308161	58301744	156706805	296350655	33564289	80301631	43345263	93791908	194098938	50585745	163139573	15446613	50470971
195	236716063	205955086	406730228	57807067	150920318	253628014	35671518	72176431	40490459	93344262	211698391	55713682	142836152	15525109	39361883
196	240358131	195836601	286546581	59173274	148283559	301626466	34314505	68957403	63915472	91905573	234830067	56274709	167474596	17402274	40936320
197	228679959	175605513	380851898	55101395	158319825	309507771	30599650	79788958	63726654	87443354	199229661	64326225	147141461	20050101	41982214
198	221725240	159992119	288382873	56321618	141619171	288726201	31657438	83383823	33716135	88455407	234965421	59041403	181582950	15395106	41234367
199	261182811	164981270	142385466	53305917	148451841	264300700	34181404	67566248	46497226	82047933	195085212	61225439	162812482	13101822	44734516
200	240899183	166363435	214514701	57020455	144305969	325102980	34776375	66233240	34355062	87860634	251143231	61005794	186298045	20678288	45535004
201	230710131	186973713	434929345	56036257	149600102	281728185	36112472	65242009	40178920	97568529	235929742	90786885	146423902	24458493	44243982
202	303448252	248174409	281637201	58787853	148332489	301163304	33426189	68802280	37175005	90774797	179644713	70536888	167110559	20020441	58847274
203	248788917	215690318	393333222	55522816	140178369	251053540	35475925	76108816	59155910	98327480	193041105	70130693	158175951	16804293	39997330
204	234075660	174557775	409348501	54483817	145131963	289714473	30552057	60261153	36912666	91256205	213540335	80457894	157498792	15814348	36673013
205	224160874	185142252	259178379	57705352	148517615	293788195	32859400	79044111	46259833	82911067	236209695	53490572	149568656	16960788	49775357
206	218724649	159746683	534419976	59211537	155393203	279627232	35620281	59932678	35940150	86514702	223873920	62349875	162082621	19665498	33823592
207	239111447	175637021	354683529	56681880	150287079	278869440	33138678	73609561	67366373	89577500	201512977	53995734	175109503	15522162	51719615
208	256052948	215185148	394712090	56430964	150169317	265423128	35832499	80398879	27534921	93895801	227684283	59876908	154556945	14473455	45074313
209	221183303	227696666	385610235	53848071	152185411	303211799	35409974	61123162	30026832	88676719	204826048	70028281	167122229	17343926	39602685
210	243834958	178604932	273291755	55029318	160547090	290114805	33444408	71628032	45467224	91208328	210141120	67278829	179692412	21282940	41274188
211	251203987	205692782	306728117	52639748	153986936	263376855	35680383	60387846	39369392	89224892	229334436	58012899	182099307	17024950	38906923
212	247277548	181151121	296471693	61174843	133327045	291422696	33537510	65655316	52607600	85704626	175297008	105828412	160263894	14272414	45823809
213	226826103	164345066	511281866	56194410	133063689	247704247	35600096	89760559	58145734	88233430	240658117	46944147	157951430	15225998	40409788
214	201077825	184904948	322863178	56322682	155934516	292015070	31679523	78826995	66412647	91904230	231989445	71927716	154009467	15633664	56840739
215	202515186	185531957	230474827	60482682	155550371	297805756	31111694	81234709	30643011	85139443	213809544	57114733	174658639	15386146	36906070
216	213076523	142818904	448080587	55861406	155164571	280800628	36222561	72898842	57592487	92684305	214393173	67874264	134243581	18851355	44075945
217	217801280	192066687	569747645	54596534	159111631	249443407	29763197	83498615	49578509	92228934	174755264	49370367	169859806	14372057	46461812
218	271688178	228150629	268431189	57427824	147543977	270161977	38743797	78905859	34480105	92739567	212642971	74845702	152337129	15300132	39736477
219	241924393	165940783	242700994	61179572	146735307	306579578	32871861	76875090	32009379	92785663	228212820	50594755	189166312	16841751	38769363
220	192450115	233893533	245299068	61020255	147366930	292030499	37437312	80447714	47758032	88455839	196025051	65573763	171571120	14373438	47514228
221	266975311	231848759	363539652	55654545	155377747	266390389	32371658	78446418	29021813	89084908	214319643	66114748	139184193	14079551	39554338
222	226280083	189087083	433350986	57234355	134828917	268907465	34209312	65212402	41020058	96844138	213165838	64552268	144936847	21241289	49141249
223	233596780	180605605	388171085	53697670	161617337	252433837	33537267	74766632	40384190	90672777	239488187	73625782	165685393	18262680	45154910
224	279119676	180006024	498403669	55344350	146571547	341831854	34281876	63708701	67112834	93153097	195122292	65633147	173452399	20795524	45586342
225	236530308	243807709	265932063	55014051	143463303	252833732	31864965	76100792	49119917	92954572	241844463	76654228	160907829	15159729	44492581
226	224474837	171989598	222049068	61058946	148055354	284949272	31006756	70539043	42753580	85849892	215143435	69205013	151912148	18019205	45185789
227	233311377	236389624	415595176	57574813	157636522	252151363	31999324	76651936	51545290	91076412	232787826	84693475	130672049	21031919	50681684
228	245756153	176239293	422451748	56830741	158808492	243269269	34398217	74930034	37948508	86713579	241599623	86908554	172841386	16919453	46962808
229	255650250	173317311	205740444	55098475	145747200	304677239	33137511	75375667	40243807	92453806	215249452	78843554	163731579	16110529	45737559
230	230569299	159152864	211134048	55200008	150547901	314660620	31959621	64042083	37805472	88814169	196289311	68809360	180486678	17285881	50516941
231	238547544	189191401	282537702	59504819	146323729	302071102	36242125	79377391	41732265	87552009	216325587	69861915	143907076	18243282	40715221
232	239895686	163198740	301774571	56155669	148726136	290985866	38036339	71634814	63760986	89976141	224898305	50146812	160965147	17359190	42117329
233	240016612	170688875	277811929	56958795	157636962	284073535	31964589	67411955	40267184	93544790	212909416	87027946	160182192	16841726	36453852
234	212317481	186362993	365276893	56911583	148177889	257580229	31969955	66413609	39560871	92157282	209259988	73876005	147231457	16070516	41689456
235	256509032	204863359	226525756	63213997	147053984	288394504	32180267	74047212	39721019	85771671	230271334	55478151	167200315	19312673	41985615
236	242498988	174863889	410528250	55434833	137949459	300338115	32187509	82744969	29224105	89119229	199807289	73826703	150442882	20814387	43854753
237	245741874	240862746	431425558	60376926	146207216	276957925	35129619	79341335	31969797	96203148	174211131	56693017	163032164	16284851	41939649
238	298894476	173646380	444823181	56702748	144741900	293670354	30832305	81615391	40792847	84319797	228615909	39850891	165248140	18263927	54300496
239	241160941	183869205	556107975	58792591	139123045	322202317	32602635	61357624	42846274	85240691	232480525	79491175	160955102	15691189	49513944
240	225381530	203118395	283507185	54793267	153943031	320361809	34651849	80941760	67190653	94983180	203926198	79187191	169814191	16797609	50333085
241	251316429	203971190	439061429	55107553	142895143	281616352	33003243	74440485	97844267	86717206	194228121	75522078	146851535	14503679	36322777
242	264176678	190487831	436702735	57802837	140784225	300209348	33896083	69127288	45108198	96188712	211218203	32672690	161142783	19448055	44849059
243	238680457	151923760	614292634	55325399	145586280	299750072	34956673	65569893	45213485	85511045	261243236	49929268	161207627	14774488	45487310
244	225376335	175310094	153670353	57021800	151821515	281413021	30523107	68868572	27204167	87851960	187662234	56805287	151509078	15711622	49517209
245	254652176	164895835	146897339	51153036	145909801	280858623	33836350	88777405	52760373	98912433	225178779	58348968	125372275	15848560	32578367
246	203605001	158331104	301190616	56258937	147816210	303185917	34170789	70970842	38684468	86117002	215699367	69384142	170780092	17319555	44111606
247	250613557	202544502	299174259	54899030	157088101	305418333	32925720	66340689	79055454	90244835	196465573	75977520	156464624	17836512	42752708
248	243240979	177135579	218187762	52794717	154568828	301796718	31955090	74091418	45402554	88178702	232864743	88278899	136467075	20346601	54665558
249	215055641	192281201	160791824	60132853	153924916	285960207	31778034	80476022	51502726	83824494	202926271	68381340	149966025	15609192	45706498
250	248202971	185845614	347730700	57106384	149893298	292286035	31212337	67058238	44539101	87410245	178430100	59552356	153968642	16050987	47876651
251	256544197	198370138	149080152	55082464	141932673	269150231	31558465	103957394	45747972	92785641	233868536	70495133	163688516	14962216	48378693
252	212157513	191128072	437846561	55686656	144129184	268509365	34140138	62128793	65100457	96126465	230416589	83171565	175464718	13474435	38814646
253	201287720	162717442	395788375	55488452	149701861	285621034	34396095	80300550	63853300	95641078	232450762	84072965	151867499	17255523	42627644
254	195236726	193123004	193584032	58985586	146782374	327999992	34127243	92909936	30017530	95006643	190722580	71063946	162903648	17061670	36032107
255	236508083	184152380	367929881	56487250	148930937	274423703	32103117	68868616	61101053	89263100	208709258	62317049	195014298	18326232	36142293
256	219295297	195801596	628244482	53603912	148031523	310246915	31631331	83112746	25635371	84585932	207456130	97108555	164455666	24082084	40041572
257	225083509	197081287	375647316	60540634	150777520	346459712	32923240	60320348	56257470	85776136	184852449	65836522	157772605	17264600	44468333
258	230244033	218133207	425954289	58897822	153581979	257608462	33375638	95671354	37279608	86377929	207377644	83914895	139286840	15336649	42640136
259	237798783	222012524	472009834	55708533	138477031	296337791	32650777	64736857	31516231	92594207	188661799	66531546	166688654	19681515	41871566
260	229803800	165284803	205840505	56009760	144161161	249827252	30596632	78501406	57737904	90361881	251909922	74503774	147073267	15648914	55738704
261	236510258	198457283	424137780	59305111	135009220	264272748	33086176	83485046	37569478	88240811	190821473	52670048	170902961	16414984	49487511
262	227291041	188464752	286693451	56449867	142891249	295014316	36442571	80761868	72885762	89493600	212492910	74284287	156290494	14419999	46386990
263	229733585	160515807	381318911	58822540	151535385	259875512	32267127	70185577	25504587	88803481	236378741	57950106	165291711	17342774	46008661
264	240759430	189855281	418625099	56449326	141457602	275981767	36584925	72205614	64227792	88253051	268304125	61770532	160308610	17663804	50811651
265	211162407	195143973	243570779	56753376	146486404	283326644	34749654	66278335	45621047	90129381	262853553	64777616	178733622	16432894	42623516
266	231588471	176119382	279123247	60113786	143852457	259852038	33510984	74879696	78917232	84106658	201879291	64027348	163814111	14463405	44404010
267	200675827	188124941	376889483	54902109	146568104	278177184	32074171	77918470	25926289	91282379	208973998	50374366	149687590	17875510	40577969
268	258361808	174876962	577214882	58799865	158284344	267998702	34992134	59180988	40247020	87413613	257742654	44115753	177369998	17353426	44026857
269	226624810	134088609	303891824	52359407	141003851	280605020	34587327	75517985	53881128	87363150	221363085	105956414	160653932	18839154	45050808
270	247977509	180408391	336250011	55206580	154773227	298737318	33115701	71371142	65683456	88753022	293618200	67287417	178520219	21736027	38680304
271	209451131	237351393	263073871	56107269	157232887	323037339	32884701	77452039	44290425	90123869	206751847	78090562	170962865	16943726	46257373
272	248676396	200033658	384522845	58543165	148016474	271101717	34420227	74343530	48390227	89135849	189622864	57968950	143018506	16270064	45932373
273	227955276	160797618	302253740	58355450	152585122	280005256	31304153	68931258	55386614	84365468	216299529	52182294	154953014	18503087	47856003
274	219721259	207606930	258016406	56366403	140993372	312791584	32934966	66942265	51224745	91786758	243475919	76115462	138377854	15081326	38041801
275	225994652	185235231	380148274	56209649	148570979	328647466	34175302	78730352	51278616	85983600	239134059	68677619	170279003	13469194	42135222
276	228963542	168775615	244254732	58944401	141897826	275258639	33096610	77970367	37185406	89884587	224483448	58345090	165782022	14325633	43136218
277	272161963	169518055	219339441	57825343	143485071	281743312	32135849	74286140	33045512	87812006	198419663	46645085	160821581	15389501	47194295
278	230325646	167489422	329404869	56746547	140185033	273913150	33714304	72295030	58949029	87347200	178491157	84457682	171391688	16257182	43494469
279	254754251	161288411	369231699	57283240	136238249	309516383	31311675	78478689	35666609	95701306	233097442	69572970	133730599	18217783	50880134
280	224808291	188624723	363332817	55561147	142752260	282857073	35832939	90242137	26203193	87117887	202936230	41766569	153907432	15602016	41561061
281	235544593	209028032	352332460	58547883	141524767	232059859	32623038	68988324	35302256	86870401	197310175	63615442	156251203	14676789	41871538
282	240218158	160913811	393978613	55427632	140318005	265840183	33741993	86911456	38153003	88726019	215004628	39259457	146904095	17427194	37450785
283	242652627	220499755	218576457	53529158	144769182	260234669	31372741	91831326	58904288	90777570	214573592	67098335	172686016	15104950	40001175
284	205858684	169530668	287794030	53604962	147395010	289617431	34339086	66863835	71545807	88938466	259052320	90490383	151159063	16207156	52693832
285	202440272	165654389	334976306	51630873	152758998	281739842	32322452	76650488	22747985	101933269	199857722	64171184	155070594	17178155	43117441
286	238673900	187490713	373304627	61785710	143406590	260900702	32297817	78344291	66333002	91554248	256890360	55548218	163515107	14694413	60831278
287	195292300	203757909	485227188	59193078	144063382	293804056	35144302	83171283	30623896	93082160	235414382	63855342	134617261	20956963	48824374
288	217622234	163725208	340505980	53111915	141995870	304363905	33446568	57424783	70611040	89626780	189621226	71507475	176972766	18753845	46271950
289	247551434	153734825	355116159	57084236	147648687	325315427	31865924	83059678	69610229	84414140	240018498	50703048	160314346	16493453	39651194
290	204976020	181528295	319797478	56973482	164856882	329991293	34355218	62117413	41687484	85245847	214410652	70614034	165957152	18465560	40152325
291	228236141	214355772	326543439	56585103	143490546	297815276	32403287	55909378	31953093	92371159	197160123	49828483	133568237	15480391	47190356
292	264584155	163233478	258592226	59043895	150679502	265806426	30277274	80722723	69446599	89595041	220649506	71929912	151133670	20959468	44501588
293	225358962	177294215	427690743	56721719	135494756	242104104	32404216	93123467	45593673	84875315	211087444	82532331	151377046	17099078	41873588
294	211842319	181552510	547162255	51737373	150248495	291603560	31612697	63296274	69212609	89199101	243429832	52446712	174903739	13682673	35865231
295	225330135	180567062	349472710	57544213	143066485	314810707	37952148	73081494	51488536	86929130	233235318	71841528	178683071	18189309	46687750
296	266356825	170729994	261150094	59008397	153339399	267251876	32898492	77776503	57382368	90386157	219673904	46377271	159789093	16533980	41697634
297	233118860	199341194	244377218	58269566	142626898	268508520	35785463	96449496	36872205	88815088	229407575	77090049	133655399	22701060	50175240
298	217826046	228562988	409097762	57308776	152687663	288693568	32921722	67523326	29397920	90242763	230141101	63372880	159641052	21464504	47555241
299	253516395	211836628	166720340	55090202	137221610	291720268	35089271	90179752	49588304	91799812	278314898	70661771	170179508	14484962	41539253
300	219655685	216156589	306310526	58626304	143008299	314936246	33302487	70898701	38559129	91073951	197400296	43970968	142913769	19566594	51538333
301	228160496	179145188	526892597	60553761	150466602	255387212	33054337	67625668	50453862	97000714	227351384	80367703	145227468	14331879	43067413
302	197706595	196874093	461325850	53788670	150051784	286273443	35565616	69583223	49858176	87352214	206059127	59491108	166437506	17369799	41015676
303	224035937	235969595	234350655	59350967	133413315	284502353	34378147	83588549	60685745	93800031	243730364	75420246	139409760	18818381	45729297
304	215738289	177819899	247771159	59468114	134314382	274738463	38474559	54903984	66397526	87821842	213327808	87887423	143969012	13321268	41782207
305	190821346	196283123	193486884	59883768	138611893	318005135	31796956	63317742	48044206	102824606	237130627	70417226	183928359	16617753	35680974
306	236028236	262057432	508222247	55953123	145125592	242032245	31329460	94383719	39987160	91139923	223313073	78088881	171250268	21345291	43656743
307	185397485	191583519	269221767	55603537	146639974	291242244	33528356	75628686	63470861	90287033	222920737	51434662	124663827	15773326	39979842
308	232193973	179299011	391830926	52820972	148794787	268149871	36236257	83545706	36898851	89973212	234253779	54527971	156471891	16009901	46321943
309	209375935	181316808	380256594	55471473	156233962	303389434	34104297	71121043	60960001	90349478	187822481	54954238	177656949	19607469	36337066
310	251494304	211156608	284512050	52769497	152643933	223748746	32069411	72677192	90688637	98610635	245172671	70520391	165007802	22269620	48620482
311	201534898	172540065	390830322	64316811	146665710	262395069	30780578	73055636	51700337	86305429	209171985	42658954	156843799	14893960	53616992
312	215376145	208134159	369552674	53140507	156495614	296391302	36548784	92315379	41001230	89316503	227284630	62873227	189553239	16186337	46336240
313	228955862	191997634	362870766	53208729	149130860	289169930	35527849	62561234	61088243	81267760	213028638	36944598	158740354	23322580	44507726
314	266286186	207182233	378971199	55000822	144460385	354266939	34750764	63962166	44027724	102049042	232172082	62601419	153110780	19291006	43436553
315	255819454	165998536	225031699	60119736	143009769	282886973	33351023	104429632	50446239	97944752	174886956	61316775	143580474	17185618	40754860
316	231467853	179344599	300956748	53433539	150590415	283300555	30632138	60524219	46091532	95348589	173562337	70925023	140228614	21306271	40966336
317	225603653	154424050	350597095	58602344	152327339	264455252	34220324	67700644	34714330	88821411	245862521	64692463	173544394	16619835	39865789
318	231443739	202085454	233868421	57816619	151820433	316744838	31642722	75466239	85613701	96300378	212178221	71291108	137946882	22239610	48769234
319	195187053	179914968	325661208	60231383	127514062	256001044	33819534	84688562	55451417	97780927	186454938	49816720	151772670	20601634	45170168
320	232425514	169138831	409640346	55431530	143556963	274245365	37656034	75326067	26743414	89239471	233789859	81092925	198177058	15162189	35126923
321	205292857	168139344	268278600	61485218	150692520	234070410	36362555	72004937	43005769	91161865	206623255	70312267	136519872	17891286	49426531
322	283681380	195019547	468196672	55455984	149814108	290084098	32887503	58885456	35356579	87965118	260790014	57641993	162277193	21483504	46175633
323	200814600	226652652	291408008	56251802	148759891	233357897	33542480	84079722	55632127	98118842	209560934	42758480	150896009	16107417	49164852
324	230826265	176047853	357462828	55859597	141580855	262313924	35920192	63090831	40473149	94136650	223514204	52229274	163872208	14949010	50021006
325	230304352	174110435	269113451	56723964	152654370	318163290	36155167	84770935	48424782	90418490	260749323	62712021	157151515	13668491	39593775
326	254003695	170533881	201697373	54545269	145720574	288270371	36839594	81981104	63840034	94487254	219812916	89971177	139011711	16465089	42218837
327	232876084	161741747	234639894	55391809	142359450	276751164	31970169	72558414	50476615	86255939	211891797	66563532	165266993	17538905	43473641
328	223667128	209331652	385848955	55052500	142335872	300568196	32728454	65661790	42823345	94252388	230130881	48364437	137452320	20494737	37661168
329	222136119	164496167	368399230	57604011	147547413	293286281	33140001	67434392	55605295	87389426	169218488	58623680	159135329	15719086	52690194
330	229878112	196453103	238393939	56311002	144581162	283019310	32413984	70296032	63055644	87674765	207683921	72902284	164768688	14702081	45138504
331	234804727	210129267	310297223	58658982	138370300	291625592	34712443	81415982	63041091	89359165	222672065	75372000	168619902	15277393	41755283
332	224984428	156973428	272230122	55228319	144183686	292687735	33344562	65649655	36539394	85735709	251891113	56067245	191407619	19177522	52494637
333	189975469	167584144	547259166	54405185	152993188	287362499	33715799	77403371	37991950	86070682	237765237	68854994	137311954	14790731	38942872
334	228930536	174515894	216993229	56618625	144301965	325592537	31558134	88017691	42259366	94742469	238696404	89518568	120072737	21790589	43979234
335	228378552	214895305	300513605	54972654	142171427	336419620	34402700	75295153	43888213	89519937	214386421	71160467	162015412	12990367	42690046
336	220846716	143918498	248582623	58177450	145419695	290345231	34290998	75519378	41118279	87133183	223849742	64989705	138651992	20903455	48137911
337	243751817	197981853	404932060	54331977	147345340	255397012	34990004	68155731	37307495	88397642	235929866	64512757	186857788	20139325	47107818
338	217912567	205844677	338056035	56948316	146228546	328608616	32127140	59262024	55656444	87570947	229572490	61246771	142790505	16319983	42684365
339	226553642	183588838	385822185	57627388	139147545	298867545	31645109	82724661	32103421	86268477	219028747	55086275	183053724	16406659	42446920
340	264181119	131934935	176107398	54214192	146861215	294281747	36388707	77500256	37908995	91494656	203959736	79645163	188272048	17935708	44981641
341	204711839	189812979	148959174	57901966	151381329	255448579	32098623	69660683	45397576	92939467	229625735	57338992	146510675	18553353	43013351
342	234736013	207432415	378980764	55263377	154559886	285281384	32275293	74665289	38643913	83428823	172247684	55662089	171685688	18648446	43489807
343	213390378	176042759	313897636	57519380	145285442	236884000	32599603	61728495	35000687	97813969	188281481	58661289	172782022	18186926	37355084
344	212768570	179576097	601872931	50761469	156695021	291960498	33919228	51358839	34366809	82396711	230322906	57436372	170340952	17950927	44581196
345	219024507	194479087	202664605	54900946	150989147	266732034	34193081	62406626	51148230	93285393	214324997	52924307	153866173	17107032	40903209
346	197547595	197001160	337102212	58133677	139628499	326357600	32037339	62987510	44640338	99597233	216453778	74003617	176958505	15177582	39790209
347	199633741	289988268	236244068	56412482	160403868	258598849	32201100	86330776	45513656	86018115	211871216	56041863	157699127	16976019	45667688
348	232563841	235173834	553012484	55534070	146638711	284691714	34992555	98690784	59981987	91175710	198123328	67413509	174313318	17791300	46959894
349	202220379	177979695	368572426	58653598	140184495	282697402	35011465	75886058	73150354	92269206	220912371	68047811	143351164	14212957	49507714
350	217211088	172148962	120412459	57726003	147166139	284174671	28584684	89080629	41707167	92537004	243649879	49147612	174653424	16225626	36675129
351	196751468	195322361	334299817	62932467	137819343	259470955	34626506	72306946	41960238	89502183	202622191	84546391	139885359	14977576	44004565
352	255840542	201927847	274932098	62468021	140809781	249864664	36309421	76711416	54056018	96011611	169484042	69465326	142479553	16493766	38934554
353	241502940	155178615	648907553	54259480	160697025	265910002	32799827	74490174	36333404	94090346	215106406	97909374	143173112	15097601	36406844
354	236514491	201767080	447516970	55618883	139644028	291339701	36794433	79727755	94313064	94022855	247424746	74197980	162244497	19312318	46482713
355	255636781	234645455	357190999	58129930	144804582	300749141	31649279	59784815	34588809	95051351	274031561	50142512	203425515	19203011	42757005
356	212808758	218129091	273198047	57824217	147120119	282128114	34736454	92927664	30261174	91203600	266499542	64671198	159967027	15783805	38774468
357	237597457	177752999	640782278	55782034	145893974	304030455	33341169	68605271	38488492	87062642	174378998	68686561	162903476	16468962	50511132
358	230874700	167725862	136449343	54275282	143668301	271175206	33076428	74493815	45247316	90552891	234248820	88839386	161885607	16611276	45051494
359	219267658	175635606	351824087	60605397	157921014	296108994	34972100	99478294	59878626	92986263	207425528	71991233	165622764	17700804	43744550
360	233366264	197000039	306469016	61111404	141799269	260754404	32773733	68317447	40309371	90548825	236719235	64629347	167117926	16418305	48603441
361	212271605	172355434	296002457	60675288	151507703	311745863	32552120	73132513	33143937	90309979	182692560	58295288	156178530	15395960	40187461
362	187405672	177711238	306548509	53940415	144499405	253269528	33815753	74318343	42252983	89069162	216865617	58383260	167604113	15548481	38817781
363	222659242	152015647	397267320	58338646	143881009	311248053	33563818	76301186	69031575	90720926	188272650	67735477	142296169	21214254	49645251
364	203071419	200524053	369174597	59307753	158472810	279316362	32962982	88274252	51077486	92028246	258200668	56739836	176773863	16336874	32453488
365	262888906	168196254	371625329	54648349	148584364	266078467	32830048	81498889	36140029	89986563	256446807	70740303	192804847	20055319	53284649
366	244085171	189928280	221525667	54425249	147092616	250990963	35724714	66676141	28146822	89068313	179658644	49731248	156313602	17226152	44108286
367	201392704	194595940	375562165	58693613	147698495	302048771	33379549	72855448	48909738	85334114	172180295	76117198	131339383	19722191	42864691
368	244312996	157811257	285173201	61784203	149020412	304271672	33113552	80399389	24562322	85501439	221297049	102150960	163802391	21192365	45519690
369	209139562	162333391	553071379	61027062	149691010	263215991	34553293	69463259	57704916	98803181	183964794	75125823	170580337	15976299	46599951
370	207454938	184347213	294969170	55445547	147771392	335011471	36024894	69000585	43059435	93133111	206250053	93491958	148399602	20439211	42210586
371	217681816	165161134	506141965	60355096	148404175	286493692	33441350	76437757	60259175	88424930	256012428	76273995	168834501	20483424	40369130
372	246791633	177403006	399643121	56344857	153626928	231954916	32033320	86426458	40186584	100730123	180640621	44553634	152163397	14777700	49419209
373	223032873	166063010	263651792	58004252	155906227	290795200	36070430	68751461	59131950	98602207	229692609	74296776	154084560	18845741	43126706
374	269301644	226008394	206847435	58145815	144631309	290768850	33077357	74298524	59880810	97598865	252260282	59537495	188653364	17153541	51936009
375	212704187	196548921	245757557	55540466	158279515	278242525	35853166	70417791	93339356	86776796	254203334	56248627	163656034	15918123	47993764
376	207610236	180793475	355946217	56343986	150314487	285499797	35832252	66995372	58286632	92708706	205582243	59924790	152557921	17591838	38696006
377	263799821	196187763	180843725	55254597	163062091	317314442	33999322	67806489	40589623	89765188	263170495	60920217	177965372	14406987	42583208
378	234238776	167080587	373077036	53538869	146478144	310892307	34474428	61050215	70221007	92976863	205635152	48561948	156401898	16494808	44945348
379	232754291	192741606	325335836	54239178	135434766	297646814	31841477	100202390	61930702	84587592	205194801	79093418	178467661	21346079	51764619
380	226225344	193332932	337855327	59020021	146501540	362223662	35167357	63611802	69997164	93071306	204667497	80697020	164945611	20221703	48345804
381	249167716	192614830	406486263	57095807	140723140	232296177	33092352	73240746	38135982	92491369	243812748	56544337	157412690	18436266	33578376
382	233767960	157370444	402805747	53944696	151028420	318512148	30369430	72663452	30790788	95233575	194040055	60951116	147604307	16093871	48254430
383	253055115	178820922	118867816	57531079	146642025	274706540	36204661	74808300	54076612	93454256	202181378	61728398	156771361	15974159	42289397
384	233819412	207808330	366538687	54810918	139650623	226478863	30989526	89345091	65582596	90802927	223846069	62756490	189310801	15886909	38292985
385	252701235	195832969	236137544	52290280	142318316	275181059	35212710	78508986	33003272	96890801	264284523	42790024	144235186	16336079	48430290
386	231198298	178804534	378083431	59545978	139083093	325285199	35697762	63913719	26036172	85348310	233050689	56826485	170789971	17432274	47277758
387	217586863	177475521	278959236	58161136	147775826	268300302	32099847	77548503	42264255	89960677	212427038	64244770	160705898	22885691	40955643
388	259144541	197059387	260701917	60868875	155132254	304558647	33421052	73313056	69207518	96324175	219750590	78577826	189923699	14738523	51104748
389	241057004	158972545	291223720	56798715	149074687	285341094	32687284	73093094	31310439	93233173	210807310	64628448	157990276	16628227	46496250
390	213881274	196985596	424541953	56797940	167565298	285497204	35178853	66523449	37559385	90572258	245568719	45555930	134971008	17243255	45823382
391	188102563	155203368	122127362	56793471	153887896	269782203	32919608	89368649	68236483	93879210	213670170	49907652	144784343	14519823	41044443
392	219190276	162935606	179410476	60500373	138688771	291802327	31871642	74550058	63132162	89368939	229572498	49541091	163530620	15720455	42253481
393	235155529	175898096	482854059	60778607	142879605	302318059	33898080	62821291	44404715	94212647	238192629	53713938	130501909	21152901	40510908
394	249125737	214925765	256626404	56498339	142795976	325538766	33105085	77461242	64723253	91894376	164047891	74812675	155761484	15982664	47583777
395	218395978	168214855	292318433	60325557	151587739	302279241	33483964	57833909	45316719	87686678	218683784	73603205	170032518	17399866	42759632
396	203560804	203351611	193292448	61841006	155915119	289617228	35832632	79786715	36839876	83069554	213852305	62167960	162906188	17668183	46432261
397	205917589	181152182	159328148	59015104	147741516	283016904	31765694	80509708	33981472	86450006	237653470	70587088	167968384	16798559	48767430
398	229436287	186704149	302958684	53027582	155231427	278765017	35124207	79850002	31830417	86759923	231585528	80079386	161782173	14653791	40444106
399	219842246	219832388	461976714	56637423	145042639	281706776	35215237	73606811	50276882	92838879	243179985	57740345	142970906	22509298	47149111
400	249732621	179638095	306906629	60104052	152478106	281739635	33029176	79316562	39771520	83949010	246753449	44989543	146546269	16674206	44287080
401	247184410	149645704	202739336	53279874	147934343	303008603	35117416	79656907	26466488	90536772	227058873	80785996	131366050	17470287	35325331
402	247102206	228675625	215793219	60372177	156446129	289272305	33601568	89732537	52521360	92375537	216143532	85295588	146732170	15155774	48271070
403	223499511	172990617	445417538	54475935	153695905	264142734	35874833	80197140	37076663	90829427	195500173	62336469	161308924	15779934	42068352
404	234821514	209684347	213283988	57251121	142856471	289606993	32307797	85949710	33331241	95232936	174112022	63695643	145759904	19225623	42386590
405	225536397	159330352	358592160	56763998	139926482	266806320	31615585	53495830	57337748	85059392	256463920	47390810	155715367	15248445	39720164
406	243138443	189388295	239878935	59124557	150023175	348140592	32887334	88062430	44175870	84291685	225037193	94364014	152411146	18790863	44814554
407	250281272	187346808	598680455	57374146	139117247	250616340	33873682	76256023	51016527	99191740	185055242	59356587	158142897	18018932	55543166
408	205698546	196735261	436492128	59561247	136214593	286182576	33128463	64390195	26662201	93813594	237144577	63503295	170140518	16124944	44844222
409	235099986	170813437	494132623	55620458	146803775	285635863	31730271	73850458	51419378	89628896	230663109	55578205	165299181	18595659	41812304
410	244459692	209095139	447255311	56212610	148008483	285109423	32498469	73034066	27445261	93428674	256435055	64517102	179793442	12341246	38638419
411	265252349	188072230	308903839	57922343	153680089	337185129	37797308	66041679	39888183	94065831	204971573	69456581	152474136	16997355	40269602
412	267185627	193613841	361720002	55780799	149036768	307671377	33471173	85932310	35688310	88094920	198231372	66912144	170824453	17342211	43607762
413	246391631	196891845	295327676	59207284	145913334	301653493	31370499	83017722	44778503	91181317	230299579	60947114	146868329	15819630	38409741
414	224741287	180716159	355241554	60243096	155300507	268154057	35186945	59481210	49693894	89833202	252995902	73221281	153541727	23487470	39533627
415	235288845	172106127	225987813	52766953	154944621	260422586	32218068	55110010	39193969	90516976	232569417	73156855	151327430	15263866	38798281
416	218298864	191952535	429452387	53537329	154971691	270989559	31772968	70086507	65886829	83673954	214302260	75231895	154822394	16809022	46834637
417	223921424	160853741	338309295	57274493	144535910	274628791	32377370	76423259	38735816	86295346	191566968	44493798	144693355	17401066	36955504
418	244355903	164789090	232967930	56851486	141840871	266428933	31548518	73508253	84448889	94889934	220135805	88762038	183356800	15805161	46555596
419	209244295	159607318	397815927	58129512	141738850	276805165	32607797	62018315	42497007	85736528	199835313	98129166	173898887	15294906	48742540
420	233373571	203502796	480831443	52913668	160070321	311877244	35050020	75342711	29701072	88815633	226073151	54562043	165831694	17563835	41858758
421	217831066	160845203	258105169	57793064	143923270	284223745	32867308	68050231	43977579	95455078	208329346	68732883	156099781	15460349	45489749
422	212220722	210964592	199541630	57520911	139811167	338628003	40265430	53295711	28881600	86378166	224836141	59178595	149839142	18204713	36835777
423	233190052	183822902	187250320	53493842	154494773	296169342	31636258	90426943	39520091	94612804	221642599	65922742	173602937	23026021	45493852
424	230550339	183993715	471109586	53776381	145248324	292358577	33610983	88690147	32679068	90326800	244683719	56138722	195806761	14435596	46320311
425	206587981	171341688	330940238	53746121	142641056	283511741	33603319	79612021	36466939	101244350	224514687	75632398	160803692	16009063	50604096
426	221113205	219896929	315840392	54938450	154260290	230329623	36488988	52777612	31850424	90160427	271035924	51992003	182608242	16155909	38921441
427	247649533	181436056	496263213	56440429	138593428	276602764	33380126	64905937	83586845	84319012	183981525	98443100	178734108	16117141	42447467
428	199433600	202413369	271906613	57687892	150822808	247295138	34344584	82993454	34945700	85899485	199808065	54423386	164398243	17984530	48965900
429	209365176	187695968	284612459	62729636	135178889	272457371	32743316	92221072	36257725	82755964	243957465	54216386	161217528	16261195	34212679
430	235539924	191090497	381930859	56866136	155688983	317195681	37301337	85436662	66996275	90465291	198117626	74399303	129356010	15524719	38128931
431	206854401	177154495	408654507	52384602	141928422	291170432	32079064	88689333	33427944	87748136	196980091	60704184	152596159	14232169	40402553
432	233509546	183343195	235986388	60203687	145051319	269690925	31918474	81478718	69562788	87781707	205734758	68234529	152916923	18772844	46919242
433	247460003	169917403	256014816	59559354	146209802	299415109	33015867	88987619	28827545	83005488	200517182	66175561	181634481	15965772	47435434
434	237020918	144893421	299044884	54919327	148408801	281962138	37914949	59810477	49259702	83038582	225944070	60627750	145961890	17238732	40206078
435	267365608	197394069	268738973	56695800	146029148	286782403	35448731	79668175	33964810	89954398	221278808	78348827	157820678	14391521	45341303
436	210996869	178523014	228490664	54953913	143141122	267092703	33219166	80413971	45171028	82172949	232370548	33411302	163663618	23204160	52604418
437	250007442	179677409	327933953	55760477	141953589	284703834	34091323	72584016	46719962	94181504	214404358	47233530	162189236	20882336	48329957
438	230960458	165681052	491672485	57652299	150041850	344371205	35125568	82653241	53821973	94057686	239753382	80019220	167324497	20351075	31817560
439	257987420	216665773	239785426	60616672	146666841	279065648	31133110	76349847	79828469	89987183	241980813	72529199	176907057	17734884	39065376
440	196212312	156947080	500959665	58898631	141138666	267395737	33093701	62386382	27568911	85323810	253921581	47838349	165245419	16120252	44722045
441	228257854	209192240	424309653	52564417	153865053	265644934	33760409	94151962	62856386	92994151	221023493	60982735	145844043	16497996	48700268
442	212286831	199283416	380501377	52027930	138301078	337540811	34888739	61559092	63905274	92314661	263772371	57468725	162727089	18346734	37424611
443	216345087	181555078	235631306	58676167	147188851	284659557	36009288	66033457	32640960	82117191	194285880	44688034	159157923	15142871	49875469
444	234381872	199238376	466806656	54274475	141626018	313011315	32466500	74022985	65317401	97719959	201680432	55902845	174221589	12605618	48502894
445	223711642	175834106	507519654	57507601	141887830	288397261	34188383	54740709	31925919	91285813	236749598	61877821	168699492	16635551	42155338
446	194449773	199191641	253737225	60037057	146552916	303395261	35309969	70162801	31474756	91858872	233182272	80445215	152644808	13561040	42853576
447	230628892	180208524	386714274	55342726	125985601	274454745	35104354	83683331	42868011	88277903	254753804	59485776	137000622	15880200	41426238
448	226882850	214421494	422547009	54631430	145926872	256594914	34324222	64779054	62632090	90098086	235846372	51663013	144903740	15776621	47966122
449	225860611	208519905	326311920	55719669	142072482	287763252	31078833	60010935	31783678	89707972	217245922	83572626	158887488	17809563	54090416
450	199773008	163036846	336389078	52431029	142329829	293127725	34317033	63753454	42939455	91421337	287559793	47829299	151154840	18095225	43454079
451	236566521	250997358	319909158	55729266	150389130	290576772	34430479	62143135	41469189	91528845	258371045	82595721	159950819	15431778	35888469
452	262423583	200597916	390565602	57176941	165178629	288221832	32020506	75684476	92290281	83912575	167655384	56972620	159718611	16680164	44500437
453	212528998	189525274	382947277	63746916	148656512	275524150	35016467	85179522	51500317	89260208	189032140	48386339	160085885	14873824	43367124
454	195481013	178568218	180424458	54296827	150791773	308327387	36355142	67095471	64290954	86810490	235255407	54333792	150871869	15577784	61043493
455	240982488	181412888	307929364	52124277	147317356	267168371	35629098	63909661	30874876	86548633	249687758	94699618	180039706	15202871	51253761
456	215442158	212796470	371615457	58957373	145471147	281771531	33868044	80762188	31476570	92768233	205789840	72084151	159061219	14364810	39916390
457	228594927	161701020	258305506	59779961	145971630	277534746	33414769	73661752	80862377	91238376	209425071	53904659	144256539	13292010	61457425
458	218107917	196319319	337016306	59661281	150105726	309687745	34084125	58056168	49366023	88992631	232670057	43961580	116567240	19569127	39702360
459	248707434	190585485	554910286	58577691	146518152	340461372	38633121	67902309	41587446	86893045	233434686	75433975	153165868	14629972	44206185
460	219244967	201708550	458850014	59146701	148182784	298035071	34760303	81480061	38601391	83143023	196261702	60042875	179882676	15645157	42976888
461	230967759	158954277	314567907	56792471	144583606	311359223	32968287	91546654	36425809	90177437	197324487	60237377	164317136	17402787	44579602
462	239643554	199924302	319737855	55518491	143306308	274355932	39834083	64678030	56386311	94822921	188643037	44689320	180220829	15449863	39579788
463	227242350	166022460	224478723	56262654	139355335	327801052	31435849	69309306	46024282	88741428	234360922	49560048	143805105	17757809	44945179
464	224523262	236736931	455397645	56050563	151793590	304652141	35575842	79595070	47565395	88305925	181162220	65990308	187222297	18427160	41554232
465	240061815	185552039	221561947	60398854	132718758	288979514	36868660	79409064	50712311	86741300	207359348	50874604	160989886	21266780	47353594
466	217419661	207632973	454696488	52381783	144505122	285946232	35761177	70585861	32757606	88030506	250955181	70522439	170214220	15019485	48073809
467	250255927	200884266	384972116	53626809	144045093	257001437	34335978	73227666	26002330	83055499	193969859	67400378	157774938	14364356	46713118
468	223975261	217274814	367399229	60497104	149941465	278602144	33493575	69711098	54932895	93295229	230055208	55895770	154986667	15448654	42478066
469	223951910	186007900	489887995	55356168	143081554	322949864	35266318	64784736	35462313	89170446	228507744	75494149	151053168	16102013	38005252
470	232835976	160401292	452406125	56146194	152175348	303602121	32947202	78034479	42217422	89876257	233079432	41979908	151887134	17202900	51378062
471	244319625	194618702	201618614	55133529	140570182	260292895	33395642	68769171	43531816	86428095	210966971	66644775	182299834	16566068	40917989
472	197134392	179841137	412993790	57076717	141657934	323146562	29097630	85210661	62980017	88034013	211955500	59706629	174261398	14640084	41851022
473	254534126	224476628	323376182	54844455	150212232	244255383	30807225	84641238	32667582	85339376	233931171	68117775	157291354	17507849	38412497
474	207556164	187705263	289003689	58034462	140338048	237360939	33363020	68338302	26426992	94385529	257856985	55453946	168113136	18564710	39375558
475	253960260	161702181	149122238	54556231	150163289	281501490	33553103	65798139	36297947	90371439	265182089	77020477	184671842	14412243	39515187
476	227128609	204236310	452876565	53972289	151350510	264691657	36534503	71962086	51664499	90570930	255732894	51351890	171018774	14766349	39671468
477	207827870	160504405	255518107	58509420	138939093	311494809	34811896	76714308	53558444	93179914	225545236	73735840	189336790	14594699	46097499
478	238608142	172475868	218156266	58851441	149514106	285925304	31180869	64287952	31162371	90011049	234904654	43230455	177347718	14250825	40342938
479	219755844	217039435	188272904	52530363	148139322	304940720	36187701	85784477	49648066	94024749	187906735	72384624	152774770	14117440	41432220
480	227406545	211736780	434881469	56922459	156252932	292016383	33759015	63946183	61386475	87878703	206520696	71847453	161530070	16802964	43297307
481	234988111	161851842	176503499	57507322	144952373	278276867	35424917	61289255	35803464	93112784	221556169	67306702	176483320	15070089	41488619
482	215202101	227990648	486153457	62593761	146098044	306012670	33146918	68427235	80327544	85004827	220894291	61427393	154422778	18117952	48259956
483	207904014	212365357	209175279	53559690	142385844	271671823	33047826	64564932	56290719	89653330	200546545	39645107	166492243	17999157	38169022
484	209955384	143203916	456979035	54200340	147333232	280986736	32136250	67266494	45088729	84848284	229533437	66550206	184159244	15112408	47892524
485	234546571	222985725	329938575	58617175	145680359	313909061	32202299	98667608	38635510	90814207	235517396	74836103	145327263	15538523	44188105
486	205861361	192071791	335976962	59277401	148092186	306279096	32248901	54028217	66583582	86239890	191580118	53871527	137083554	15697453	41241280
487	228365167	147451331	414254588	54360445	148412814	308786209	38676916	79290122	49188532	93144365	239647785	73929403	138832121	16180398	45648953
488	201385562	225000450	253646663	58929259	149607404	301286771	30812822	75716341	31287537	90318812	215816816	47956795	149440072	17763322	39299003
489	248601784	232475421	291002203	53608700	157567287	261553642	34360502	72109828	44542028	94138082	190944734	53311480	155886384	12534154	38319513
490	190657175	197489839	188778971	60672076	144900678	279787808	33443823	80165762	63161988	91284075	213102618	49843563	154563303	15638500	60429930
491	232492900	145350555	366418802	60086696	147192774	288000591	35548338	67409617	29514011	92040197	223282717	78454968	167647940	17050160	43554832
492	235618781	190614036	310120031	54109024	140641559	339820810	33584055	79098915	53267056	90583437	229714570	71748135	150009034	18068143	36108289
493	218138428	205327258	377897276	59951841	142001177	258257326	30771424	85062019	28059932	96684109	177665133	67519687	163666450	21346711	42711105
494	242913414	189227098	561804388	62573444	140520281	284673806	33895827	87881991	33197621	89752632	185767125	51045706	159079313	16187481	41202597
495	223241239	187882449	299863389	54320222	153483881	305273202	31286192	76425691	45702993	96838721	189511148	88772621	152570726	14281564	41650740
496	204925798	215986404	317981218	55971956	155572296	273561647	31493195	77554153	65114504	86714346	237535475	70150514	180198443	17351577	46549093
497	232804689	170292685	449169904	55258241	142614353	327352104	33829361	64722224	40690748	86251899	191271162	60925948	136220975	19144903	41488058
498	229185504	178577585	399244938	57367806	147310280	247088604	32158211	86364426	29954904	92074126	213930009	48387145	149678042	16499563	46602378
499	220685909	194615316	304058149	58961719	154930352	287864407	31366414	66429606	57718063	86588933	278190531	67700475	149952005	23633209	46943149
500	234795437	163238590	318791040	58659941	147332966	284224519	34399808	56150050	65831753	90140609	194415135	64233707	155571488	15922658	38603712
501	269331115	179441127	319933356	52330837	133612161	263341443	32056528	71294826	36175895	89959769	210799772	62905762	149930994	15983961	43234777
502	226528814	227787460	316235732	54241949	140402340	319648268	34560417	77428761	60759008	88141055	177315474	55828406	148898331	15130091	46913335
503	218882396	162703520	343676728	55730430	151367471	274130296	33326909	95664349	54462001	85827630	207567978	80801394	138006117	15749756	37776061
504	222972563	170937358	190423678	55950173	161305288	349303593	34726359	62029318	43896090	87101158	214704650	55322034	165075935	14677668	39373681
505	250738216	182312382	306045366	56533618	150481364	333186824	33342778	91723218	33858841	92970231	257886583	61092632	153379816	14497825	50162980
506	234082814	172961928	333728336	58621108	158862037	270684373	32566392	94217154	53695448	97561546	259656302	76584986	145528714	17507757	37178554
507	203050040	188620440	255689052	53721363	147347131	257613979	36676175	76304892	52522978	88839161	200339687	77185805	162635475	19587255	46127293
508	261314674	199131636	252034987	54386238	146349630	321750637	32519853	78544770	38074259	88088466	243241835	48339062	138397712	15603061	44163967
509	220234507	215101765	296050973	59038958	137738133	313538037	33504962	71065774	50482164	88709902	227795087	74189645	152567704	17500483	44689124
510	228616115	170113312	230636121	56188870	143372610	304643697	35474897	59938040	100497204	91005011	236835176	60061161	144892047	19913129	46979923
511	231927496	225990506	170936793	57264689	144533823	312058026	36718159	85363364	78760607	90770409	249725936	69632822	166119671	18732649	39482714
512	232089652	187345439	333269494	57402038	147442798	309177005	32923684	68948576	52628879	89273565	204607953	47179779	154254789	16569392	36643447
513	245921697	169756531	646704895	61420722	162785359	321107328	34551276	76032531	35102714	80246072	205628541	41407721	158020439	18315765	49360500
514	261827062	165530867	357563662	55857071	143881822	310598153	32704357	67192358	44539875	96065624	178516107	65140366	169743859	16341764	41741356
515	222449312	181918869	223721687	60337718	140345668	322452278	35508624	77290585	65004147	86986599	210946321	80539925	147112350	15280179	54838118
516	197122495	163825639	396338455	54275275	157792905	293405397	35393573	71045982	34331513	87675311	220436485	77701041	157549953	17812278	44773522
517	236245111	223431949	267008314	56815083	134942159	300844635	31402311	64827412	32860562	86499953	255750653	48528929	149782810	14546857	45542003
518	249145679	164877923	236837494	53503169	146864571	289055704	30870114	57313700	46657049	88618336	184102739	40391456	167960108	21157507	48380693
519	246880695	197530605	230880094	57886014	150508235	280675041	33180050	74063453	33014537	93747480	168376756	56037452	149684624	15323362	55206671
520	250407748	212301182	223310624	54837861	148436806	278947255	36501922	72108508	36023646	87906135	224364476	51980076	167024307	19640775	49631165
521	247207197	193080234	228745834	59015480	139964837	309604667	35916796	68733920	86870782	87611690	201404618	59038694	169313748	13215483	37867114
522	222677186	189899423	327609974	56030069	158008521	249236099	36494906	83187300	49971905	87536625	247787756	56059554	147224632	14727414	48381607
523	248368628	207763010	479824806	59201117	149460919	301159211	35278135	82672306	38980154	86319085	187999607	71722764	140824561	15172664	36453511
524	246337921	154473263	289710838	56971375	134488116	280750879	31356156	74046518	37138619	90248742	225315798	66254485	142076734	25383559	42009010
525	229715655	157959864	274440697	58912572	144841841	325358416	32123259	86815435	37501041	87065170	216713497	52827274	162659412	13625539	47124225
526	222894855	193259960	321374086	56588881	142659525	300835799	34524054	56919373	29594296	92456979	203989186	53529355	162447006	18601297	49244264
527	216054706	190065044	649546729	61427719	145955943	269868414	31547025	75371506	47085628	84907777	217919111	55775543	178709727	13582881	46977739
528	248158671	186684679	271686027	58016149	142144429	288050378	33312448	68396566	27923078	87671843	178653487	55057516	150728638	16235234	41391233
529	217348437	196351938	275354059	55906161	143745314	273248394	34122541	59374743	40455776	87268483	191061054	79187635	151642078	18101747	52694932
530	211199674	171342703	355471828	55440972	146293554	279933328	37276224	69709129	38340724	87397253	198673092	62472378	173282028	18902843	34598428
531	228090078	222199701	347576366	57137203	142297789	255995822	36070909	80061393	43823958	87326824	225544155	101789593	144298642	20060480	41086486
532	223614113	167228281	200457021	57631932	152364686	287395504	30648161	81386771	35936747	91673103	188837430	56730720	131561168	20115520	50417761
533	224887144	239304883	332372352	54234521	141373480	289390226	34077118	71275910	24542995	88788407	217955050	71754005	191855070	19702624	35723853
534	273577296	165700971	271883217	52896260	144393569	299779828	36362666	63004428	43681407	93963399	232961410	76964748	150767975	14980373	37115030
535	263944579	193053464	243879224	58493283	138775156	260476642	35410254	76188740	29200490	86736526	237622979	39412961	172537330	19213098	34868528
536	232287009	195844565	319934340	56465034	144051907	300549110	33258706	76275695	43054350	92781800	202444544	69742228	158208879	18921584	45271641
537	220820398	247968862	334211516	56138795	152942423	284256947	33392620	67330526	45673390	89031261	233801261	59411013	146961114	18202889	37637389
538	227042029	208348789	497404142	61941941	132465089	350839411	31949992	81377936	35721804	93134922	182224094	33276556	175273030	23817009	36779986
539	222544312	160292773	235248316	58506291	152322424	270310060	36955351	58113746	39747800	91595680	245589891	84548830	176986785	17169217	38986010
540	214773544	195045008	149608317	55873498	147487435	301413610	32214852	65007834	52178526	91462186	231952033	50828649	189179094	14884367	51500570
541	228355351	201265065	644335816	56179526	158336123	312789297	33922225	74237409	34667218	88581951	239219687	70202325	151880977	13990197	47524724
542	241802370	206607882	314752494	54010521	145118790	299073110	33271916	80671501	53741780	86119167	179861221	58202429	146596112	15329722	47491899
543	260016311	191601791	223999597	58288145	150236363	280660251	33212623	77668461	61261579	89393805	193515347	52185925	154213412	18032278	49073032
544	198163527	189828683	315231150	57723325	143778182	263542285	34182993	71119144	83206295	97930534	255851864	76485941	156796162	15596290	53649225
545	201897659	174838262	263871639	57931794	143276386	298861895	31093144	67477588	62056300	85223437	220722281	69620538	144328250	15078770	41938027
546	242271881	179461921	406885018	56687263	149467343	251211952	34526422	72387457	39012894	92434156	190120480	70313030	185367748	20716812	41105750
547	250706370	175662195	304531418	58179602	152669873	324340934	37389025	79350525	39615152	97868210	219087808	77338783	128529178	18743699	42897642
548	230548823	172133552	355080289	53272458	157800197	286948515	31707485	88469714	64108792	103846267	247804856	80681461	154612319	17906726	42488801
549	227392461	162784859	285170942	54395626	150377453	319842233	35243839	56648772	58829313	95874702	247671393	88581509	135341806	15548070	35390964
550	213446077	163823003	190590052	57029946	153733606	334795069	32789665	73944264	38000713	90149911	197112801	48457863	145291997	18478964	39037384
551	206497978	192169866	394379027	63508278	152123618	282685860	34046258	85605692	59766993	94537270	218726423	54482858	202933850	13111746	40187306
552	200554641	213251719	212661027	56610738	149234945	284730697	32981253	58258852	53788598	88435104	243578989	60493805	151283152	17920271	45124458
553	201213592	229172931	317807134	56189224	146367188	277927921	34879323	65654652	37664236	87311837	228625099	70355574	146892269	14736564	49863647
554	222419570	194177890	355606970	54135351	143971140	292088703	32188544	84909101	46542831	91795125	215139666	54765324	170498533	20936616	44420232
555	251965309	179394743	245373292	56268888	139619429	332656974	33702104	62216875	113697088	93828713	229225930	60220204	167998632	17130885	43205364
556	228642520	185094217	353235259	53140163	140108473	279911967	34929713	82586632	45371683	89174345	208134852	56275531	182607057	16196901	45930650
557	213371705	195061542	217205987	52864216	148455883	338542496	33348943	64319422	46051625	88161333	198156734	76396518	161108208	16553813	37060745
558	217590178	231324079	521152859	56142151	154430146	290307106	36218778	64177901	54858489	87969656	184658337	39411974	174290205	14656211	54364338
559	226850070	197371362	301856070	52303319	138086936	251253182	34861613	80490657	42838038	85773098	269603887	71519971	177760980	17744909	38228996
560	207353760	186594268	458694260	53716307	146475510	277841635	35058618	84891861	82042251	89033495	222825791	85211719	146654722	18697089	34803502
561	251619883	165289833	254277614	55734653	148262208	296489304	32771827	88686660	40692562	94942930	208256062	54022230	173472814	18427793	56648282
562	232716827	165560520	150795744	49237118	140694531	256368781	34396024	70932213	57849632	91369517	199975686	80153978	149433183	15254267	47646571
563	198117385	197333308	378542727	58633748	148850582	271369474	36915726	79123276	61639767	87761552	191957557	60597154	142751900	13478857	44387661
564	225071503	259761337	200926159	54296780	157693194	277284975	33582520	80319936	36955986	84267275	195492205	54761186	190522637	15537993	44526075
565	198800409	216954374	201787408	54992444	150806430	224824799	32993150	66342345	74163610	84501067	197285116	67131585	151288934	16840725	42417068
566	223528201	187787903	416961670	60714330	146129585	302224792	31751950	72055026	41320185	90080006	239467837	66106160	156228840	18646525	42591736
567	238482569	206279596	630982703	55500202	158416360	305743080	30317933	88244397	50974870	85100235	236423476	62331356	167427971	12832640	33784705
568	267649937	166333651	509152156	56644408	143082551	276991004	30033742	74321961	43650292	86804595	185853672	72397690	143107054	15200238	40240636
569	256204633	188129836	195285075	54478634	147577180	274573074	33726444	88087805	39251563	90182002	184761322	79951470	143713147	16019445	35368736
570	254484381	220133309	205258895	57511724	140426428	290159703	39928549	70496175	89393000	101729400	212927905	62578899	206152725	19961033	37160590
571	255464582	168578620	215299111	54732723	141209458	289951555	35724257	66723860	91416267	84581904	201463620	61615450	185012771	17560406	45590743
572	257362383	228968912	293906207	59762403	151342359	264607233	36061503	68114111	27136356	90122427	234974107	58700463	138641567	18515817	43386964
573	212219230	203375199	250041611	65358012	151282236	293860875	33337707	86072300	28173178	93122963	237188207	81257940	147743189	15316294	43846934
574	212651956	193515576	238925603	58929242	156557186	318160806	32488234	89698554	58130513	96570909	209274013	66603891	156780603	14164696	60365507
575	227361714	240964024	220996494	54470399	138755816	276818290	35803783	85231063	30226980	102352674	207656965	59552600	131442551	17154885	38199873
576	222611915	208240771	230896210	54498821	152244135	275107518	33264993	76680638	39215053	92985898	234793880	94132099	162954368	19560909	40861367
577	248421783	184430801	431308127	61626985	146110891	311231018	35744584	67618577	33228931	91624432	204534549	49670154	135726983	16632436	45068044
578	231298267	184281155	370407336	53634115	139550946	254560749	33045476	72984488	47238390	92405812	199677340	51857676	156669906	14435414	51750836
579	274043741	188658979	307534398	54954145	143743787	302650872	33970996	71181697	65079217	91930814	235522068	79913478	172725755	17677766	50245217
580	252400190	157428193	321672228	52026609	150723965	316023052	34138626	87557924	28601280	93998235	206156540	54796666	147588520	22651542	46391371
581	240186630	168479312	506571593	54683748	155752040	277303822	33646142	60649883	30445344	87970709	225055631	68391517	140117563	16204254	45639311
582	227482679	197316930	251717559	54935194	151027621	302046952	34632972	75773697	24536878	90461534	256392906	60042739	139851832	15697760	43051306
583	214518823	165908315	365898157	55148079	151535864	320763227	34475479	88192378	38989640	83130874	236177358	56814584	175674831	15001790	47283404
584	242996869	174184558	304059538	53349947	152466627	297437041	31367568	65315846	35039825	94315770	214975506	54625641	167467472	15468815	43610552
585	214779787	203635419	442257524	55309604	146364015	311194481	40365165	79940399	42392097	90621021	245036238	70395316	166655419	16384915	39164753
586	228178298	179747236	360910066	60179537	142857879	293930880	38378735	71189528	66643433	88261980	244475214	67619047	182409392	13832184	45510529
587	271076943	195910821	456975926	58018679	151524570	239884689	31777525	76738212	46407924	82181287	234043785	60147759	139177995	16744047	48600365
588	189390614	180434917	194968785	55919329	156872689	258747575	33342888	71495436	44268084	91727664	213731777	63806056	186593971	15218354	38772217
589	218643942	169337627	354951005	55660544	140082352	241186355	34298449	56927059	25535735	88129693	219623618	60126741	153938668	20360720	40378076
590	227410335	173496924	222238645	60705083	144247547	317006585	34509423	78033388	61777909	89049489	210291798	45795439	140144643	18896752	49614113
591	197385811	184658215	281237651	61571629	159054347	298697816	35176201	78891523	60498344	91627320	234352995	43989876	143697471	16807933	41263769
592	227181690	166480773	239421692	56313396	158478794	318848462	32638308	56896292	41190706	90650820	197929426	53137566	172042557	17289140	58371795
593	228357830	174049764	223023883	58599570	143050745	299705530	36000567	76008645	35067363	89050408	172410189	53522162	182280587	18728611	50774655
594	242886672	176798813	315030027	59089151	151313186	344943325	33296191	64245589	72650340	93756470	243079946	69683192	142488194	15101819	42985586
595	245205720	190324484	328601630	57188437	141941211	286199074	31620219	85730704	28776937	87154764	212185182	81783491	176019724	14277694	39067348
596	228275964	232837136	219325806	60232182	157103255	277293984	32661968	80027513	70801389	90347122	230769213	57277116	144620704	14657558	46427946
597	220971218	199289542	562312473	56592590	152273441	324165360	34082110	68870163	42317381	98210751	231391341	84517641	156358071	16650750	33353792
598	237761478	200854645	362000977	61187483	148034397	285486000	34482789	73808407	58555399	91694217	217198892	50651839	137416107	20710532	43404641
599	208794407	172749818	199734014	54250591	146144262	280947992	36228074	83095743	37367042	87985180	211980783	54216218	148841780	22227659	47287768
600	217317912	229516221	194829073	59472230	139282756	269932699	34494129	93467846	65715999	89334903	238994111	65041820	175574901	17848182	42717002
601	236354514	182053283	308400578	52794440	140317227	306938066	34141800	78289213	81165174	86644675	187554626	74770503	155334821	17283976	42330340
602	271219686	156592919	254569176	54773330	152340078	325870044	33199346	62388260	57092501	85684216	195943289	59539054	150076839	17337105	42135699
603	233487026	209054160	258955725	49531938	150322814	320751403	34090097	65269821	47124715	91956900	210017240	56104548	181780919	15674916	46995605
604	222671955	181303327	363583779	61052876	144602872	260394382	32912933	67985138	100142868	90441103	200794212	72021897	193908808	15898617	48245196
605	197232287	179989550	283274323	58364551	149228912	281670705	33472314	70411023	37815929	96007793	217416819	54637149	138416417	19637987	55086231
606	247869828	166048137	386883348	54540343	136176319	287850637	31626376	77910164	32155459	84020620	244209003	57412478	155038583	16047465	40083828
607	246231761	175898189	216046932	55229730	136598961	284790856	34404741	71308108	65987023	89582999	191376717	76519512	161765531	14936032	43317826
608	207792598	161742150	301001116	59506542	161364818	315386445	33278834	73336578	52933133	84494032	227486256	58547754	168583417	20971633	50433083
609	221897948	216593049	219887108	58853253	144973214	312955517	33447705	60259035	29785032	89198153	247815385	66707084	186010851	19267545	48770361
610	214945806	190306886	501482942	55520485	147952655	278021198	34724618	68741121	39867068	91226988	245494431	73975763	164876600	17869332	44663553
611	229367820	156769528	361562863	58472360	150821124	303141770	31523801	97385425	41097475	88259209	206089244	96876457	159941763	16169539	40542563
612	222757876	140147704	443072007	52543580	143662200	282752511	35804108	59100678	67758336	90969996	209662370	96334152	147533847	12844043	43256983
613	222284704	208652098	290626822	54809022	142675821	292572811	31645884	70393761	42796688	91453003	201856894	101069092	144098724	15080712	41629365
614	228472134	186214731	301192000	54445162	139563199	241649985	37213903	83784382	56024152	95276930	173812574	83713394	148677281	17691225	37952666
615	207779229	192890981	262397754	59431487	133318256	280691245	32571241	72319038	34202482	92377673	225469713	68505933	162787834	15619695	43493799
616	203861165	177568049	403750818	56401669	145767856	274463928	35634124	76193461	33556923	86966992	214582826	65061076	187263352	13267576	46185775
617	219893798	179336904	346673376	58479317	148121016	317455404	33715113	83593037	42820936	84604253	216275836	59325622	169185717	16762448	39329331
618	203314062	194600667	345111495	56548841	154917079	320693497	35119936	77692802	63309256	92470555	210291503	78765719	143427157	21956107	42338222
619	180758561	181670233	290800199	56556962	152728302	305903657	33178641	69782218	25451611	97176364	237390147	72115460	181699336	19701201	43875786
620	203753765	192374029	216660688	58382770	142450823	292534600	33329991	83000307	79875581	83572077	205462966	56496576	154149424	16768771	42442786
621	222310555	218088413	300338039	55431421	151039731	278414594	32861834	71205373	26290162	87069382	198952354	50397729	169389832	14751947	42374001
622	218354462	176209342	302389351	55811871	138216081	287410354	33584886	69603434	35157430	86968552	198873151	93285530	174287190	17589228	43662679
623	232206917	233515222	397699518	56766686	152865450	298789650	32183273	83763153	71624547	89758218	229539731	67876938	166977576	15331419	43872061
624	257870805	141065610	512516281	54222838	141549029	292612423	34576475	57226811	51635890	83524987	254459189	74491791	148658836	19363590	46231253
625	229052064	183106286	264995909	58621292	144422748	261546195	32614775	65797578	53560205	91419906	247738863	49081939	144943270	21049509	52013097
626	225408418	193930296	320163154	55540407	146938779	313662831	34119796	73366511	61257368	89079959	165897268	54823458	137364990	18163907	34335808
627	191331957	187559586	414987756	57825071	144652503	297886949	32485653	71571443	35085168	90420580	176041566	65876544	156929196	18190464	50344508
628	254780138	211893183	374903811	55988676	140188547	284267484	34359550	74081200	32754305	90860188	205596865	64633616	173372632	16158541	38396889
629	253076087	200484586	160273278	57345797	136002130	249553229	32973474	75572475	30127399	91369734	193929603	52497809	166700782	15928596	36392403
630	227583840	193170511	443173377	56843198	149488928	311187633	36083839	69432506	50088675	91518749	206549627	48983825	140999457	15020359	41901638
631	216943162	185049471	452167610	53789908	141247406	216497482	35807616	80335137	55407844	96927816	253029075	46434778	145263871	16740432	40161762
632	199720519	222865168	204416648	53466730	137666897	260029845	34626100	63675680	37624926	85513898	228027846	66999518	150435654	18008222	41204690
633	235321913	227992988	500624210	56923853	143538813	273284941	35859014	65372492	42031654	93108157	216754817	45238421	177643209	21939033	47218490
634	217667489	194905251	416430048	61106812	145639372	278481981	35739746	90469488	66422797	89216454	243661148	48093884	184138070	13652160	41718274
635	199148198	145156688	436728625	59476181	147970595	281792471	32860100	78120412	29040687	91251308	201144731	52292354	138447125	14442523	39857177
636	224347879	194662498	519199512	55146142	156231728	253036930	31792437	77034667	78930196	96005406	239801105	77671332	135498239	22786976	41831527
637	266297413	144933645	225269986	52179531	149271320	261352977	32154680	88424604	40122721	90624369	259914906	61570356	155716075	16128032	48434300
638	191595267	200687096	397078822	59816543	146148369	296131745	35871222	68310391	27658603	85235084	212133437	60518605	171571574	20286087	43763788
639	246711104	184794003	249929548	59522919	147180024	278331556	32214386	78925621	69047057	89511036	178155208	71862669	190856421	16658208	55245957
640	231780992	230078888	548451649	60511789	151219345	264183150	32034091	73892740	49790350	86862214	221646986	65050007	170276765	17333117	37684739
641	217174395	192268933	500148429	54892254	146930878	269579012	33252245	83635167	32070226	94749852	194902188	55905502	167512014	16063398	37544097
642	218935803	200865740	300596294	56876371	142854885	243050847	31039139	77630566	31263797	85147283	207599972	61182827	160729703	13744857	57760874
643	235741298	152077502	247228163	58374945	142332133	244118958	35358088	80840468	46021830	86994455	228017245	65237704	147985687	14794497	39247608
644	221637674	217909395	399411403	54949669	138981576	294133324	34992836	69898624	73968534	89901798	190334608	64433831	150954987	16886390	45604514
645	222546569	152986161	340681360	52487316	150940108	268318995	32674632	71127917	29706550	87038420	206911563	77860385	153516378	15666101	44201266
646	210160334	179979557	261817776	57690892	153815281	284618795	35714072	69411118	28451309	89490376	197263657	56961106	173912751	16383274	49717562
647	253109571	166272998	371999820	54873293	157288234	263760362	36375915	76593781	25779837	94884838	184836822	64844613	163665197	15230153	44620180
648	208550830	168092260	283145627	59669198	125822405	304217185	33596551	86738748	67241060	87150875	270071247	78914719	145715942	21543861	40780527
649	236770664	175793961	245459622	53606102	158495957	264095272	36097277	66781862	43293791	89978950	247455173	54482234	163251207	15919746	42803232
650	221804665	149138746	376718745	56256878	150099260	243612429	33507105	60043728	38521381	92117893	252658771	59635283	158289009	20241173	44974498
651	239135031	178637148	333209437	55765375	149166141	335808190	31679926	74829104	45316724	90210333	224183503	70975008	149397031	15936969	50703839
652	200844566	170366495	322948221	58419441	145632202	262409543	34746582	67949049	32429287	91521599	191420802	47480005	156316056	16473966	38045247
653	268215388	157044759	292851213	54527863	150356308	333628162	33632015	80518002	39989384	85049532	234104029	51540189	155142954	14294036	55417075
654	227975675	185137644	149423423	57475346	151966218	242124119	35061060	74198100	58435668	83920211	201626060	53555253	162281832	14246787	39898271
655	258171935	226669681	258187544	57677142	148318483	281808070	33923015	93434203	78653171	95873504	229297770	70524512	142552407	15776732	42987863
656	247661819	199653184	447371715	56921301	150812667	298761009	36088036	69899567	48210702	90574123	235462141	84304679	151356429	20336311	33020344
657	210575515	155892338	371729634	60185324	145829938	283280760	30101563	83903664	39906602	90512789	210479748	78818894	169786443	18300104	45419396
658	227096483	172755123	157544811	55008132	141827853	300720647	35862257	69845184	58469974	94106861	219344068	100528233	201394194	17843942	41647103
659	234080139	178453354	153396447	59734376	150229370	278662538	34015805	63498942	30643934	90809422	206193687	78873626	157381672	14530044	54272809
660	221406023	171981925	183402898	59981996	144000426	275293230	34120515	90098590	39478219	97216503	192067611	65807784	117968420	16823536	46384917
661	236986744	170052179	335355336	55874073	141277119	337131332	33064187	67072361	35555548	83785039	228118811	85329404	183221310	21659633	45066387
662	198896011	202055954	390884339	60020779	154696346	314872811	34220979	68801812	34380296	89462330	243114501	41617839	146611411	14381004	37157345
663	251909047	194695716	399082134	56073989	145166040	287276630	32200912	70491216	36533478	91257501	186699415	65527603	162144556	14712969	43506303
664	218168036	189978818	533546608	59585250	144655540	325197051	34098194	85434685	44514008	89998983	224796881	67907860	157074063	22250181	43617139
665	199307085	201679533	458073293	56015246	146755943	249037791	30621771	87150627	39580942	93053365	208854477	52051170	144038683	16870467	41962976
666	238352813	245605458	287751700	59473389	147710408	275219348	30352720	72325962	77965216	91090148	200739181	51183669	157529520	14158896	50481518
667	196736132	176966693	333061826	58578874	150575829	278276244	36636676	72247415	32283169	92371523	219478113	65010069	150508731	16062967	41073459
668	206808321	159224385	286986306	49846662	145612197	299001381	34573514	79767475	45329617	83316776	231827643	71825195	129144478	18157590	45396556
669	254948607	213194669	234186478	59080604	155838003	306336457	36202459	64606232	42814608	90224683	190126102	70492107	184791458	14947850	38367836
670	212324543	165815051	272419248	57346239	150093787	276549507	31642274	83827897	26303295	88267588	211613750	60337963	173302839	14100513	41800263
671	233601418	225241575	392397424	60065759	159520193	296760570	36274408	76342299	57577728	95359231	233632588	58660604	179307127	16028304	45362087
672	234500014	179813132	435218085	59144049	147091209	264140823	35763203	82877045	31586472	94967474	185951306	59798006	139694966	14833970	44912489
673	250751436	163632394	289456739	54804220	132661727	248304587	33330660	59170021	70093972	88214904	233549256	53719403	151359020	15874408	44077151
674	228346907	182384252	274221616	58535364	151134223	316752218	35354133	77167802	58581245	100589283	260229908	67095339	173825087	17071365	48380169
675	226084344	200325966	328911369	53864548	148386363	288607750	34356725	74897752	38557165	93117832	206955748	50865075	163218980	16090060	45380768
676	228802721	167997631	228201948	55304917	152171514	290526791	34921949	95913355	78944545	93710932	262134727	72779625	138082406	15942261	36308475
677	215106119	194109944	182994264	52553912	140904351	283546492	37745718	82697975	30073246	87314693	239436528	53503942	200077430	17775096	43110632
678	221910484	149796076	194574675	55832155	146850433	266535667	35937928	61262080	99932502	89353311	190813998	61403219	143216627	14849780	38573946
679	225007807	224947553	433290006	62274431	145640693	309880000	33808111	71224758	65827175	87283293	195033957	65423452	135615938	15109878	47613546
680	269001507	190363848	201503627	56011174	145935201	275026904	30693047	72350126	29432137	87768906	244265288	79334534	143311203	15723829	61161425
681	229281251	196691483	475565363	57444944	148151969	289372404	31570209	75078804	37932138	81985332	274766016	76748850	166101334	16231380	44929355
682	211746775	188013207	248408597	53205763	138459168	269264892	35595016	63451346	26018671	90620655	204383258	51556373	139167625	17369036	42505497
683	254026014	200448305	389121039	57982007	149541874	294457002	32678030	60561734	43164196	86759852	223947477	92559115	154673637	15513343	46656975
684	225988878	216406440	360420567	58369510	153235491	286310190	31169117	82434489	42370869	90024455	176682036	41393020	160981852	19285355	36810794
685	206507795	185846066	354999730	59885357	142035949	308625940	32615536	78954582	35586910	94303603	226325336	70021213	189008301	18526997	45347600
686	233438403	165929182	219328017	56548065	141388998	299482990	36476774	71056646	29094222	86282995	213086333	57643337	172043290	14794867	38585443
687	277925208	166439899	313602324	56962199	146404870	255076268	31996710	76037949	69504010	84313260	206890071	72757812	162922719	13623477	41393252
688	231279189	172843301	451409056	56728519	142108661	292064202	36786205	51424238	69638610	94085781	211473212	66270020	149037797	15812755	55638340
689	252948594	173757053	526537737	56187495	145840905	265264684	38075234	74004741	60779045	89900969	198509498	57638264	163799533	17187824	49814159
690	230031202	180941900	246631288	61571228	141449372	292579547	35545935	67297574	76071626	87306220	195165637	97079344	149556080	14963370	45724581
691	239900944	238572237	325659118	56171902	145895717	288847775	36074115	73130137	44654569	90287385	180336918	65553732	172202875	23456349	49394242
692	191445422	175407471	362094302	59637693	140864470	301366395	35251464	82177929	49545946	87886188	218118743	38022474	166169949	15350565	46135281
693	247962095	185134699	287632813	57964036	168347407	321600562	37970167	70164795	62654236	90128873	216042807	85714694	171769330	14697024	44328843
694	272444240	209311539	401622081	55197257	138200558	269719917	31762514	78264105	31043683	86672270	228743947	65129187	157448984	14285195	39036712
695	221315522	195506853	404091887	59720437	138949600	300743213	36119579	56487914	44492524	96905946	197079242	72795223	186733104	20821448	41128056
696	252329669	178557316	196656718	53797701	154773971	240424726	33454803	62912006	31400146	90976566	193127054	68374563	156181243	17074117	48972733
697	233998926	195785480	250966498	61614895	148835232	284333680	33847074	85641763	57876550	87139941	188682299	63783082	184588071	16920224	45437118
698	232178732	164824560	153093901	57777605	148619875	301623141	32649535	68189105	50181673	88480187	208102000	99212310	161669592	14601057	48890225
699	224454206	157979438	487406265	57091579	145605416	289646339	34238915	66880623	35075034	88398069	216332446	107053865	193058860	15276269	51482129
700	276108666	175209450	332885373	56574106	149464645	296065178	35500490	79526710	100749087	81410985	191277517	67867426	146318007	15841634	48319727
701	243277797	186929586	491621482	63175160	155289259	313165499	34775396	62112834	63498066	92534561	194341778	69963171	156893092	16187831	44462301
702	234944185	180183126	302465477	59799455	152390531	256186155	33850903	92464370	55129359	92099885	268425365	65458209	160663869	14343844	39366094
703	214257607	185461143	274942395	54904123	146803100	317436424	32779151	75625562	48393554	86288839	207532103	56688573	151181281	19281251	38111568
704	223466460	169881746	283040283	56000209	148913029	273451594	34221885	82776113	39075803	92864485	201000609	70869504	146361495	20267648	55495748
705	266621601	190388597	351836666	54716482	140279543	241924963	33962935	76592507	34638874	93672866	202451430	65478491	167899047	23973574	44606951
706	206863986	164975505	338037483	52425587	131603584	304499698	36106439	85832498	47187029	90337445	269876402	73814722	171979803	14610433	43052656
707	232756374	209870335	334088518	60449085	147664277	364036357	35756550	72129688	36048660	95883717	213493824	60744791	166937937	19789150	51900937
708	250394791	174993626	196579346	59834410	140812666	318243043	34682461	63484873	27443001	85038274	209053650	71711244	174059379	19925694	49232010
709	226910089	213015264	386074712	54199351	143022355	312531500	33613522	62643987	86419865	94981487	226101191	67798221	177560677	15098771	57388555
710	270918040	210749884	207425836	55954593	137668011	321093584	31766712	84383964	30939608	84146108	204035815	62382610	184548855	14322977	41392226
711	230029734	149238673	302244505	54142848	147867151	293082856	30844486	65106814	35003405	81710382	185574427	63675326	139147453	16291672	43961025
712	194082289	173608847	260928514	55750021	135053862	300998817	33357484	78076223	33505260	94676052	221827373	55165120	159305750	17953324	48703273
713	254957618	161098063	622071167	54380894	140785118	267554096	32805252	78214491	40798747	89868700	233899542	63613845	174097769	17472803	50174320
714	251238285	182747894	301033632	60018588	154977722	315897100	36426826	96974209	33482507	91095963	249625506	71717475	136715522	16566358	44760081
715	232525469	226397716	253476666	57815782	142891209	256918889	35017379	60072380	67736408	90178023	187436709	76640856	136646891	21582602	45755769
716	215840667	176615186	315006002	55593308	153645800	289870835	33798305	76025771	27864549	89640471	203565842	65245784	151802180	19868238	57169670
717	212814921	197776420	215764506	56909328	130854298	299608920	36489705	84270814	46120792	89910342	227531127	69817332	158498980	17269275	38380934
718	224669904	195677514	305812132	57109219	141947554	274827971	35049996	72987484	53339214	99318134	215684326	70074125	142781527	15214176	39210165
719	236703203	187269210	203471767	54259756	150197494	294832324	32047997	60089694	56963702	92975255	236662583	76190843	188589963	16911288	47098022
720	228957172	167212256	347561763	64444195	144675530	282351414	31098792	67360341	54993663	89843515	215245084	58560494	142882149	16252640	40877442
721	248199867	196120381	302766228	58231940	149143243	280916913	36182295	84030885	40001549	90720826	238074257	69828899	166011021	17549911	40264817
722	228278595	184875234	330741763	59054595	149702494	264598103	32349601	55227578	55018760	93408209	214052696	47657065	162140994	16719573	45800107
723	221865293	217047895	396709400	58677761	143495697	301821252	37132613	85102888	56996196	89464260	219912483	53738435	146862303	18119030	40628693
724	214680110	189998284	462204713	58234874	151412879	264569616	34745510	55733664	34835799	99431880	199898027	46073451	151692331	16096458	40564291
725	239199363	189308618	405636398	59502524	151317544	328851749	33515681	70547144	60048095	85605521	209563171	57784772	154034888	19996324	38338497
726	256649199	201817574	373183132	59249497	145575979	304257567	31868298	75053719	39145126	87575378	273608001	85364695	144244332	18602386	44343397
727	203864405	210717785	304045719	56940584	142134874	270237587	36950830	74904730	50074204	89739777	277728405	67394710	180512273	17469280	47511981
728	206782135	193412010	168174897	56328867	148764685	279234160	32604297	65025782	31921311	91474946	223931653	67452424	159490156	17969199	41146862
729	228805367	246991776	194607705	55309402	139565460	319701286	31970433	61967500	49655085	84166635	230067916	87595672	157169979	14917479	49246643
730	239269265	184964532	281937868	56216332	138027895	302990848	34831753	59797554	35034918	79945553	191278291	40245119	144688311	17194033	48451136
731	238770293	220385172	380210380	56064604	138027574	265574119	32575074	74229474	60116094	87184216	186100276	42222212	170151596	15038151	44822579
732	262795594	214638338	331104338	57340750	144253185	287609139	32115459	86642434	37640944	87362599	204728281	59280349	165392251	20814218	40518276
733	236896112	195370669	236813830	59404060	148271626	240834117	34859569	72916471	36693207	85409555	207449639	56068409	173664739	16618360	45582583
734	264631591	193733262	337488389	60286382	149479722	284043970	33773888	55457134	30994053	99024342	211818336	60825731	183969575	23922799	44928739
735	256448311	195565591	391244893	54238512	147942810	339854927	35869893	88277058	56570369	89234191	251996139	60185529	160219561	19373100	44788285
736	199933705	183780995	232960580	55542943	144077521	276863985	33839200	69124589	79749998	83349702	219039446	71109725	177801678	21146321	39444553
737	261492737	187505728	288416632	57358693	148751738	277769215	36646391	60963342	54348245	91089789	217131440	44973473	151094351	16554329	36786567
738	215923134	201063135	382611100	53358954	135289904	329446738	34198225	64103808	51293371	90198839	263144345	65628299	152213133	13792065	40553988
739	233974514	164376754	373588379	57880992	141617131	309744535	36136423	80683843	84999553	84454006	228566992	49782642	150809389	13792326	44296413
740	215816979	158855440	271192984	58471426	150465153	272190147	34864426	74108872	75402412	84818887	182765753	67397958	169538648	16814302	39443309
741	226656838	180286406	557214771	51051068	150501897	312640045	34055843	78621960	27748656	91197347	181290636	89876926	165326481	18660775	42782465
742	206931536	207585449	494086189	52632150	150507515	323099401	35284587	58759220	53076746	90397682	249615689	88208014	190981032	18169134	45557352
743	225406859	157989465	619080943	56378643	151869916	293116427	34918670	78830964	64885111	93770538	184106794	50887919	147392403	21385860	53777442
744	216874956	244660693	421333663	53724854	150894094	263512001	34175675	81283447	38146982	86583916	208288266	50266037	142480859	14786430	36113307
745	203383188	213186412	331792614	59661712	147309298	282993180	32688899	79239545	43259150	89342302	210976930	59647641	162671076	17984612	44135784
746	236918193	194133430	302268945	55219400	150708819	314006326	33328317	63965211	51435444	91180818	186207077	60503841	158130716	17475703	40603100
747	250546631	207502117	315980850	55105428	143160305	265746196	36958449	78858003	29776606	90891377	258157215	67863269	161170197	15236392	56267284
748	240061269	181598061	431095363	58090720	135367727	322025404	34200127	86310063	26030950	93653637	222728605	68256187	162479731	16004052	43246908
749	259092852	201572617	291120078	54500327	137509213	316541810	32916262	74267036	37948756	93175602	240473730	52574042	140347623	17000012	47273725
750	232233182	170604449	441008228	56578107	156834795	347697341	31804733	73868383	44071325	85823277	174088983	72729638	151926869	15757633	46173907
751	232719843	161339266	525754123	60739251	152265128	295529083	34039443	54633305	58954167	83651014	216414247	87483216	172289916	20448301	44567559
752	233593203	214201587	319027785	56409566	146737630	277534240	33780045	79269584	41366341	87846802	215295697	93117055	172105241	15968837	45549701
753	226004897	149342252	250057397	55230964	141648028	266248969	33283232	54847346	56015429	81511737	197170490	62847395	162689535	17555609	35123687
754	218962191	168698939	247658617	56510787	146418963	286885105	33501614	79474172	36331956	94461963	201460720	54380091	145363299	22362379	40108038
755	256510739	156239575	367431188	58114787	141882983	264094138	35882734	68536595	35464650	94322995	208210892	82456874	133992219	18846041	36924844
756	228326333	253994476	397948819	54183801	153539535	304408720	32969115	71452608	35710616	89178735	197295367	46382236	156910923	15144135	39527198
757	218508900	193069956	187533170	57572793	144007971	302187195	31808357	66683190	57521221	95439441	224222201	66473100	156578473	19975373	49161510
758	280167527	197702162	276081021	56139950	142306639	263942221	35515863	91156100	30259310	95686948	220167373	67424932	172198437	20285891	46190999
759	205020087	154728877	295196055	55023642	148161018	258039595	33121760	61473552	71314497	94206091	205324933	66380140	135296902	18456070	37152060
760	219357266	200588105	346445178	57362946	151741576	266410352	33006157	68190676	37777501	97304272	200804423	89729499	149666356	19606761	38195931
761	262345099	190241593	384471560	60972479	149044549	258175298	32863006	68414669	52809258	86467200	177376020	49765740	171777794	13129314	44804511
762	226831116	144738387	434060235	53200586	149305880	273657352	34679276	61625969	58785787	96914279	196492705	78604222	158628050	14782912	43318804
763	225762067	188935597	263980724	56887393	138644807	261718536	35115419	88175186	60268273	87004837	225293769	49223592	157799985	14973965	44358673
764	237412957	180569251	281344628	56376122	147358748	253530152	35334741	77385598	49728777	84934812	200368869	87761465	144435438	22446853	46399850
765	239265740	149941994	316853227	57769316	143545730	225851842	38082944	87643344	71387123	89260988	254060479	56155408	175029307	17632114	43884227
766	244712963	192375615	317952337	55046103	146775235	340965253	32769581	71271301	45904536	93967689	243224717	44268752	166076772	15083992	45947631
767	220229037	186596687	382719110	54699983	142140346	288742670	32428217	85170529	69076962	93649228	174601465	65916453	134619238	19151908	39319159
768	249121047	207046271	202022015	53821968	142887425	284436582	33284373	61211367	84321992	91199483	210814087	87767245	190503881	13260576	47360411
769	242636609	210571371	219925068	55930784	149149029	262291876	38732050	69650311	64124043	88127540	218688720	90270384	137669268	15704969	45866533
770	219447446	173734189	374597549	57382721	144447789	262888435	33761921	66433710	33226492	83391300	231415449	53744471	173215528	19042932	38494020
771	215942505	169922981	241746762	56940339	139144359	262083310	33636941	66139566	39970598	83440534	208838124	50077533	154488276	20250180	42837440
772	235214235	198052504	315656674	55642977	152096049	320980283	31751003	74036571	66315086	89605350	252051580	50627091	132267167	17932401	50650907
773	266509050	186479733	474097547	56136772	152854155	303303245	34537322	76035545	81721313	88173582	247282930	83990056	167802692	13557382	47655348
774	189718533	206554412	437486691	52222914	141713668	294757220	35904094	61652180	34315719	90496999	184142000	54695815	153737151	21089381	36152457
775	245566975	185945736	217121986	56000333	132231884	251784990	33769382	73008722	30028475	91180840	227433146	53770549	161053003	14655508	41420631
776	209235071	170975708	665624604	59023836	148197552	335984966	32483469	73751933	70994960	87422751	211661428	56955338	159226504	16067709	44705057
777	280513145	172887933	362245826	58870784	142959507	258032405	32433518	79165849	45092216	100284375	244744045	45710733	153057202	20258829	44022361
778	200636337	164786045	277033327	60552566	148685723	289427218	34256224	61554096	67555520	88429759	180632286	65321605	139632364	15132226	42697664
779	226878146	171212589	333411093	57504402	150887287	300231837	33671665	86581400	27157279	98962563	194500790	94386562	133991062	11758758	44833628
780	225052475	239373110	241328755	60021440	149136960	276631516	29725636	64979065	48001947	82110520	234480791	47704344	158160980	16534709	56145317
781	233107664	214902688	330027909	62254755	161556062	313672679	32042123	73385831	33534945	85878610	203860816	70849966	136182852	20837301	42044210
782	236379926	194454933	324313612	58247066	142105730	269149566	35604335	56145015	29659827	99991793	198939392	77703575	154704219	15328382	50415301
783	236885033	153891360	391715683	61596582	156777609	286321151	34397527	86587727	22735984	83628216	251313160	84716658	184185963	17440221	48045215
784	215256257	216631720	508188171	59563959	136788077	368262064	34235402	58657334	83950568	96672054	183411717	76487211	141890158	16484283	49504926
785	237904623	202433756	612690052	61275345	141537374	302438808	31604655	68430459	55760624	91132921	233379756	66676000	144378179	17866277	43925880
786	254838380	189089842	563378914	59641682	144244229	282659098	36248594	71009245	66452019	86955366	225256122	63762364	127156635	15631600	42861871
787	188345624	157420970	475862603	53170496	151361907	308946597	33448987	73004995	49200633	98596323	188556313	67815409	192389859	14583938	40282761
788	217340276	201697475	189557848	57178001	149579146	322915554	33042294	75564503	40887635	91630296	204128492	72865318	162727516	15242829	39903726
789	246995176	226677464	326220931	56605159	155239796	281858117	33293630	69592497	30092977	87177752	246602043	73555612	141800263	21002822	44417792
790	219697644	173130488	435220775	52804214	146454327	339550032	31489578	92121119	46610919	97548321	189509510	51283307	150516280	15779897	42972834
791	264670663	179871867	280061559	56672478	150281891	302559971	33623160	67745823	41062983	88337386	198662730	78997330	171621533	17543623	41830821
792	215659286	182200189	204204579	61841149	150912222	270523529	35925456	66686304	24961278	92442561	218246366	58560150	154437711	14127013	40560512
793	217379711	199360051	540510499	56984960	145877034	258198129	32506166	58163897	54451870	81890908	207812896	84081417	175195727	16860573	44858005
794	212426508	213723744	181214674	58548272	150747705	331937384	34538315	88775865	52358235	88371490	196728702	76600181	175922593	19017723	43486853
795	230299687	202310578	348736147	57653671	140420095	287197648	32238992	74717384	44669053	89348536	171181149	51686351	164179410	16908459	47141106
796	219738225	171680117	277761725	52485157	140364961	292589541	32643623	52811889	36116812	84255167	249943947	100861837	167194600	18321131	43455969
797	252664944	170022078	284593423	57289179	158877461	241945543	34453151	95181550	74289960	95319795	171664117	70527012	178450218	13738079	44959949
798	241143329	181078562	152295145	59015500	141709385	291900553	33103053	69380139	51182802	89828700	186630830	72814483	196131008	20270836	38698851
799	217640591	192126688	587866389	59190839	138086597	280707663	34498729	65838257	59003536	86213519	262368063	64964830	156408296	19587376	43696692
800	237822695	163663045	241666681	61474344	145979503	279571199	33286557	96883129	29806479	97609158	189504132	105487865	168528860	17779629	41721288
801	221994595	163587005	305179652	59250517	135670011	255432411	34350840	69970334	57258533	82799089	216618258	84265210	164502101	16336756	56797950
802	222366235	189547767	474968504	57001892	142746101	272747653	35181858	57365997	37025008	85700710	219436005	64266117	171105850	15607902	51440507
803	219198637	219083622	334724470	56942043	151830669	265995763	34215087	78377441	24894463	93423316	241836976	58189590	147082438	17967084	38586057
804	207807286	212881118	317217500	56980948	156558736	295660076	31834359	71434539	48358236	88669164	230049544	59817007	160857393	17212823	49740613
805	224745532	183094356	310966230	57958861	135504587	242475046	32097850	76867560	70558860	92618011	295706167	64397157	158045901	16430189	47506341
806	210375755	209330308	229302227	55291568	146598504	345271830	34937691	57902266	32100993	93426879	222390544	47770569	167389426	14874140	43374869
807	210285894	171578120	253855728	55491289	146155244	274636776	37351781	80100360	30975544	87869445	255512119	91681234	173238296	16384388	41393023
808	241752226	188134325	248878878	57106697	156363812	319303634	39129837	75296917	54938731	84011374	238207835	57904689	181585538	15287018	44701183
809	221714386	177631904	326989040	56389014	150863563	303822446	33327483	76248481	37722977	91870342	245612497	57563233	133396320	19801064	46928327
810	222548879	174138308	213707138	58399614	147270756	293923114	34060043	80057049	34469545	87979993	252271076	53045008	166492782	15999813	37562217
811	230723080	215297523	268367830	56820028	147681975	320773474	32949851	70713101	33480537	91516485	252650909	55053708	161986547	15159986	37176249
812	206336715	215631421	223779809	58190047	140669193	262275683	33948566	87922533	44409691	93857585	219388209	78805446	164602169	19441171	42390268
813	217603207	170742354	145184913	55368942	145030338	303094987	36374815	64360273	37775235	84976070	215580173	63686293	143617979	15894163	43873470
814	240726351	182168504	178641745	54987240	141707770	258029102	32313611	64327933	27576667	92667533	242853766	84170652	136089403	16172142	51046006
815	246037884	166393694	287598638	59218243	149839504	312571651	35752918	66712217	25214090	90555182	218032939	84788116	171011583	21049044	40347154
816	239468539	217624025	245837685	55489811	147731842	291145105	32892185	51507980	42414492	85878116	230304928	62041474	131670391	16778151	50398618
817	228654553	168552153	321287689	57598252	147567789	287680850	37484082	77344168	87848435	90954742	219636513	60349083	138471030	15033175	42084335
818	200473995	168374372	310904635	58124008	156172943	295912036	34600058	77828428	26836230	99685164	263192133	84294448	161645446	20990646	33951436
819	232920460	172601193	178002829	64563114	137865061	257994294	33289174	89461860	64150232	90250359	260268010	73470446	153705391	18976285	44564196
820	230949434	191867599	224263305	55419144	142676130	284802710	35838663	58191248	73194864	90806153	171591265	50487354	136121600	15347156	41623642
821	266703897	172439870	423693490	55347886	147088315	262370597	33500251	89792457	31721278	97046498	207300917	61356196	153253370	18252153	39611196
822	241143761	243891595	307052794	56817772	146662816	289007032	32873709	71853285	35521083	88113335	215411136	77161172	177906540	17012863	42700927
823	256129009	208620556	625139729	52456583	142491293	269591759	35001668	68500947	47007449	87163877	164360563	47354504	155746356	15563152	44538028
824	195336686	180659041	292170236	59292422	144771099	279506848	36341663	71376099	42802913	88868401	241573085	77275366	171957376	14945903	36262759
825	251578950	183928663	452129650	60505229	139298390	287137894	31884056	67830947	55859656	90670380	210256356	69438063	173703825	19843687	54255314
826	228208062	188664400	428114227	56401504	142780840	254644822	30715669	76062980	34313928	99754315	183751292	58569256	148646128	16495892	45330098
827	230408173	197060369	223669183	60195849	154449806	291443391	31710139	57475944	36112301	87938195	202106353	59519341	153202307	18886645	50019249
828	203170182	160343068	147154196	57840413	145069031	257939776	35300294	75140196	45121631	86621964	218091894	70211100	140114135	15145290	45035386
829	230689213	196741254	228810309	60725047	149024069	317363874	34175590	74835449	44344223	89359223	163969383	60543102	158140993	15686141	42550144
830	220736337	202295669	673081362	56058310	166726081	287465241	33083288	76008621	29777708	86954430	247237606	75834437	150677169	14678988	49767392
831	239299311	181143677	383102455	53132262	148846749	283668389	34219213	69447357	65640807	85728297	220062114	64659624	143754877	18039945	41797777
832	281766332	166362396	341701646	56605821	150773272	281245973	31851432	69459628	35923289	95652883	209634638	46562479	140748643	15925054	43191577
833	203096521	201899196	315611959	55113724	142454221	288372537	32579443	84527170	55455221	87124127	204571161	60372872	153155744	16201494	40241800
834	224269911	189979567	272892746	59711212	149988191	317283892	32919687	91523385	31379296	89631052	207825789	62165006	181178700	13775463	52343555
835	194637973	253963338	364600643	56332842	146160482	305780268	34513144	75728649	48433599	88916000	188385163	57137286	155416931	16261733	39561042
836	268446352	168792539	250333802	53864449	146321256	299046882	36916112	70606079	23036558	90254269	189258938	46102285	169125825	14597138	40379016
837	232220926	167654189	471368592	52640633	154196871	283733317	32180783	73348524	40648509	95395066	245630017	44847807	156771524	15139772	37154904
838	233585565	289240906	273728214	54555053	136175638	241697601	35518251	79822516	54228194	86635263	174735399	56726885	166253654	21994788	45140207
839	240367808	156173479	158981788	52953981	139552594	294439519	35935265	81327242	84028319	87505458	208100458	71836094	157108357	14006278	45432890
840	216843159	166962266	219703732	55209754	155809855	338127156	33501284	100379999	49700558	96289701	207185690	86752823	190686978	16530667	40605208
841	226214234	151249594	395383779	55747228	151018734	282290546	34753851	81030107	65207799	88819524	242468418	72586917	159669688	16938405	41651577
842	212331523	224389046	426733574	59286456	147999128	306514501	33345042	50777321	62688972	93648630	201606362	64093056	165311622	15624669	56003308
843	235526044	173316469	344459139	58018657	146147369	291633969	32007046	89772183	56758647	97072329	242081178	48655337	164653780	13520786	48069585
844	216700448	165358469	327492741	54702252	147659894	298645972	34647901	78147721	40847216	94239895	228762927	63743138	178261336	15320200	41633696
845	239443061	176965311	335461886	56154609	141495531	310956871	33717529	84335837	56977963	84280468	221755303	58161457	163036870	15101404	46180147
846	209389105	168062130	318206077	54589290	151750506	325498997	33859772	62731603	32838475	85497458	178459988	74490842	187764637	24909251	39034158
847	245257317	178999187	425312229	57428439	146119938	315919879	36146419	76402963	32234999	92711713	227194119	45716577	178331916	20545745	47259407
848	199362932	134483542	522825042	53937037	146557498	312600965	32725339	84442233	42911887	87019307	262167166	58110174	149442937	16786649	36926633
849	245686935	170068544	264184545	57774165	142010331	317778158	32681363	85381896	38843793	92589929	202459568	64987107	140842469	15016820	52050391
850	233613657	196053135	316616993	55452972	149517884	282371542	33351509	83095412	48522601	91001483	218226131	44208989	170850509	14427194	46656829
851	234112089	188308841	294286788	58170939	162909594	316690007	34287851	88543330	56987652	81739799	202666926	51807487	146305862	18992983	39479055
852	259796129	228666523	376287119	59254199	145469300	259753340	32393026	68573586	45560301	95097618	215368616	77524004	150930995	20857108	35593297
853	220467229	226091582	387428583	58676360	143067515	307935339	35459055	95758448	44482724	87495953	197036660	99031990	141226490	18228581	38071373
854	215403807	198615636	491212023	56803600	144908645	254403361	33612192	75462793	28677135	88813613	237542048	62428193	148383951	16230666	50649097
855	226924424	180624937	245538944	61297242	149768594	323643785	34555849	79382416	63648061	86971355	229642187	66610079	136389128	19130677	51097557
856	230047637	185391106	237633700	53959752	143781615	346626545	32784057	54267021	36448874	91067928	163069225	75118654	179821869	16433540	48604256
857	210343171	196012514	379505144	57802603	144768035	304704613	32306768	75986237	31780898	92643654	249349343	71821129	132676210	17435400	37236025
858	227340114	189496721	135185994	56918033	162539317	255367541	34824916	72455808	31029563	81558317	238589301	71356836	201748419	20260332	36738208
859	243955903	182418454	330659168	56986530	144998519	303795926	30787649	91133774	30375441	94981981	215368084	72764932	184445807	15007203	38665228
860	213768665	229163601	356837744	54488100	139653144	315544499	34692850	56364832	39846513	98714709	204582571	68037058	158308255	14600880	39582138
861	226707850	194436309	347394991	53372254	151981585	330072298	31995442	66443688	49612826	99202163	213207748	80173934	145413065	14647998	36293761
862	196455993	176903812	316019976	58519616	153729339	314149875	36859459	105630970	70940439	95134712	208689325	54281153	157127742	16284705	42053458
863	201647195	233585290	615797203	58347910	151034071	358904494	32994514	78834892	27475259	94037421	194756253	51073594	175582556	20125831	44002103
864	223802659	185559730	182202086	60894994	151142070	297453289	33623064	71577010	45138535	91824376	220376417	67860502	180799311	21506790	44058054
865	251052396	164109035	292933626	58158804	134101210	288765382	33894858	74175468	52391961	91136767	181634523	64140035	139897083	16473814	47662544
866	187658994	149800953	184216515	53751125	144496541	286930245	32535339	82689169	70984293	90878181	240006160	63028502	197005650	16097173	42558905
867	245087304	190848040	569003348	56885062	142653836	284888824	37384544	65978161	57986805	94592492	205158740	66418791	166573803	14517472	38048493
868	220157750	225760714	281637036	57044745	152406142	364390396	34133393	67193453	41406946	89569048	199491436	59712058	150573648	18747398	39312909
869	253932859	213715854	340091936	56934908	142834995	254837921	32267967	73439826	33069798	91347748	216861477	50209536	164579594	20339403	39746183
870	244778248	200916783	386576719	56751328	138995847	257119181	34795467	93366688	83437217	94542209	209968659	56066552	168132915	17339853	38795229
871	238660866	152020083	319593025	54922770	141875941	267693131	32222714	88179697	47457843	84570301	212140827	45430589	158403829	20947375	41458581
872	194556079	195004647	240774831	57761065	136354771	295089632	36175502	79183104	50305436	86623566	244380479	83188346	142467947	15022734	43783419
873	212421219	156520013	683029050	53570417	141445196	304101927	32562817	86576216	61731549	87260609	233048137	69367284	161155202	17178609	38190825
874	188623747	173728592	415425765	54211724	145014971	329978916	33884835	76359823	70045461	88151272	215661242	53044845	166332983	19094290	44582045
875	250214980	194618130	382832422	55315227	151825949	267921399	35619008	67349771	90755394	91194867	260725097	68465191	164137552	12658230	39645034
876	237579858	206411028	300996315	56394100	146886273	272305240	33224613	82765792	45948257	88763472	193572326	73541716	145336202	13536338	43731557
877	207621160	153809280	231985307	58261267	153744137	257031382	34944316	80303588	37879903	93883377	214478939	63237239	175480868	18125059	40155359
878	230885295	160983960	328502384	55739506	151235549	296595532	34539042	61859014	82447074	85328384	244918641	69008275	130720414	16645802	46361151
879	261460053	168817274	386427258	62329460	148127082	265888625	32665988	67344240	31300495	92629127	230332904	69897682	148044132	20596444	45760884
880	204840909	205079000	330234391	56673731	149953343	278770437	33047059	96626724	66748601	89272555	202099899	61621693	179712280	16849866	37948071
881	235201898	183112619	526115080	57728195	155965337	290553002	31673400	67821139	38405642	93406114	207386622	69516769	144385264	16932292	43099979
882	211445428	184856517	283735283	60868361	143666189	303263148	34028044	77916755	27629071	97493928	237909411	48248122	157554824	16562864	43762491
883	232491609	173226710	182762653	57173516	140733930	278218950	35445004	59232246	45720010	89189578	234998587	77994691	186323084	20369269	44932257
884	227738444	163204306	217976884	55079256	149247214	271122631	33194849	83066076	66434626	89038672	194684526	71115547	152270333	14470675	46982895
885	220996842	196996785	284576955	59652594	145804991	309250955	33554504	74380583	37514063	92399362	191385286	87636292	158854660	16396035	40122882
886	233734063	172309166	290758869	57744816	154083238	279834482	37151558	60026091	29373232	93522446	243763671	38614523	154961006	18874182	45074408
887	207129935	174393869	254275832	53178551	146204965	296317131	36641305	61214393	37173407	87868441	246206409	79868266	153482070	18065648	53029605
888	251236897	153183023	522026673	57289959	155763858	251458742	37397459	84453223	43020402	86258249	239309479	61402970	138443617	14355970	50195292
889	244344847	187783652	234613818	55564475	150928057	302570310	34490945	82111403	59428887	90098740	251161795	55839526	150868105	18447143	44129474
890	227707735	185067680	280715644	56738066	146035725	270367349	32231337	66739405	29283104	88858876	210349180	51230900	132070764	18936074	41154760
891	201679266	191622915	564649444	51030002	134750257	285517496	32555396	60255640	57289138	86921937	220330206	57854096	190000916	15380285	45865744
892	251206227	181054097	370934234	60738575	148180944	304758449	31280178	80183529	32278967	85374469	265213077	61706444	172463991	15686165	38312068
893	242983366	206046006	327809281	55392088	153341027	274026596	31626770	58285539	45279389	81125884	213286677	75283090	164005792	13357808	42261419
894	205867342	205408817	488967239	59474994	139607820	323832315	34494301	71544872	38226584	86126153	231702201	60970240	144238488	17316018	48547690
895	234639570	187587749	483637783	58666399	152011795	370932973	34873563	73345852	41340783	93671882	202929807	56362853	149036377	15881140	52703185
896	221087964	172727159	400037076	57951367	142213766	267184325	36070253	85727316	35938793	87164156	190555909	54528876	177296695	15510060	43732671
897	208778389	157964042	207903835	61233683	152674145	270763799	36226370	73691768	69160062	92160955	232140521	74306327	166423567	16086843	38413197
898	269928625	153847923	324433767	57589021	146735015	245843993	33343881	87663506	67472980	93985084	233989955	105953574	139588843	17548723	55440342
899	236832964	186067043	349468819	58034030	150894550	298121549	32924700	75016285	43324498	87764202	225648395	42198948	178785773	21817371	36220243
900	217170738	192353702	369508703	56444034	137422679	257338261	35623716	86451861	45732316	84125022	232887991	60834875	171412706	16537584	44682396
901	228913276	188907078	369583526	57357571	150588239	263944395	35007056	80213181	67651350	90102766	243030969	53182863	148518317	13671542	50935310
902	247424943	213330170	635869179	58866870	148280121	263747379	34510010	70635600	56627125	86382196	219251893	70996414	172189022	15272045	42060423
903	265700240	191815617	353384037	53754479	143858764	327450912	36497388	64312176	33740836	88378674	239359614	58376461	160056798	17182030	43319426
904	221805758	193965129	363338206	58436886	150382252	297175640	35768774	74057960	48465255	89677741	195323668	76920191	146299603	16763153	42258266
905	213727672	178691974	470082595	52896568	155146699	280170164	33602512	84040574	60059716	87324842	177851140	80223098	173239122	18765907	44002333
906	190372471	175134399	408977490	58396503	143608732	319184351	30914066	64473124	42659701	98988979	238702791	43813544	148486983	13712730	42345346
907	239378406	193733942	303566522	57769726	160576728	252757676	34217795	77430780	53686982	91902552	239000677	56889744	142719624	18619430	42953750
908	229604345	231252595	283344760	58200943	140768084	320368910	34630232	73695156	44927406	91965485	266095490	84027627	145674808	16054707	41060962
909	200510651	190757191	278789620	56939591	154213435	287694593	35081717	77607361	31404135	90906345	189882200	48319220	155605878	19621214	45446825
910	245901034	160865640	359008593	54989740	144114835	284447693	34081029	70169463	35933543	89299360	206003992	80144482	160618862	15027286	43594696
911	191547435	187238327	287668456	59210498	132632827	267669373	33222466	75996751	26345165	101217033	201253226	58491514	149632315	20318802	41840195
912	232715811	210394096	374075243	56685277	135107561	280504942	35623637	66662411	46853985	94154764	279517754	52022124	170358146	16664210	43540955
913	235737606	177705518	408941893	59565804	150279232	308315651	33034701	70314024	39711241	88860207	253095464	51225389	148700159	15034463	43349475
914	224306416	233869839	337206367	55245127	149942524	304444605	31907434	75359655	43027187	90860020	176072091	58644998	159554408	19686557	43966076
915	209105316	220149955	277034569	59284342	147203486	281422420	32895435	81825464	59219251	91360472	221101535	67742700	140873344	20605237	44884463
916	234456037	192244785	203736013	55326763	151581300	255939351	34376403	82793616	47604690	95465845	166139165	57545628	143868214	16316283	41966491
917	209547967	162050892	348512741	55868856	147446559	332142809	33898011	89028211	29400040	91465304	233435395	57284755	140860160	16349713	35101180
918	230007665	197700114	290893748	61752443	148520324	302490938	33862491	73214213	38023045	92632639	220915437	56067322	152871021	15512534	46186526
919	245713354	219351390	330849299	57774101	147759084	276790055	34575334	71420762	33612044	98125642	202640717	57270173	149958844	15052346	35865515
920	237921507	171245920	416807393	57969672	165078603	266955920	35595279	84700730	54449096	97207475	196853544	54596940	153570384	13926799	42600898
921	264103697	184466817	216013467	59307860	145542507	307626316	31663375	74214836	69461211	87930968	220930146	51509738	132622425	16190886	49429538
922	211824029	183190037	311772577	58861890	144010975	300680619	34496330	96607085	41222279	91955561	235162693	89472063	154174980	15470182	48652022
923	273910353	161840738	555782041	63726056	149236844	285055554	34235582	78847982	44911759	90047400	239308252	88371532	166777328	14666137	39106170
924	233885687	205342205	386254350	58728558	148541498	365296764	34200336	55078819	31909631	94440199	194566840	62796230	147763278	18710907	41516235
925	234728402	237810848	253889221	58035614	163597922	264231780	34030406	71180855	36563230	93174089	233117965	75756725	143805371	24461093	44343985
926	221239955	172457340	421363101	57443742	158083447	335966016	33054306	75327233	40352848	85200367	236971533	67643722	150376207	15830272	44974961
927	209965183	170460326	225054236	61677275	143451188	322848955	32072338	77438799	52363963	84041837	224886347	65221063	161667277	18958802	50497532
928	227628806	205227074	262408435	52096130	143731450	263725975	35585884	67669968	77481665	84420015	231088856	72866914	173696951	19675598	53034671
929	223082977	188991674	266476732	54612702	135178105	291187571	34997876	94366102	32776178	97685823	224349984	49618136	164103887	16084603	42648746
930	229108815	198550373	323056260	57190757	144280634	293359722	33779867	75011447	34878150	89327851	267600868	54845249	152720603	15436254	42700062
931	204418217	184459616	267072277	52170620	156951687	326818314	34302555	60657269	61391093	100505839	171306426	51167852	152541151	20620932	55658708
932	261913197	179092582	385690160	56332753	145272585	313670153	35148846	73865486	52790073	89672175	206550543	56552405	178634387	15833373	44021732
933	238507466	217967847	345079119	54970002	142289096	304277269	32119320	62519028	65889414	88534665	202904485	51479088	170363420	13553392	39985886
934	212632101	192901660	269692007	60014647	142173384	273899313	32891201	51782807	38236382	89523630	221851111	70991036	188910094	16081375	39780551
935	207783344	180572373	233453438	59812077	143179821	261595451	31971462	63720839	35808554	87265779	236525959	46812076	159753358	15434885	52622858
936	237147951	194808000	256111468	55225988	149645325	266308817	35945053	75768880	32773510	87000371	250878276	69609259	167947801	17731823	41975713
937	203752151	171211647	311703173	56072458	145671242	247895103	32942444	69624263	44388647	90286308	245492527	44820555	163973361	23849432	55645436
938	201505451	212504507	715469103	56286397	143086135	298553130	34187578	87544513	81445982	85929355	258340006	53049358	163747362	18433463	42891005
939	247762667	188482066	222735311	56463820	159842249	276406595	31162007	81901727	57447540	89288561	244309037	77521231	162237182	16872947	45821218
940	229189597	172619013	330862392	56586780	136824580	267732433	32613039	82933020	48156312	90617364	204978945	52631752	142924552	23158250	46424663
941	215334470	186740558	287057465	53877803	142366364	256837041	37105904	68225357	32111617	90899311	260815781	86414388	201941641	17180795	42417212
942	290149888	195708117	400870577	56584324	142730439	242366655	32404488	86629364	47722331	96730459	193158982	66165760	149581456	16018663	43765409
943	206636122	156426276	198932934	60285141	136196309	246126461	34011215	88762353	70317968	86118094	201970313	75505561	178922207	19441050	53777211
944	213344517	199838131	327919028	57032083	137369465	274944515	35318223	77534662	44055855	93519625	196499605	44618515	159336518	21181076	36736841
945	219717179	173175164	222021158	54316068	147098015	334887271	32711339	61782284	72431968	88782114	232376737	57388774	170890730	17203046	43865808
946	239349865	151367129	531789162	59991202	145215074	285579621	34731780	80304491	43747341	96087074	206107129	102811600	161093839	19114511	39580706
947	282033113	195709407	383826667	55809157	139086271	265566031	33823181	82333265	27289196	83201245	228081577	78416890	147738761	17816728	52555864
948	259487950	179809346	311027055	57510613	146620048	280278152	32056684	64108338	42115752	94046511	204183371	96702757	171207551	19262907	42175944
949	210409009	179596629	432333958	58020234	146908007	258942210	31835122	77036742	36020044	79600779	225165302	72727569	126741589	15055555	51777371
950	251164661	217246471	305859510	59498812	142391594	321651567	33659893	64514695	43636943	97740752	217146273	87804446	144344674	17856319	59553740
951	233045790	165804959	301125630	53633955	141875450	276224391	36230447	77508101	55879830	90333584	202878087	60609429	190695734	14350483	40701871
952	215489473	200060772	161616297	59553737	135545953	266540452	40891120	75702340	88673122	87027246	229008466	89258121	174808694	13803895	45197346
953	230706865	196891749	314418410	57466034	156832098	313609529	35399706	76890848	54515640	91213612	225845168	84924491	154487724	18475842	45175636
954	209305914	199884507	240467111	58833139	145336230	284914055	33552090	97690709	46080241	91943974	186019786	61277411	161471845	15869313	47100992
955	220356230	173567494	442634997	58529580	141276609	278753844	35844888	87370861	29400975	96726388	234106049	51986743	144029861	15719451	49228586
956	232665056	155827516	157240436	58642373	144973212	256801408	35375027	73772316	51424460	91848099	192323617	53034206	154475868	16677703	47867162
957	226246537	179549442	418491480	59600960	147298261	291817565	33133374	71965401	29925512	84936938	219290765	70869278	161814509	15410072	33638122
958	218070881	155921698	202768956	59493189	158817611	313516344	33493338	84296011	49754591	94449916	219924407	63725590	163248140	18711027	45909681
959	231343477	181171207	252251236	55135738	150265767	260163315	34260572	71222714	55230571	82306506	247137886	78033507	176931712	19501141	46838581
960	241478215	165882466	400318731	53172890	149906608	282482997	34427411	72526590	58989688	87393745	191382914	76111493	163052363	17977777	49570849
961	239015791	192991815	168383685	57748483	148083448	298587679	33204620	65171391	25713621	91467450	201708451	81463105	168928090	17680562	41297861
962	254113824	187914219	259820166	59344035	144815589	328520468	36644217	59862484	62690198	87039341	198251281	83513728	162714924	20643127	45537684
963	222283222	209244661	228357573	58257200	150080666	261164951	32523453	72809343	32708536	87976413	237399756	79351051	153296840	15530309	51391883
964	218182569	203000828	400628503	57774623	148882361	298206343	32660025	73608648	83502425	84991365	186873240	49932768	167281883	17698551	40435766
965	205818228	167482849	249764478	53711426	153579418	270477847	34944967	83382799	45431247	85760451	265281017	69564838	141263365	17900940	43017966
966	218737088	180123288	468238222	59244316	138444089	286323312	33701672	72721724	36339925	96537610	235174353	50755910	161235099	17581021	45710578
967	206711310	213887353	476990499	58387422	147828658	303328228	36909309	91209686	35632882	92978397	220533660	69487137	146548703	18317549	41594281
968	238317911	179569106	307998715	56909043	142045859	286347570	32067495	76566937	37234835	89659373	238355420	56499168	169991380	16268944	45565651
969	224672095	186809000	209655106	57089159	139935867	300106164	33441556	78900722	27336044	88514391	200370183	57728075	159572277	19563514	33957330
970	259169397	141639183	274094027	56620502	139165194	245778351	34793180	65611058	45023019	95600522	158778943	56479249	160436611	18434952	40310342
971	202614200	189991960	171556045	56768796	142524331	273113926	33292436	93878404	72330437	88343180	207064046	70464663	171928111	17824196	43974233
972	257560311	170257852	291016656	60632146	140459830	259284802	32228128	79530874	44900480	88906216	194614490	66138524	139117643	13000329	43219632
973	247929141	189858658	444806233	54985770	158048043	294432183	32613398	55070777	45308186	88376809	185245959	77914274	170688861	16903959	49304898
974	208128186	200389830	172008763	54440683	152021593	300007842	35402634	68649661	27640258	93861496	237245502	74660277	160398029	14210086	47879426
975	267366072	160922936	414624424	52137565	148869265	265686927	32196960	58948222	67164240	79626243	254033190	67693982	158460280	17154876	46417823
976	230631103	163115453	252559136	56806265	142419669	274388408	33107990	81202069	41590770	99043448	219618364	84963521	136577615	23783775	38380247
977	238072509	192565150	234840024	54699871	142491107	254820474	34482180	68333739	90540049	85290537	218059781	71433465	187666453	14291074	44211082
978	238504312	184472855	221733590	55945639	154915481	312478197	32577403	67974537	68697933	90443699	196500122	51676454	180624324	17240852	44623109
979	228557226	187839561	404449953	57353448	147507680	294152019	34499564	85072345	40913006	91466287	227422833	75135258	154746151	14691355	46584209
980	233533804	171305881	303421984	54395279	147946366	309315960	36781165	74191027	35552031	90421023	243357304	79002314	142804836	20671870	49612080
981	213271759	182898730	242824530	56362579	152409640	280562370	34260311	63756776	73845683	92283222	219694786	59705316	132233874	17676053	44267886
982	245273827	213106435	323714171	55057133	153559250	296207795	31546940	80733556	71794035	93506574	172454033	64750748	153616680	15838842	48293389
983	197500601	192408786	195684468	65214406	153106794	273312238	35631283	64792347	66316323	86444483	220273090	55600349	146808622	16028160	50491096
984	223685990	180800195	271749293	55789125	139548367	292873551	33205767	69090800	48039058	94699902	217416780	81817768	140875881	19594673	41933377
985	247241895	173378230	320815316	57116465	143210709	262749159	33980862	66663067	40395316	88356981	209131109	55805715	158335841	15949306	38049405
986	252399183	184031769	431447493	55922221	157715726	266561535	32361726	76759926	53235346	96912611	224476337	82570084	140659769	17041621	39196707
987	219679404	217778238	306891370	53609667	152499447	292314942	30757090	64369402	35285438	94285234	186281422	67344580	173204697	16848726	44356632
988	243779652	226545055	383543911	54651957	146902951	302804390	35661026	79201828	65753385	89647650	226460747	64673203	176478693	15959558	38700224
989	212302955	228107440	396030709	59024820	145895594	262155131	31795151	66972682	39652395	88048557	192871772	57322640	152313090	19173930	51573927
990	276698875	189628355	471540335	52706389	152415357	260706884	32692210	75643132	86895246	91772956	259435789	95883696	150295957	16709264	33430997
991	237641950	167752469	341233715	56903161	141162175	305577374	34331191	101281912	56902521	87005518	237315071	66365022	139101782	16558095	38977167
992	230306988	153875508	355055308	56303626	145326547	277348505	35786076	72583600	30498751	94358849	154587491	56054667	157015707	14596435	42822423
993	226677459	192887510	273814881	58101471	154211130	295110465	33648941	65679375	58716581	91017267	234548048	82229649	154273468	17309006	41075975
994	232176360	181237136	349522679	61179560	150179808	266922385	33665001	78584295	88594162	90666162	218983123	70189988	145821654	16044291	47190241
995	208631248	183277291	286871297	61804792	142731061	275714817	33939273	80822162	51906113	89503355	211070384	54087386	148928805	16953228	45272023
996	228226493	175947040	475766676	58141737	147093182	277240534	32904222	75123372	47447880	88174663	180799322	82118030	162282240	20859525	49482125
997	231617159	182760704	385011782	55101133	149382616	314377614	34533319	71254131	42415589	95680352	222395481	68247193	159501020	14763738	40320982
998	252000446	170961871	262602868	56191501	152933931	277118783	33541124	68713668	59112651	92317264	200110058	78819138	164606860	19569621	39660878
999	208980098	209560244	258647537	57366557	160355066	280908740	35442340	68081287	29547879	89715222	232311793	62456933	158734455	14138512	51607740
1000	235030525	212645487	275920357	59024793	155890921	359784669	37156818	67475316	29266655	94749330	187679804	77633327	163141226	17375005	44369502
1001	282065326	168693397	135520366	55457367	150028239	294147073	35172395	62607722	47557820	89683132	151853822	113456268	147611986	18139951	30686359
1002	278069419	171170833	212585237	60145758	147565558	271221523	37114222	67997383	33220168	97464794	213927554	77555556	175973772	15997200	31675700
1003	255917465	178405381	169948457	60196137	146075087	316941562	39069536	56407655	55910897	93960527	226558262	95224871	130171016	21584874	29140298
1004	266927662	213271066	141337767	56523213	149705833	300892025	39640706	56913564	41030860	88227478	173056336	94537205	182578865	24333702	33277045
1005	266247982	176790479	135912602	58813334	157279129	265332818	36886232	58207816	50799973	94392548	205684436	64017924	147653386	22378071	28847255
1006	312950598	191595108	93004270	58205881	154058522	323559110	34723391	49865366	55688573	88561412	213518728	67268534	149843696	17481720	31820390
1007	260413725	182102512	301585231	57222760	160881039	308213546	37414575	49188621	35513736	90830712	176956176	68987663	138285055	21992697	30340333
1008	242424889	138456801	126052330	60753936	161260752	306702121	35402877	46694047	40253305	90678841	213102387	108403098	138128640	19030106	31471754
1009	297972633	183285343	115955480	59348521	158168897	268264480	34055545	67959350	37740265	96459817	202778136	81160007	144496169	23069430	32806753
1010	291860437	192791195	190834605	60144479	163674575	301458871	36987207	61793741	33390824	90286601	254798498	69704835	149962792	25417785	30728728
1011	287572911	159939714	155384499	58067576	154158272	310840443	35873178	55436800	37049931	95414628	205799509	79181433	146535226	21848128	28341098
1012	289077862	197215814	152137785	56088323	148421582	233339854	38196283	56405458	38863135	88790266	227427336	78267559	140046892	19086652	31361652
1013	332605781	149566574	223581969	54991211	154904390	273910419	33811350	67135879	45571417	86476798	174769895	70427513	150330844	24121881	32833270
1014	262925698	211779467	142347568	56101181	143145562	298023804	35883692	52267161	30007140	90367479	207119468	83974809	166083238	19285543	30262897
1015	249749995	257649647	187299746	59330911	158449405	355199505	35021670	50723671	40898922	89903079	219459155	87675573	131214451	21575621	33255009
1016	296257053	220847191	146951105	60542965	151639475	355941416	38339381	68361539	43896747	88216956	218738015	67239774	162378448	22053600	30462158
1017	271227741	164585802	152178589	54498119	156040168	327507299	35385673	62608120	41057302	88686675	204482166	73054240	170472567	20972305	33587262
1018	240721085	190592159	262354774	54453135	147870454	270621656	38646641	59866570	66944034	92462715	176851643	54129053	153710310	18859962	26567941
1019	303888703	167378848	138843700	58029586	166450156	279488947	36019728	74732606	24154555	85284156	202738976	127952698	143237819	24397969	27704323
1020	271365431	167849986	157635155	57154921	142821737	306889703	33415768	44830937	56381472	85966391	176645991	117427918	120468649	19718408	33563811
1021	303547812	209711811	243573750	56156225	142373029	312863233	37371239	58459899	57693865	93667805	211173516	77133393	165273069	16938869	30229088
1022	304604288	202416851	87684971	59166444	158559164	307607105	36301126	60126651	70510700	89902305	219577145	68571382	149759863	25271351	30712227
1023	295103384	143922722	183424303	60313404	154585825	255686488	39916867	59371151	36843489	94182029	217782711	83760112	155255502	17715348	30187216
1024	277461583	205009000	202800449	57901660	161128488	280511414	38594460	62721922	71612497	94153975	221412998	68624157	150520849	22309573	30645840
1025	286835717	205031366	143289680	59468575	153507524	280672083	35485764	66095932	39035848	102239357	203910321	101205899	151858630	28045787	29804819
1026	290749908	162010545	165931575	61285787	153454313	239849547	36254508	67687565	43369484	84783578	177206501	101495283	139326463	25884424	31083026
1027	261602253	168251731	186203350	55263721	149227851	326502263	35696210	70771391	69526942	88748539	194380903	50941440	154664858	18892961	29591946
1028	321014647	183695128	136943818	53866427	151670954	276707863	33921041	61368752	69721411	82885732	158906815	69616056	152277176	25774986	29624602
1029	290520937	208294434	258035735	57071243	145024383	302323720	37499161	58366086	66061092	92998825	214742473	70952584	170460895	22278997	32804291
1030	280632328	230219247	240511151	57425256	154395076	306991140	36269706	59307069	65064970	85816885	207585152	114283786	190288907	22424298	29227713
1031	248426423	183712544	196853032	54202857	150732714	266359818	34490126	68277686	62842114	86721294	210359385	96870332	123968315	21367196	32026172
1032	271323144	211350031	217809136	61367093	155104521	285568654	35017754	55233320	34879496	91481263	245130247	59684121	146958038	18997587	29649475
1033	289495369	206546650	125084404	58795609	151607467	284355160	36532568	46561925	38884857	80525798	173151228	83018737	147523641	21052723	30654391
1034	299713169	151996379	330253721	59397316	136465410	375880178	40768586	64811131	38214744	88185230	210791797	103957280	162502030	27779306	29976268
1035	271997061	262909770	220766886	61433745	150821948	372537516	37955136	65109253	42516999	90818264	197797099	106901390	162450383	25330093	31421210
1036	289369044	170933230	107420603	54978699	150805976	319248629	38828277	68644471	42770812	83861328	206387355	89929966	138806779	19348782	30093309
1037	267188271	180583581	209693188	57674062	167102735	283625508	35116033	64963536	50889122	90150171	205664553	67102938	171887084	18145378	35256248
1038	263651800	176190545	155738462	56286477	148527548	270774148	35374578	58679222	50675028	84453996	211707892	68435538	142688288	19216396	34440570
1039	286797796	175715729	214271398	59280356	142370967	325789525	34513168	75274561	63149828	89200752	186897727	92711793	169036110	18323842	28697502
1040	285450735	170713128	142489851	59109223	152299228	329849203	35551802	60504317	60568629	90980436	205689025	83573897	155313866	25304252	31598103
1041	237264678	209608380	209397910	58441987	149477465	302686745	35887247	67317255	31402081	95096777	200486713	68167624	159588146	19456832	31047251
1042	289337377	184056746	108537453	62643030	162122103	295771708	32633276	64567802	63913233	91890693	196390474	81355326	164996957	20208409	32286889
1043	314066693	162090338	282114905	61912585	147839551	262516198	37003232	58819128	31020467	90917516	176710509	86929495	167923249	22930914	33083997
1044	262182211	148397618	285228948	55707106	152280983	326725416	34264092	42413380	36860703	88840735	204762813	61481717	152981487	26092947	34127524
1045	255692015	164066734	148632067	61555996	151229209	258606135	38121807	60658502	45797475	91541410	198166340	48107554	146501586	19654023	30503186
1046	289356275	181705051	135172111	59145711	146189591	325553610	40279528	59178783	84019558	90215288	166577156	87007112	145366419	22095469	29508081
1047	255179042	154980354	211186074	59031768	141925990	265399876	34072077	58280224	58388336	87535133	202895605	70830175	142791174	19260259	29958232
1048	274212981	196485936	274228688	61608035	156462770	249871645	38700668	60174512	28952880	89309110	218888635	67541540	171399798	19918303	34677797
1049	292296799	165004013	144615404	57312541	155914370	292852716	36579124	53417986	28743495	96922937	167700941	112493248	150585957	23333636	30301772
1050	261563971	160228400	188553867	59544932	150482754	301084859	39271438	64161441	46370808	84999628	211799429	90557784	134823603	17742601	28126629
1051	269740755	241293958	126728994	50778944	161675474	272223990	35056377	51887910	37225613	82382329	198337815	77622972	176517727	16944434	30585098
1052	293256871	183262050	130334287	53945342	146264586	298358007	36849707	54408898	37551462	85176996	226158003	104803975	181959939	14162535	35146208
1053	291531638	191300013	220444875	62102326	150700077	316893797	37614717	52061516	66918414	90607772	219081266	55685011	140902096	22944178	31425528
1054	249408772	173255644	119182927	60191352	150282071	258664462	32974920	63780293	45713117	85540029	253757896	74242363	164810641	21960932	27798237
1055	262087103	173149631	218091473	55667489	157993057	272840135	36623715	54315584	41109572	99083279	193507431	135458079	170174113	25524041	28281358
1056	312171111	174867767	114455823	58621377	162382363	324889219	37033423	68760869	50542071	96854498	201718480	84690782	135906535	22106616	32836832
1057	297431591	184321327	186440576	57255855	145950668	314833534	38467509	60796323	34786218	89014523	195508849	91660082	179739016	23497320	27434205
1058	267052124	230484151	156441155	57868476	150006846	309557546	35637870	63310244	73479157	96319794	174208679	90305873	163269008	21989961	30410877
1059	283967852	166231455	132627356	57968727	144307964	312494165	36933584	53817966	34121658	96663556	184857001	108273605	180194005	19387069	30310656
1060	259156329	204205958	218263387	57700970	144383349	366921446	39338987	55593935	59091337	87551423	206832107	68563725	200152634	21494598	29594083
1061	272842792	212550430	131139277	56348850	152042202	313683268	37555936	70999576	33672110	85924861	177573843	68023689	168272977	26375054	30247747
1062	309071542	203445243	167350799	58919205	154628911	233314663	35092094	53734030	35522248	95512213	180574808	72439660	162051111	24212827	28936031
1063	234133303	179893083	161924705	56029338	146317669	275009095	34414036	58788539	58767957	85414785	210782535	102179192	159331836	17148790	30925209
1064	267981942	172786903	282859404	60115684	154830754	293309692	35441592	56151663	72594077	90680548	168085744	69463081	148818261	19759667	33118351
1065	279941103	166649309	301332956	53654354	153816497	335982978	37935976	65580558	34678689	94553671	175008919	82345755	157318138	22877209	31604936
1066	291877081	198750493	202754320	57118406	162700043	293619907	37778226	51440807	83425184	89281394	203411316	94486295	157536221	18197399	31209041
1067	261828694	212045751	166927681	58387444	154461756	276644211	35142931	56199066	55098731	93449584	217111685	79841815	149972392	19665207	31020584
1068	304903641	189835802	149429025	64987100	157866228	317005041	36582657	67446026	36503976	91630212	194583471	86995817	135579792	20371032	30015254
1069	327366699	242726455	221995721	57170545	152939709	341030144	35832615	55819679	44731319	85799623	200862007	86503699	176995598	15962969	29760112
1070	241887578	218510689	227587407	58383263	164829454	316899390	33808252	47877011	40279492	93173953	180562798	59030878	150468100	21219760	33992880
1071	237516002	163382408	314009137	64457964	146737838	274475957	36513210	58407217	38679648	85028692	224972373	110475975	153539360	22576960	27240817
1072	258871175	175186695	130558123	58684647	154251270	328546732	35969850	57206782	36577388	81827006	198917639	77674606	168193254	22772695	34326161
1073	272079188	196616680	295387676	58291028	160937639	329986856	36077238	58251625	38125712	94831686	179079760	80742465	135202397	20476227	33634328
1074	239418781	197064723	131913279	55239764	143587859	276281257	35199167	59545032	37810423	89546590	223017045	91944859	139125514	25083035	30599478
1075	308438349	178425713	145338020	59775192	152030538	328030126	38174480	52302437	35013992	86920199	189721331	81355675	138401069	22054725	28824367
1076	284542066	222932993	185780608	56361408	146092919	301204045	37787076	73107732	62150091	96056353	177758035	66194777	141488912	19097423	30322405
1077	283208352	183092127	208276515	55189527	150154694	275336400	36887773	57087000	41196996	84240150	192366586	111058547	176846504	18311109	31331359
1078	228501573	163445445	109800366	56478265	163471600	250120845	36797631	64079285	34665658	86440128	189965439	55285098	131013711	19634241	28605188
1079	269817124	209558029	132375488	57250998	155004783	314615801	35265454	53885385	63089452	92131474	179163909	47078654	132114142	17431108	29032669
1080	253739800	189213948	132422654	55825402	148671881	324109998	38021061	54302979	51818555	84674764	177048189	78148066	148614207	18590179	26954824
1081	316146186	212571997	116219646	58144480	148509252	301564491	35139794	60425117	92280280	92880976	209214392	64842018	140453492	18464841	31701727
1082	279603656	176155662	315548665	55018881	150549709	367481403	37345351	61065183	43183272	94923187	195529469	99384844	147097086	22719182	26787993
1083	336761761	168349253	147049623	57787789	158176765	301718694	37390965	51300999	76704358	89768326	188244057	84887125	155448257	22579444	35206413
1084	231717637	189326076	267674012	57214957	148519053	309710118	38421919	52863825	53526815	87060200	197384090	71622897	142512688	25338206	31685957
1085	263904711	174951001	165732640	58028902	153055936	282671698	33980924	51232272	48050472	88373064	184683767	99596839	160209489	20173214	34313949
1086	269908241	161303197	192538009	58726019	148715012	313191281	37470597	59762994	56200849	99155613	198211435	62501861	140638015	23338415	29806120
1087	275465197	182344607	176309515	57035185	153334456	307871314	35172727	61995076	34889129	82538687	204974387	94566092	162200017	18686023	33335578
1088	243316799	164498905	244330009	57501582	159363394	245589073	36406429	71813289	35420280	84517760	212921752	79297886	167752204	24910624	29770422
1089	259948469	172746813	206067270	61442896	153329984	279239713	35269112	55811561	59661850	88868965	232401985	53687345	166325311	23197066	29244934
1090	268267177	218556551	195146429	57262668	158176246	305338567	38713620	64382115	45238767	98918284	232088460	67053782	146842020	19954107	29171973
1091	335532947	168767194	103529818	55125991	142822878	314868459	32547504	65105663	32237983	90234639	184966313	78016911	160985090	20935546	31551826
1092	283199596	179888415	131757037	58615058	157162022	282628971	34220746	52059986	35586384	93043835	214396084	68999878	128566196	19643862	30699825
1093	250139199	280052732	220759515	59494694	160606370	296417259	37673130	66349643	42446013	91243360	178337220	91276859	145950942	20740459	32491414
1094	303224801	182538875	173894754	58855294	151471518	274687540	32033086	50472003	67244146	93709562	232886643	64051613	140333602	20050841	31372309
1095	268232729	193754632	227560598	59298528	149054894	300705858	34533231	66029310	67689413	104967878	197893847	81460176	154884233	19675750	32252238
1096	240156758	184734524	182504431	58930176	153951115	324249868	38658776	53307578	71164197	94958042	206514476	75478058	164215013	19610197	30683108
1097	260972550	189632624	303449605	59234006	149334806	260313422	36901959	52008423	40300785	89541786	217872935	92508482	145391479	18141874	29705385
1098	293001692	192024960	241285253	56933272	146614421	311487629	36766079	54389642	54398937	82753023	233956757	80770351	126201831	19723780	29544400
1099	296045089	184275623	103752117	59338182	157806020	268990457	35169475	48335571	45289446	88259137	205059343	94653775	155256522	22789797	31201306
1100	274455489	209525336	155723021	57099131	158820170	298585134	34845308	56709991	62418368	89236078	158022374	107990909	145179944	25101578	29288522
1101	302365912	212723164	107772968	55338185	167931525	246301352	35640359	76602243	53752942	94686421	218954797	65608758	163374165	19720107	29445561
1102	254571852	226974436	179540096	57673585	151847080	288566984	33369132	58903950	59758702	93718715	197998358	44758127	141899183	17838544	29964759
1103	296518744	204764242	169080512	55882328	134901202	315632039	34891681	50557371	50045601	91211701	232123119	106333957	124786090	22416965	32864506
1104	265655155	156584259	147862208	61436157	149771886	308724751	39075149	66345497	35819754	85527672	194281705	89110422	141992934	17327967	30142473
1105	289246675	168133907	100248174	59953220	157932184	351823267	35179172	67168885	45514629	82082509	180255173	79966308	174896729	18680749	31877641
1106	301640299	188817953	108832080	59765574	137125084	305180065	37021734	67345383	47082590	99083202	206215378	71997304	142305575	20891958	31198406
1107	278594920	220484920	157728880	58403683	151346073	318671582	34143058	52803913	31963251	92502968	241418485	62342550	140651408	22512521	29995617
1108	274323865	251596568	184889525	58997008	150129879	302864357	39801723	47593334	80288682	82057092	155064396	73176673	167933852	17923881	31552627
1109	238605340	188509027	203113424	55954180	152279596	312548826	37314919	58446660	49280426	97189805	216158606	95672295	146943025	22017483	31029590
1110	256284358	161466651	128089940	54704738	165059755	377030514	41530104	57987975	40383106	102004573	202896728	95043299	153901830	20317434	36369186
1111	237103584	152989460	162600105	59995814	146939188	293103829	35276679	63422148	38802539	92640444	173510362	85514312	151174356	25483964	30403631
1112	275977925	240717099	146400834	54519243	155657682	314784286	30895445	53808323	60726109	90191253	187774873	85277594	151898756	17759188	30338441
1113	331856946	177230426	105128438	54738685	147246157	361348973	37698870	57158582	67511992	82106708	183756487	79562639	147019751	26434734	29096090
1114	307873411	203088849	118644932	54498538	144850906	311615472	33799266	65140697	37346935	101766062	194398249	82918488	156937617	22934016	33969633
1115	279593101	179327574	257685938	60299451	163360608	269867729	36351323	53771735	50712981	90810515	179676588	60340796	154279211	23031906	34044659
1116	269305541	172922953	278764066	58918615	149620000	265883239	35334183	55017913	41517746	82082606	199785450	90637956	149542843	22435470	30900901
1117	316759428	169813788	322604909	57018200	154241807	290766131	36005518	52759138	68432781	91226989	187581585	69355069	157607508	25702031	28871279
1118	325227240	172651149	148531597	57571548	144029151	249305290	36339030	61765876	50899124	84637047	192274246	98324104	145510578	19910952	31965540
1119	214725160	218873532	180626835	60847370	155359768	254062231	35380052	60981183	32502151	90410672	202702367	65612839	148103368	18782610	31049183
1120	276785791	170272631	227712244	59616193	154192976	335552159	37343907	58829093	26382945	94577064	246818092	69124906	136581734	23431163	33118322
1121	259898533	217754971	124411250	56559338	153992268	365787374	39258658	61253639	76820423	91259142	228499041	100945119	142868014	18616376	30303396
1122	310210287	204146100	177939163	56369705	152755661	289531770	35591253	58357622	43016483	99857548	243439028	80521410	159096044	24719482	30868616
1123	296719628	200148019	96563896	56346108	153342167	264940115	35311224	55687487	32619265	89786688	188063996	85126080	140691454	20949678	28126121
1124	264828703	129332068	319273626	59653230	156914925	268261285	34962332	51305679	90236227	86166547	163439582	94477838	155046194	27466002	31075605
1125	271101504	272184462	160243900	58703348	140271760	256467734	35453993	60269453	64464808	95842834	194236286	79906374	162189657	26010577	35653843
1126	300491169	151359545	266703932	58947344	157054582	285798003	38227315	59730641	44423067	97472984	215642388	97799314	164273556	14002909	29791034
1127	278331353	216072231	91305818	58785126	152497885	269396590	34660968	59700531	29859935	88389602	197326399	76164875	128440241	22184045	30935053
1128	272038898	180255612	168129228	55242499	160366926	326650516	38803320	73422975	44756814	93846932	212962619	66958303	139499869	17149698	28433172
1129	256449100	197600877	194356016	54405626	158175297	299696392	36145324	50874537	48173936	76096479	191822597	68329112	143763943	17324426	29454029
1130	283700911	169985349	162983499	58577289	152783308	339888138	33526153	55326819	55811938	81159378	205477005	92311187	137930059	19956787	30914084
1131	273432860	195620965	131482994	54060575	163113185	307278078	36525616	76679400	46198853	96029550	206845265	58682558	129013672	18344037	30324876
1132	285411045	215269160	106405791	55283968	147486264	276642633	39655286	52378743	40459090	85190594	199600855	73740476	165313396	17088040	29417825
1133	265085000	197437758	160382133	59675608	157143554	341833845	32987700	60830548	32203650	93351605	206652183	59809981	165116315	17713699	29668598
1134	278922625	178542740	125455110	57438178	154865396	330381655	35321187	51284607	33511667	81363098	177494577	120574689	135893345	24546955	27524912
1135	272690801	197857621	148897851	55860547	150169181	332857427	33961732	65983798	38650293	99385983	221882118	85519523	170658958	21949448	26347742
1136	262251180	165131773	136871035	62284942	150952195	273045775	35667789	52233042	34858426	92532240	180245860	84770895	158684885	19499202	31020948
1137	303943349	175807949	190072826	59951869	148761178	272073154	38021006	58567816	29818059	97445014	187554722	70317872	185085207	19211683	29909997
1138	268602295	172686048	103495408	61304228	147114166	339136437	34931567	59443161	34016700	88527225	205385325	77539122	185234907	20705862	29056848
1139	267059203	143858185	170411943	60842161	154203467	263500091	32148777	52403716	69020437	93425699	228334194	63455093	153024143	21805510	37287287
1140	285757222	181602785	159550718	54730541	147984673	301184112	32832379	58079456	44109196	86770430	236220936	87421016	200984659	23492826	28979815
1141	299908174	193589730	159664073	62342627	150076958	351736602	36529181	53587805	94624058	87177977	212994844	73928498	152010833	25389568	29696736
1142	318472704	236382642	232654726	57162017	150618910	313563884	35759914	63870003	58538321	86910415	221344176	103280646	122626775	20194112	30892597
1143	268175873	250963418	200662956	55847026	151732655	309932777	35623126	77273692	80565883	86718526	226745439	73056587	137110725	21191118	30905090
1144	314194471	226333549	219361617	57734830	152332941	272229269	38023249	63988084	69787657	89529826	243955581	81325175	170357949	19499101	32131289
1145	289847633	182545418	98385263	56641659	160988142	273076829	38890369	59303367	51099182	91405059	187786456	92738604	159116972	26473149	30476690
1146	298819707	159542317	134518044	60942125	159100298	347579016	34547528	46916618	28823817	88385287	205960491	108457906	166910655	21779729	35549944
1147	267718308	178192720	161887725	55760229	152686106	334592234	35554708	51689485	47876528	89913318	218557220	72482602	144585168	26909065	32129493
1148	298723941	159504188	172859421	56827194	155369402	317656986	35324377	61597156	50498098	90087540	190915145	96889207	140475818	22011007	28551734
1149	257455089	246636093	149733823	57177999	156887678	291410858	36060416	70997901	41254860	96346427	178336489	60655467	143487358	22527892	30570612
1150	318485552	222817188	212701096	59097621	146917826	347609066	34404738	60784913	40132695	88732411	194588037	92066059	142178673	21882462	34068313
1151	300731218	235863121	325086970	56508760	158354946	321941742	34624553	61506307	40060031	89160294	212331452	79149796	166728522	24827499	31505150
1152	263357824	167074528	172643058	53958788	152490492	270077438	35657329	65547768	34455250	97963683	215493842	66713801	138564012	22010001	30170969
1153	251693478	182875632	161408652	62882949	141909457	243846195	36348863	56455719	39542585	93562994	186350947	92886721	168106249	22769941	29518926
1154	258903096	155460443	132919587	59673305	162623952	305202127	35055331	61463975	60873737	91599894	209544914	96132102	144302367	20153437	33369146
1155	287113134	204105860	138450403	57853532	155524766	288017706	34837860	58780760	39450738	80944140	232613088	115674784	127841928	22042891	32007268
1156	245690568	164941460	264588095	59297022	150074316	270032224	39287818	65210712	70272640	89862389	207599377	92583480	149907349	23621809	30729333
1157	230433814	187788274	247605280	58115947	144025138	249089278	35461352	55614684	38683757	100158464	197190355	80471023	131243090	20613969	28859434
1158	273717448	161707328	174952604	58263663	155216473	316036128	35052940	49284729	30575994	107091860	188908781	58395115	161759537	24122394	29305551
1159	245222109	184531722	264416096	56362941	159834490	321816206	36240314	49324052	40683329	90197600	174689860	56594547	137212164	18899027	27861833
1160	286040734	199419066	131947573	57380719	153920362	285963904	39093103	63823388	37439327	93833365	202273937	57998158	131979618	18112578	32879660
1161	296774304	169161200	191066956	56188119	150822812	240765066	38029310	56982603	43703273	94443169	204690759	67978702	137016303	23121170	28344917
1162	295229927	161234291	126276774	54824269	149983005	273218649	38350124	49006288	42107876	95197930	189659255	80905268	151624939	19536657	30849248
1163	270420677	216010106	274525601	58289547	146375421	307122299	37087260	45569445	41738515	88099857	185724675	96740496	170920575	20624406	29746201
1164	270432972	192990428	99971017	57648931	151997737	264912723	37131533	57207488	42536951	87485608	172414661	79755468	155125716	22725859	27557891
1165	240160470	171366778	275762361	58671527	146601429	315992220	34092733	60312010	37183363	96199496	212134695	94297793	157467896	24011936	32866317
1166	261706523	181256841	244211415	60283438	156087769	310198171	36675911	62989593	54467267	82452281	178526152	90099027	149521915	21178688	29732866
1167	262559981	189910909	108557439	60664711	147319225	315658505	34612434	57352023	43564792	96581148	201073117	55543918	145235069	23861580	27238824
1168	311625717	196885306	232610589	58497971	152296215	280633115	29660082	55783854	37939913	99150010	254332866	67128313	152929822	23418410	30604697
1169	278134989	253182879	302246928	59454200	155148379	285449757	36949326	66241696	42250533	95826562	177468389	88578172	127244809	23160815	30479513
1170	272582998	201356843	379333928	53251897	141784216	322358150	36893927	51719761	43720380	90412763	205973446	61996909	145690697	23069165	28362237
1171	251546564	191235228	196792592	60148644	163489228	375109384	39199775	65544206	53784591	95626208	233158836	109787217	174799431	16209815	32128750
1172	273193114	184079842	137263654	60956179	148091702	316981000	35227061	53125262	43496809	92248670	205739527	79719054	134033039	23378994	31197643
1173	258447888	209404082	295111574	54229239	157558771	279221183	38165349	53042994	54074638	87730657	203965591	86914695	176445534	23190381	30615405
1174	323921289	165512772	272846753	60400855	156038919	313373184	33287902	65593821	29023604	92307171	189179661	66231625	150219935	25147954	29411174
1175	322475032	159765596	248112743	56950525	151927799	350213204	37248362	58913709	40941842	94130036	191449566	78685751	151317367	21789871	27291209
1176	223565894	150057064	158598074	62901618	140110191	292408814	36680427	49945244	44362655	82907570	177718516	83660272	151154619	22971669	31626090
1177	284219773	175809752	162472846	56674358	146067765	344470516	32731887	53861854	111662906	88056505	208130585	59932309	136212668	20134432	35350327
1178	210633407	228764026	203116338	62652059	157188267	331870603	35502251	60001254	39674251	89555455	204828789	72297632	186478930	25389635	33396474
1179	305579200	168923241	169249676	63028249	144166796	294992357	35817418	62721322	50079428	82879283	218282645	89761665	150964051	22385367	31908651
1180	226418567	153241342	107956540	54651637	151352371	312948385	35004429	56058648	81523212	93858224	210172976	90659277	168577392	23927084	30234572
1181	280476623	183396966	197678634	60892258	155179122	311154277	36702704	52613866	47748983	94719904	224423710	68947724	146381112	21498168	34407570
1182	272214980	193889931	211099637	59041314	157035214	284609597	41607431	59029464	60140941	90393967	232842752	141762045	139656662	20551121	26830406
1183	257883408	190723824	82752475	60635301	163392216	268978629	38993497	64403296	60939766	89741167	178389228	76257498	176956114	24413012	28665118
1184	253280652	208561934	171640838	60195894	157078783	285605386	35802135	50064404	37738887	76027765	220542536	52339531	118186623	21470853	28275741
1185	257438220	191503037	269364498	63276501	169072414	314638163	37689185	65442345	64641953	90207868	226096501	62870227	135905360	21417668	31181054
1186	282675059	187767674	221270799	53166918	155323361	312955714	33948684	56571901	49488616	84599648	198252638	67947555	163226206	23033220	30447894
1187	285475109	157927468	252715622	58085838	167868633	307259979	33997995	47293323	73281681	97860475	153123059	66544016	145458437	23887941	29698208
1188	270236472	179846665	229224688	60440916	148156520	281584430	37461636	62606575	50128066	90015395	177991756	90445468	148309536	17023591	28457031
1189	276565273	176183571	162593908	62518103	158098976	409336970	37510135	64041609	56166400	90653022	172594400	47121227	159926229	25073766	31594685
1190	293638008	184400754	161522346	56296352	158623816	280858352	39181662	65371157	41903186	90013000	207618913	108409667	130152729	18918330	27917817
1191	306157661	225753312	166773374	57643780	150742906	294109028	35372800	57522987	72513601	88505610	211266717	87468090	158219991	27327733	27306427
1192	264348098	185070937	280647235	60544921	155189231	286777694	36682622	55102819	52833740	85861341	188425180	135934977	135928883	27329391	32831482
1193	313887743	229806294	132567425	60540259	142351728	325839430	35296206	54984558	42112423	85674824	212940586	78245037	142137960	17618455	31889342
1194	268269072	175940835	215796295	61537823	139886541	260629685	41586012	63933156	30415704	95266862	196583955	72488230	167711011	20382197	33455905
1195	274416772	190284281	101433105	57486625	148003970	270385125	37113241	67764074	47569839	89633243	209280666	68587778	159034208	19977529	30103576
1196	322921278	184244587	205289793	57461375	148981797	255816466	36370059	66604380	40755501	88660248	168130789	95915800	164343090	21728054	32369459
1197	289130089	251270408	125391583	59355534	153396113	328548660	36434784	68499972	30202285	88543088	212748507	75052100	170689927	18903649	28293536
1198	338821642	219693705	132898928	57316526	143652720	260316343	30840988	51218883	72580833	92007807	218207495	85583357	169262285	22591754	31146292
1199	260965240	185409970	196265908	58169880	143493156	334151871	35487225	61999131	47293636	95686026	176803436	95293619	139463374	22159745	27747469
1200	330517118	171013327	154094587	57089186	144063736	326244034	39466318	64286585	58545326	85332464	224176266	87243908	201981695	22147531	32483580
1201	273722423	182424760	176847542	57745459	158243483	292959259	38316171	76071211	37322488	98736782	220205261	99126198	139046074	25649635	32377451
1202	274764461	149139919	258899805	58649008	152161836	341222464	37717035	60438845	50719014	89188352	219627930	100120554	149708708	28285265	30971763
1203	250724775	177144190	192963403	57414077	149797055	333245539	37073312	51319462	42948305	95023241	203965672	77078758	152677203	18560356	28034046
1204	268266893	178185340	252906718	59750441	147004026	299005374	39525931	57089393	57707943	90206350	177565899	84532048	156740623	19390112	32511522
1205	282909879	219997801	200512200	57591379	158015953	263864177	37336856	57695808	83795514	86309621	192841638	84680906	144352722	21791084	31431694
1206	297851210	162281491	133873138	57375489	159577104	233269190	34542221	84528270	63864615	87956889	213021234	55884264	162400784	17960296	30255107
1207	280728221	178215619	192617052	58420723	143699883	297038363	37461975	61547018	42219634	86731847	186067250	85871246	143435184	27849067	34345647
1208	294635981	151606221	121735176	59420441	155331619	310785372	37744149	56203382	59471708	97178273	185785882	78317483	154277474	20796507	30980620
1209	289118182	244246165	125243751	58226243	150547624	306150936	39020740	47588711	42001040	90548443	202545059	71818079	147385386	19984866	32091572
1210	307467101	185536504	144359466	59645489	155011998	319988824	38286516	53130482	66921215	86105787	167908998	104235395	163722111	22442759	35746303
1211	273100573	208503069	221461073	62267410	159576925	313044400	35730416	56015211	43418242	99957034	190257276	76437005	150453872	26625688	30678116
1212	283835986	182420109	247324476	59223705	151034738	296111737	35291123	50046899	35072185	92242280	176706566	70072642	116674005	17710899	31163942
1213	300175043	233154126	184896567	58376659	151088851	294233118	34407771	62111581	38890960	90095473	179249948	58812424	148449968	17921060	29565234
1214	296877912	189317156	245194747	61784198	161882966	279075453	37079056	68382440	84555332	101319856	219408531	93572223	148571940	21964781	34314357
1215	301557844	195946909	141026584	54623287	153900095	300358606	36930590	53853643	36015870	86792806	219254236	75482988	144327389	20438212	34195348
1216	278813867	164337657	157297741	58412875	142956173	317862864	35179539	54868822	33963188	88409818	216928939	82573690	128275540	25093343	28241792
1217	243899919	194405993	132938545	58222009	158931635	296452037	35504075	67801505	28835200	91002232	174836173	68927878	144038396	28320667	28819115
1218	301691388	192334014	190853436	54176954	151473229	308758223	33535278	55025266	64930754	87180941	211353093	48303041	147891848	17706699	28457491
1219	305226490	202949932	166555831	59800499	150516312	360006886	35000346	63977671	41021073	77521790	230085459	81463058	137653782	23587752	28114703
1220	269277421	191998469	127861803	62505092	150999080	299850093	40679990	57866677	50036459	91947017	180802638	79555032	156143209	19916853	32480903
1221	243056541	155539510	324439675	57369450	155220703	298131018	41784722	54845420	49565959	88094287	202515435	85721749	162623844	21850966	31262616
1222	293974528	165582047	306469604	60053397	147703296	300276687	40481959	70000388	40423008	87185387	230477969	77383791	163910992	21517186	31736719
1223	262446727	175148567	131454150	60822442	152603536	342865893	37061230	66031082	35412563	83914575	195469028	74495807	141661112	21047912	37239630
1224	244955545	262964378	248067706	59015007	160351218	323411107	36881569	46787864	38740432	90281253	214344733	89991056	153286351	22553106	30141889
1225	302954508	170726543	255359446	59648882	142911300	292021139	34387397	63666572	25766138	89638612	197183568	72562499	151637788	21134097	34735785
1226	286675780	187422347	115410510	58207926	157535232	253949310	36694685	53336033	30761945	88242890	179825080	86927855	128750359	18015740	27967097
1227	271364782	154418941	191807558	63605847	150392408	259374861	37180383	51834525	36391778	85990844	204689011	80783031	133933517	23273486	28462917
1228	266953489	294157530	204999229	59259300	162689691	287588488	38465139	60390403	26536948	98002223	181571336	66973822	176200307	22021367	30012095
1229	288371449	186870691	212893519	55902442	165389627	294741734	36275782	57343881	35911730	90079849	220201844	85938588	143514818	25543419	33672138
1230	251923454	179396369	139064295	58803654	140369164	320722805	33085439	59828510	46329269	79666750	199283889	96561067	147002997	25528147	28175044
1231	240014585	193922880	155528782	61755397	156256140	237692872	39730633	71822169	46139943	87125687	177134590	80535216	138209152	25744455	31476640
1232	326788724	183777528	253378982	55533536	153624080	269632713	33674712	53051083	48874451	99135753	244034092	92421139	157499028	22846839	30936601
1233	227208284	162124460	175470078	58595853	145632357	306373603	35224463	60807398	32986587	92676766	169455015	71195970	150118342	17919107	29392986
1234	265550730	218679013	274821831	60748865	138581148	250494251	36731146	58004879	40418613	92696616	184976980	79894012	182710755	27433364	29687939
1235	259946617	192934175	249530808	59058908	155463614	368227671	38094309	52621510	34815484	87617425	184004298	80878658	128900250	30290369	30565235
1236	314696484	179373739	122762608	58583103	143746383	312668108	39047191	73025095	40286803	95627045	210016775	103461190	140767171	25091262	31515183
1237	241174224	167154696	163892054	58250326	149385668	292224150	35766225	71106978	47673595	95228438	214576329	74158320	132332341	21513910	31265531
1238	352018398	198772336	229613752	59207733	150566870	311263169	40933372	45884126	38671257	83737646	220923850	55844926	146434328	21980410	32701904
1239	279807539	159542884	267345212	61386419	152840406	341024218	37171661	51839838	42657398	83950089	189510303	88972735	144335029	20844259	30947470
1240	278166112	171186576	209593743	54737534	153877162	284279012	37851421	54723736	31897201	102563638	198832917	98376127	149055376	20201834	29648674
1241	256757819	193640642	125470204	55742726	149543150	292399541	39206047	61661751	35428495	82877834	215843463	71210741	129286773	24100578	30593373
1242	266348732	238854586	250296049	62909374	158182559	307175236	37635007	44101353	55186907	90192123	193136188	87389410	143045917	21384686	32626218
1243	313039960	165968213	180396845	58042369	143605222	281835727	39236172	53042572	63647344	89920924	216859447	70577636	141564372	18315625	30926045
1244	259863899	173121604	197683378	58042275	165697266	332422092	36392284	63480440	37254295	91487965	193115444	66801080	165624442	26880072	29873370
1245	252254105	270700080	264011618	60216552	147866601	254096314	34241459	50105987	51250007	91424099	199124046	100593406	157578956	18237408	31809542
1246	267284465	212158313	127621263	60641408	149085115	274404734	35252778	57392726	45528183	96677239	214458623	91781429	169414573	20632218	32954789
1247	258140867	195463272	254708317	56248229	149188475	277521512	35226495	68980304	48197540	85610401	193683340	84983470	116121964	22209888	31543675
1248	288598359	219181181	157131728	56118793	167501050	233334819	35407983	58704189	34138029	85110639	184089602	82853294	186660473	24541251	31580138
1249	272555622	173584357	173676456	59712856	139747942	299457730	35788656	51693286	55570186	87068311	178645171	78239108	151884443	24136019	26850298
1250	274459987	198921768	124677832	64323786	142233733	272223486	35305309	57137013	69720622	89378818	160617535	65518068	160400233	23206715	33933543
1251	278280665	183245667	115111238	62421984	155135010	361582018	33737287	63616327	38968673	95245601	202403162	90733247	150542800	23646684	31605975
1252	268736441	170376363	307734232	55151334	163089938	249770088	36279395	60341338	45506429	91382374	182969060	86957833	169158426	23429450	35209372
1253	254604125	168154967	285502130	56247822	153150520	312498405	36535576	54308015	40526538	89714944	204355587	117858070	129901628	20061901	31796697
1254	281241214	275471159	219949597	59580421	152284371	272296208	38098393	75894835	33094786	86730805	188993173	52467576	154801517	20815215	35665326
1255	262994243	237236700	207644687	58265045	158126572	345615698	39391353	56555446	31916458	89140810	167979455	73959843	148360320	28986962	29697109
1256	283528326	205719089	133857625	59447389	148968144	289944244	38355496	53297366	28393144	90238952	233723147	65629871	149919554	19951488	29511386
1257	244183723	175403409	140262531	56880527	161138719	291269114	39392263	61152921	30929312	89488270	180607677	90336993	175749210	29027134	30113081
1258	269153894	211571831	162927588	57089969	146281074	297779369	37637217	57112620	78893390	85251873	204779993	66400223	127236317	17856553	28785574
1259	252137837	231021028	131901395	56067339	149219281	238239582	34013454	54321947	35245771	86644689	199790573	81521063	148556868	25237320	28262785
1260	306350565	187220644	153067668	57918274	141650480	263629840	36560118	63093137	53417056	79690483	188155065	104120061	141028280	23456034	31151440
1261	296089756	179278503	111868461	58688982	146369569	292669610	34884879	75891100	64326775	88048456	218585906	86363326	127842866	22628986	29121812
1262	255907366	166195760	177854807	59388676	146325116	332079885	33803401	58499394	56236074	88452321	186838778	120099900	144529370	21670651	33626579
1263	276587524	204688566	135441778	58039730	145530887	288721494	36380271	64400990	47411285	85847972	216025634	91269838	159596591	19710947	30500535
1264	267714097	155421071	136234536	59258231	149464898	315394262	34682357	58326108	33192420	101049397	217319300	108420823	170982710	17443642	30123118
1265	272701630	185040987	255316359	63378779	153314515	263067352	36973615	47242836	29676259	82708131	244771264	116330659	139674194	24612743	31012861
1266	271143978	185080676	130094971	59036553	147038064	284473494	38912574	62480322	76521161	100426535	222469650	88310208	136147272	18269803	28110810
1267	257397125	280428550	145371903	58092501	155933477	301666066	36110764	66242064	50582056	84437801	224904070	97880047	155145858	24139359	32348085
1268	307502619	220118772	184502852	58774890	159567370	267592242	35965716	61343982	70114783	85052947	185325925	84661433	153685124	21684504	27402788
1269	261413734	187543713	117666541	57296395	157152115	325613389	38339243	57103737	37124496	87048401	179510250	90000258	149302446	19448090	30262329
1270	260785135	206464151	140467395	53906224	143001802	307749447	34970673	60794936	84610743	88779729	209651708	92624719	145648424	21643317	35819895
1271	308771088	196329551	208880861	56481021	147585106	278292571	33567546	57295332	60799014	99344232	182972119	104019099	139102201	22379501	31979768
1272	237151876	261704452	169755730	59310265	147778865	288272741	38492254	62218390	44672998	86898376	186928682	62907478	150183269	20041329	30880267
1273	271292568	207764285	116854334	54141374	146419408	325988277	35508083	68963103	30232617	91357548	186241587	88042928	128514171	22731778	29854705
1274	298274945	212822442	186818418	57274229	150958693	306117834	35224404	70929128	29164207	94488230	184773384	56542028	177495659	19437130	29656919
1275	305507193	193737909	208120347	58068302	148190830	311177066	40243051	59764198	30396534	87276880	184922629	90919938	142881443	23135877	29416916
1276	269928654	156069976	164575474	54767313	158332829	340832061	38299712	73252950	37555908	83263057	234787046	83375141	139473192	23558896	32239853
1277	291004947	186277408	90141654	61043543	155777522	286759477	38238636	51168982	55339340	84336857	233132743	70402865	147133821	23123200	30795740
1278	304365892	171988715	109437455	55558870	152113256	286909258	38297297	50948908	38307239	98166043	179321685	73789862	160811842	18171214	32795954
1279	261852701	200011565	199113292	61475877	149309564	347304523	35486788	57865431	56639068	84205706	204028323	116608882	151047022	17307932	29233206
1280	280983139	208942830	178506785	53977695	147625324	258427568	36906431	51485745	39926334	87832271	190474815	103995875	178994205	18907602	29708459
1281	280238782	203255149	129855529	61598149	156917898	291301407	37175793	72618102	52128323	87439629	193760418	90336703	171908610	24995667	33823699
1282	261954209	176724098	191803839	59671616	146556268	325949344	35270658	60430910	29551658	82259171	192830635	63204749	135607621	21190360	31726059
1283	320927179	211326311	126214984	55748002	139670373	366010292	38400859	73580166	51990628	86633633	217218418	66500562	138026979	20911616	32268308
1284	277873097	188625892	191450285	59354859	150778524	330791061	37954139	59311132	31263239	92982694	197592215	102054116	159139933	16211462	31365497
1285	297812853	198364688	135248301	57928794	147772278	262991884	33671050	55406080	53738480	98220128	203516668	133103677	159761720	21160746	29655584
1286	291696684	189896484	116374070	59247978	146269840	328805691	35546288	53452939	60956195	87180371	200160885	74080811	165068195	26761814	30179166
1287	298072916	202076536	259135673	60040157	149616106	276516770	36592291	51142633	43484465	102965406	221139981	81445707	178445102	24365348	31264109
1288	237050169	220592843	169823512	60340206	144377246	327193462	32955404	62083993	40181155	96997766	187314877	80836463	164060568	21767510	28016229
1289	269717311	182633655	215166141	62149738	160195558	325394407	38532406	52842875	54263645	89181564	221515818	65376051	145421792	21257521	31328324
1290	264535378	203927584	119472803	54671220	155912516	276285984	36048622	54761441	61115013	81728770	210987921	79927508	157049832	18138899	27234153
1291	269998443	181965146	152233342	55372634	155543998	291945565	36628995	50140617	37942235	101406540	183960170	72725412	176438101	19952928	32692436
1292	265443729	203346853	182106964	55819420	143208518	277499586	39544300	54804016	44606020	96101644	167555842	96078414	134643075	22238603	29343553
1293	282542976	196881454	95097767	62383162	144016101	283730129	37597286	49415702	46929396	93654023	223553221	76955852	125066641	23801866	31197280
1294	267724228	225697163	177847974	55418858	159895591	281944528	34450772	57706195	65070041	87604932	185199308	61802457	149366215	25322673	28270444
1295	240924110	160283734	273823036	60460810	146116094	305577972	34884325	59476210	60196316	86957403	204284960	101277782	172608850	21500117	33742026
1296	301064937	172452515	170777647	56877484	182474576	350582051	34403533	66624399	61140610	86455185	181027790	88838467	143065011	25943236	25638359
1297	306931287	156115492	136322502	56469321	145925483	310348791	34295286	46414829	31886771	92211538	199895101	67621145	151744204	23248881	30193736
1298	296998785	237365406	161574152	57065133	143497527	328074518	35177041	75886759	74334210	89358837	145312697	67590512	174758055	21068229	34554432
1299	282002660	213680798	185484941	57458843	157272534	371934698	41526663	56326323	29760130	84514142	210347154	71180010	163374634	21032213	28643371
1300	309166664	187439131	160181278	61404466	149205975	319265509	35967534	57524135	48068304	92486696	218617695	84651281	125347078	23158886	29947598
1301	231065628	172302742	128602126	57276193	146503994	295086299	37658686	65441884	77656510	90887894	193425658	91195704	151659162	19177867	31701475
1302	300306769	165050237	131513251	54075622	165140222	368881372	37525682	60344028	62748825	105005813	216888268	72142022	136462330	23303426	27952132
1303	303813097	188319403	227329782	53899990	163108233	290044940	36508830	66978272	62757600	87148532	195095637	57428347	139883753	23700721	28987333
1304	265374617	182305330	231430769	57767735	160798755	308374774	36819890	45575931	31472114	82312307	190845981	74458181	154887527	17575324	30180265
1305	281797401	150742948	303107814	61670104	155195761	326134992	36429851	46630132	30292101	86521447	203911497	67121567	154052272	15084058	28337187
1306	270967428	165395257	211776095	59949449	152697371	309315005	33780070	63928080	33397284	96860152	188453818	66488340	137023411	23659384	32070817
1307	283230767	150472984	329739886	56950639	151353278	248944423	38469079	51071807	68421102	86559157	214046353	58247442	143465310	21512474	28354521
1308	267047395	213012990	262605252	57461575	151905185	310484820	37582433	68868714	32406779	87242941	252521096	69439297	152022427	25350510	29244560
1309	252592277	171007353	151315278	56853830	149981162	284038407	34332583	49548357	59246963	81416627	186891651	73462632	130145440	23823979	25438793
1310	298506664	143241497	195603672	59419541	153428289	298510597	37980792	65455217	37078600	92979648	195363155	80167336	147240306	17909355	29296081
1311	229676990	169254160	295638063	55228369	144435420	257582984	36907341	69601810	32200335	80810081	172344599	96468340	127107040	14827801	31180521
1312	276125852	207396787	170283322	62978940	145810469	317123569	38883971	59354064	61762057	90336212	185209731	89345074	161882849	26124137	28138511
1313	281577135	192103671	152239495	59045965	144409844	324926296	37430291	58997264	55311273	91135735	199575345	110560195	138025854	25551810	31791998
1314	275505464	147703969	333453638	54583223	157453381	319187495	37712814	54548816	31794116	96185808	189672128	94658035	167358278	18543852	27940118
1315	293944495	203918674	197074434	55470422	146323946	345320615	37588520	57066200	34252657	91567617	187263950	97860130	135251891	16082751	29977509
1316	241520037	224469252	127410353	57292111	163945892	265916004	39070250	67164927	60831573	82916146	217101677	76256575	137878006	20988128	30704594
1317	287190927	178068496	140119240	58774635	153583723	315260456	36205407	53985562	38251052	90860230	183181088	118595820	148417081	20916174	28417665
1318	287865557	227458301	168886235	60504181	144176410	306204084	38493110	49640264	57117396	98181507	179962006	72259873	161308654	22949311	30746187
1319	314075693	174207239	80524071	61757745	145387773	224848022	38109001	48993374	55482724	92261535	212635141	101659230	142070222	25067431	31934340
1320	251777948	217247369	132235544	57182458	143193755	353663702	37486876	54802757	33635408	83193348	188191120	83339806	147484832	23106772	29243739
1321	270394282	226706287	256294369	58678528	174782099	361113165	39850631	55502237	43687292	83845604	198451534	73490556	170324314	20831107	32161728
1322	329160892	160120625	192061197	56959590	152784942	280358497	34609513	63761611	36371691	88981868	168659706	62104381	143669013	25835257	33477560
1323	291567582	161007499	139066993	52977386	156887409	308059726	39401000	62764625	58163758	89741368	212950251	63174936	142507299	22275284	32026145
1324	262525826	177601813	204842766	56744004	159228949	308659151	33289088	60481091	61748701	98004858	176294664	86043231	144627000	25032234	29239711
1325	265194953	164003101	221187695	57910058	148920451	298058557	36700171	57099516	54802312	85113881	241640439	65809805	138943299	24905587	28195159
1326	265793078	184195764	122060872	59879585	156605455	293347091	40437377	60903717	53620973	95383024	207243868	69054300	173919618	15398200	32006731
1327	268861325	199834372	260148357	57336413	157872388	311023915	39045955	65978994	48853746	95284859	229678900	95102180	152123268	18692079	32744519
1328	274998478	233978008	105657070	57960100	150248522	259615261	34044964	56622427	60743884	87177913	228854767	58631751	136812147	18749531	31492222
1329	315209064	231509643	187358807	60195959	146082852	341175345	33803905	61434053	35555151	89336685	192095088	78833309	166495376	16042891	29384719
1330	294485570	248530037	203789412	54475026	150123725	254615698	35360991	60428230	38537666	88856299	194709707	81582299	139452429	27865667	35861622
1331	278539055	177526314	111250100	55095581	150046491	269017449	39024395	51232501	81636878	94531299	198675350	60006445	147122286	16634058	29821808
1332	292403763	172525174	232119112	58290912	150714913	321539692	39846335	60952221	48086247	93277996	194558088	77490076	155667387	20147870	33083385
1333	281356384	190891484	141019746	56103440	165254738	304834694	34824402	66390308	42110799	86139403	210969920	90753923	163207729	21860305	29251545
1334	255401910	194491438	196110044	60930155	155135421	313025076	35838604	56492203	35097433	87499897	231108716	64057651	152998005	22372955	33516749
1335	267175281	260814899	112977926	62483076	146227072	280664715	36973182	53733586	46631383	81860589	195426686	63977228	150775686	17344109	32631037
1336	296976423	157298799	247008790	55417427	146269401	292422103	37952946	65319714	46295599	86399192	177863336	53059950	134737695	14774725	28975615
1337	300493987	203666431	157015503	61441168	162280851	252611256	38993710	53180576	37514384	91502509	192390392	92991482	147839180	26635280	29284603
1338	293702560	173514805	147389786	59409758	152027612	317970458	35996684	57397456	37614262	97788219	242213556	102727194	174378210	18471849	29260780
1339	244078276	167218440	320594354	59417294	144312866	248846278	36364176	53837695	47577641	92979183	202049710	62848963	134520721	23299204	27302367
1340	353912240	182994766	99690654	59678708	165985168	289709170	37591958	53178127	46683451	91525605	191135166	94331520	138228482	22666757	28871883
1341	251943029	207091284	203787905	59125184	154603626	304618898	35893556	56782200	50589304	87705836	184673245	66553177	178773604	16982413	29663743
1342	277000107	176367512	285587972	56304202	147313312	310573726	34953135	64695249	31331717	96636482	161825167	117184208	164395566	25885355	31617806
1343	282879098	159688763	226545514	59308471	145188893	312056253	35516150	54983735	42935464	86154937	217436182	79732819	166073379	18307059	29651885
1344	274388375	200161666	270068942	54772980	149361085	267081625	37369415	56534981	51272919	89374434	191719945	68535368	138561708	26274044	29562360
1345	238527485	176514705	169114045	57022798	160746177	273493005	34061754	59404162	37532772	86830989	190337766	72996184	141843797	23001293	31022159
1346	209054689	208046697	203424297	56586812	153464378	309063534	34469300	51981386	45242966	87356055	211940811	83710931	135605916	18437183	31954026
1347	313989710	174936353	154447642	56265207	156223805	314584596	37836370	54340381	64751369	95233063	200468677	64543521	179927388	27296393	31987219
1348	261169418	171156706	92452502	63175603	149194317	284622683	37685466	53370240	42400491	97993320	210525263	88180216	142589349	23735079	29545602
1349	291478102	176196217	218450923	58033580	152075885	301568886	34682972	60716020	80499644	99293773	254187410	66872689	140027588	19639700	27479190
1350	303647319	175798361	161813149	61099958	154811529	317470250	34363328	59482022	34059833	96297514	197298276	85357576	136764230	21247508	31159169
1351	250136651	152574624	193039460	57228951	158956521	246200338	35484144	59764750	57961696	96117553	180804887	83101782	136238108	21009516	30061668
1352	277429733	207193255	150969781	60200071	151517311	356605433	38514194	70485085	34612053	82270887	196406949	102223384	164965582	23395584	27556830
1353	283889793	190374686	222802799	57673156	147391754	293494272	37866577	64866941	45623395	99493769	179486165	48921066	155622625	19316632	30114225
1354	258820902	165058769	175088539	60057100	149546207	285841600	38385253	59825640	71105842	85008343	187711117	89589970	124380189	23397820	26330604
1355	292007739	171149050	268825370	58708783	155207341	365784931	37504547	51694773	41535688	84219215	196594045	144607561	153415321	19274821	32951730
1356	264747648	195241505	295850507	62642782	147230794	277241687	36803335	58414024	68913547	91470573	185913247	83082093	150692029	21445473	31381769
1357	313709134	265025774	208266888	62259349	139190517	267961862	35849832	56189287	37340593	84441880	200764186	89937378	128676817	21270743	32321596
1358	269797218	164207952	141536499	61207459	136917569	283115762	35779480	61577814	54016737	86309062	200329797	92051650	145528565	17835456	27774598
1359	244042017	173908347	136712222	56420281	140100940	317944973	35101255	51782498	76578669	103468851	207746267	85946169	124774716	16497229	25482892
1360	310195251	164295013	167825505	59255666	153933388	292290077	33018146	64830873	69580785	89253801	194158369	70625693	173242464	23988814	32246335
1361	286811679	153064814	154145855	61772136	157568185	329095582	37038245	57347335	31676046	91213959	229269106	87297286	146736406	16415834	28056630
1362	284423065	187214955	146275647	58908106	154453409	275666060	37180973	60271941	48809675	94034261	199814387	90179296	142385759	18650329	32565477
1363	265717842	179316964	186387384	56699635	147691330	326852271	39583172	63309190	39688309	88998632	181565372	74674403	161986794	15588032	30018399
1364	286392250	177947052	118145076	56997326	140436728	300779584	35195496	66123003	33193892	86046987	221946547	115164795	128263726	22026733	28768139
1365	274188310	181126008	143813212	59827025	157545876	307878739	38374024	60183341	26837319	94615466	207068602	107873039	153875183	26514090	30674983
1366	268083849	247976359	134444743	56336707	161161383	333124630	36882109	61894970	59668937	85985660	175725742	95907643	130655513	17553445	29468775
1367	281966010	287271283	114484148	58557399	148115427	296990273	35311561	52079498	33402442	92058373	227991827	66295538	171259983	18335267	30294492
1368	257298818	155632620	155183419	56261937	146953494	331899235	41966935	71621441	48204619	93627544	175216039	62481466	151965615	20860745	26865323
1369	249874726	190927920	189250520	59853666	144702253	237060546	37238197	64756823	47026081	93101060	222345066	45145591	163961576	26026612	27489481
1370	231954848	208799656	91100167	62568018	158435136	323674730	37266958	67341570	43042662	93927934	216344377	71494910	165456521	24176307	33622583
1371	278328204	163153680	133396488	58636670	143547357	320845068	36250877	61302548	43135462	99136582	200252728	85443739	140267084	24115751	28521654
1372	269468677	169906535	205177617	56576732	153319277	290672373	35887114	64737329	52411498	86487699	230982871	131015141	161948531	24025653	28407527
1373	283459163	230257440	145991978	66326713	149865106	294889608	36939235	58723783	33543736	94888669	207437906	62203788	171598328	16018205	32152363
1374	250943577	185868014	197340447	58174059	144871065	354219368	33662618	64814763	46618324	93139250	192611420	81925245	158604432	22462177	27253183
1375	270438875	231390458	268454200	57540105	147074291	294147054	36868239	59727042	35119403	94846102	166516322	67431062	147105734	18506894	32879932
1376	267359398	168247384	128232180	59831926	141394727	285343941	34261847	68882614	41137091	85474949	172488240	80411516	166465460	25850303	29293271
1377	246364200	230030070	246179826	58440897	155235243	284180388	37866135	68086306	50389718	92620793	206265234	54712972	141490481	25356298	30878653
1378	253836119	189614773	156712046	60334901	144675131	305239576	36174916	53673954	34066719	103711881	189166522	53487414	168687455	24229623	30298769
1379	285254291	188539768	260808061	59436755	151761872	297267356	34942200	56480954	45310204	94766013	174995009	75098203	150102610	18183219	33392026
1380	238003247	177288559	165694231	59493723	156381615	294308151	41106888	57014249	51094952	89881602	237401836	79220957	143364918	17274866	33545838
1381	273899203	154263415	187755008	59518082	154952762	331630861	36348762	48654540	51226887	85354878	195381724	79057324	174334640	19369273	28286208
1382	234688773	195461846	185585742	59637016	161200626	299993105	35168847	59104050	40982451	88397082	200867070	66814450	146617070	20305341	27216089
1383	294092472	232094399	196785294	58834333	145689155	251095385	40870835	63467893	28936824	88322775	203617297	59013600	164517240	21821094	32080485
1384	290145109	177164028	216344894	56761322	163361791	317416530	36541538	63311395	28139412	88216308	208447925	92917530	165417194	26338161	31441419
1385	272597409	164783861	120094857	59187083	152766620	227281411	37615851	60573864	56680751	86051070	205159769	76039614	164220779	22816032	34812999
1386	290145854	193639263	172003852	60767959	152817229	306259565	37015791	67660574	78920153	90702238	168275187	79841403	139490105	22479710	30122585
1387	264629952	211916921	164513995	56879784	139712596	288175847	38309295	61819827	30577068	89980680	225724430	100769241	156010284	20867514	31925733
1388	274128986	183030160	210988104	55701827	141024535	322921807	35196714	53213539	36505777	97625994	180907405	73698926	122386961	25069151	29953667
1389	299996376	196557675	166082437	59571697	153153350	283501774	36374873	47790247	64244197	84232932	178312907	55697288	143676269	21408233	29858301
1390	271427105	193433703	238215838	57881848	154378173	281271533	37721144	55067136	37095898	89706186	180614954	85017239	148167189	22757203	32778587
1391	284426391	271933282	201818300	57246010	151207534	331085773	40084041	55201427	40426897	87222242	190038486	85927017	139986987	20769599	33083167
1392	308700750	199921806	182661267	56583965	141071325	342126582	33233142	55336223	59768016	84737110	186937633	68925615	143892645	22206594	31048738
1393	310409399	171278165	139759960	58481182	157539340	341352319	37495726	73681729	45948156	87427492	233988815	84300390	172058659	18635916	32952373
1394	294366484	171133940	147496984	60867726	133690710	313591507	35311724	50692286	42541348	84483396	187327023	68401618	145653377	20565849	28112819
1395	245224734	189816308	209036442	59707359	151814604	279942795	36850032	53527022	46748213	86327067	236598987	88380016	143112918	21387416	29519741
1396	322916988	185651223	177047377	53904365	167131275	319757100	37768804	48671638	46840999	86928946	200973565	71879091	179152203	16965673	34890133
1397	262019565	165861670	289745515	59603618	159202051	330016723	36708562	53279976	60559177	91817358	210319812	82667534	159003296	17801733	29509456
1398	280676117	180756071	138950750	58184110	143949789	349528866	36901429	64591921	42857267	91835322	202532684	70642319	139102199	22127996	29203351
1399	250873407	174554750	333926452	57086976	155484555	255261023	36305417	65549783	41693385	91543043	185831107	94693308	155714298	22453184	33596927
1400	234483900	159884441	109724762	61027330	159130241	267179962	34440240	52391282	40263243	94257692	170298881	96102247	138084545	18088927	29177638
1401	266543779	211100515	218501539	56904450	158617821	333981515	30742292	57755740	45959642	93430621	175026215	87193380	164382131	22534329	29503304
1402	286205391	214559901	210932365	59224726	158120540	302656354	39482392	54090731	63071386	95236523	218469805	72963332	149934198	18374049	33199894
1403	275781208	202633402	129114955	58033750	147123269	278015364	38278884	62962973	38348715	96444193	188573349	61033358	137027801	18795295	28594399
1404	248865279	193571431	220992346	59178810	160097829	321325471	34512011	51233649	42465525	86140360	182402475	97161375	165891023	20643408	29062305
1405	269119029	205122443	128048832	60774208	154342956	280903181	37368307	60811771	65708712	95489906	186087770	62087573	140589045	20735960	30494364
1406	271623527	190045721	179005562	61920182	158817468	328602720	36405877	56813905	38940451	98879615	206032748	61512286	142616602	18451059	32817126
1407	282517599	182836779	273104174	58434820	144370846	244564351	39610219	58678976	47638906	90977544	208443089	70201343	149931720	20711114	33439778
1408	304091531	171136287	171984680	58197788	142953975	292306557	36314983	52810077	59519707	89715791	214269054	134176158	164218431	20690524	28905390
1409	286546772	163410058	274852647	54938532	155929189	313545157	37011988	64677185	45302435	95080328	222279396	87919808	164824490	23502971	29470518
1410	267723462	190991514	319252835	54656460	153921169	322914618	38636080	57743467	42980010	93219266	200226494	133364949	118195535	28805416	32999768
1411	305815726	244903091	210636910	58367930	153249636	303499480	36416162	53947183	46380078	96689169	214283496	68288403	164401331	18290137	29516691
1412	271079747	199096180	227342271	58445969	153814238	294567897	35834041	75926029	44374456	99346880	179982129	65960728	179315956	21446615	30915695
1413	303268912	153877909	256811188	53298268	152396057	257829640	36182147	66813753	87282600	88393365	216508686	104954065	143975279	19629877	27997124
1414	254969721	185324933	149772259	60344105	145804136	304124021	39112279	56547304	38256162	90459062	230252799	81721077	169516189	21942889	31845542
1415	269660755	202531667	182249048	61865046	154581537	300331095	34418902	57442316	73865143	92148494	192489884	56420287	141782837	20847576	27588050
1416	309449989	254351587	109093143	61913988	147926043	312499782	36186770	57139329	28916356	93550982	185647405	51351160	188422669	21562532	29199447
1417	296430045	219270601	164827871	56255999	182276197	290008689	39972290	55728337	76624193	94491114	231347837	113600617	153283458	23547321	31452235
1418	294863344	151366241	238641598	61058071	168191329	341782045	36024465	55729564	53021439	88074139	188896487	100261272	154118138	16225931	29640610
1419	277129071	169009146	266200982	55860550	151221438	330778326	34378003	54729781	45931981	91295757	236320940	74485873	154016502	18966183	30293681
1420	286958705	202373769	171571145	58480522	144057012	285809384	37821517	66061281	50417010	86657641	164158313	66626858	145223510	22138457	32790187
1421	264160892	194097019	262681586	54582005	141228314	261937718	34692259	58960802	63856697	101145935	205393932	66947237	167549861	19896861	30595524
1422	245356599	209638868	179668857	56988073	150684682	298078661	35707516	60374946	43882921	82568450	188060451	81008523	155934415	23780397	30190421
1423	271400006	225420172	171597239	57070695	151635831	284494801	39998249	52999194	82753650	91685744	205114990	62175493	179129032	26443733	31879990
1424	302597782	154852526	262803988	57396529	152403019	330699766	34532253	66022509	41137020	87042592	197602088	77720199	140266479	24705003	33350814
1425	281023985	208247810	277047188	57594273	156910707	326028062	37967896	69178156	68008161	86447183	205276690	64480881	150372999	24836163	28173722
1426	237224988	258217132	214594163	56464164	155282011	306710897	35111008	53223538	54770642	88148224	182670441	77192927	152188906	17564820	31131168
1427	255459142	186519497	128769846	56913795	138546054	310072292	33095422	55931750	46855184	101246174	187290249	70882894	174914640	19717409	27949301
1428	288564300	267696787	294356575	59061734	155453249	279851907	34565802	62283318	38686884	98215185	212117924	133594218	147248990	16551654	31295643
1429	289248057	164239021	192940567	59739558	144313694	311134402	39909621	71785542	44407139	86243597	190703135	87921770	202679580	24634663	29633814
1430	283099146	191559497	194421080	56348590	148548594	297125300	38934931	50386976	47613537	92781190	208519577	56235583	184959436	21734400	31072009
1431	264937326	159921266	129064788	55910791	157679960	305091315	35481428	55032821	36406924	96660225	194404328	66888018	145257910	18747091	28793295
1432	238127487	219404084	118384523	60931315	149988273	390914509	34998408	65492429	27131301	92398757	174287321	69557973	134623393	16341009	30384728
1433	254843987	164770503	204944249	56497167	152870751	318824288	35614534	64310711	51668243	83414737	224169842	133050591	168829668	23154814	28707543
1434	289742265	196704348	130062285	55822026	146945499	261435817	38362620	56760738	52841576	89353314	200032583	77148037	129207900	23633087	30728302
1435	290333655	194628787	98446549	59443351	140272795	279748523	37190452	52944122	46674215	97607664	176758166	63873228	173944570	21223790	31919937
1436	256965772	225488888	133527470	58303393	145889926	362832282	30519764	61989069	62230419	86804081	202107442	117622663	132670666	28465145	29753869
1437	251728061	182966819	127509586	59095231	142252381	300039494	37881441	61390876	49086359	90216176	206063188	92675395	152669421	18178708	29441090
1438	257529962	176941574	265695186	58814438	155541894	270160404	34192653	56452964	39923159	91231978	187354469	96026573	180810476	17361241	29588448
1439	253573798	174350731	224934718	61025282	149685495	297921630	35396972	61324517	54535463	86806557	203056809	65402129	140447359	24502729	31571676
1440	249016362	185756166	145003082	57345339	165372535	308836981	36828194	58449015	32398115	87393856	169985511	93147283	157908143	25459708	31636970
1441	213208250	183247179	149566655	57284195	148183327	331521741	36404612	52782775	50854168	83738290	183506506	65662887	138016100	19129266	33970797
1442	245731868	170237160	129129986	56761992	144171439	265666100	38859023	45468073	48215745	88284644	198140018	83930002	179738105	15922209	29324438
1443	287694182	177578725	189700270	55554519	148895045	268386459	32140489	55420229	45065381	89509184	231493492	73617390	206521256	22481168	30549842
1444	248636890	177996504	196459662	60531078	143998470	326993634	37112898	58797972	89343310	87994245	183688519	100400304	170052783	18724411	30270295
1445	283967059	261835006	102972784	54549066	149287267	270914668	33154634	60126636	31878727	95508574	200057145	73751214	142023743	22711077	30333086
1446	266420952	151402534	176835294	54239303	153926292	280345682	34396798	48997313	55456022	95765087	234269206	54653449	152231309	24943867	26482354
1447	216383709	211532708	274326328	60461855	149902739	253916486	36673180	64470476	51198871	90376888	234817809	70574472	124082241	24084285	32605036
1448	291763274	217554276	203820561	58678526	140890819	309595195	36274157	49689364	41564574	88304067	247107823	124225122	127089564	20890805	29449177
1449	294629373	181231089	277247254	57120471	151203783	326666260	40912968	49418661	41417285	85689180	184698811	70224010	154009195	21017394	31100992
1450	273907375	179169093	118403190	57370773	145689951	301267236	35082865	61549003	32394365	84578072	195046991	67486879	140181022	22002136	30214423
1451	285991178	214280339	243991052	57574224	167510849	325915579	40654872	67941406	33050331	82803533	232856517	64518716	154398147	20901580	32296093
1452	248297076	163220685	143603459	54066827	157072016	252078694	39036562	62499452	39093915	86951012	229066010	96257548	139573870	22921016	28973100
1453	287498997	175629275	220912805	57063176	144870903	305297016	36699869	60142889	27639590	97099257	215592669	69466074	189609459	24243029	32499202
1454	273862816	194710326	119786672	55948671	148411760	294155463	34814592	59484158	29515528	83005212	211992735	74869509	147034259	21674690	28907172
1455	294807955	158653857	231701767	60340902	154976092	310286896	37845493	53097272	71055804	88431623	210463172	94641272	185785980	22629140	36481432
1456	247005715	169617173	218459213	60020213	146172032	380072039	33330639	47440470	41108724	84685783	208993838	54555565	121048007	26925174	29917373
1457	238921861	184727052	129782767	60811423	138742036	329607132	34317671	49525463	40050894	91991729	189246562	94382560	143434229	18559104	31328820
1458	283754157	225552536	233801339	59274185	152784959	332238524	37083953	56069183	42383840	105944223	198015003	69032447	187637923	24688330	32302842
1459	293224366	175812449	264920043	59725526	153612171	281775437	41253258	58115347	33601016	83847238	191045380	79262333	152265330	18570302	32047506
1460	303259764	202259991	138556612	58553832	146904908	223171696	33690524	57632080	37448803	95118219	193078363	84229919	191966313	19468941	29157789
1461	264162363	205565189	140047284	59523002	144784693	302490301	34927508	61801641	54506782	91919643	223221538	91060515	141997026	22572446	32493499
1462	234029410	199177999	212379389	56128772	143711445	291672901	35571002	51099379	76008778	93299816	200373033	70568332	157068307	19473618	29468121
1463	263459429	159352947	240634527	54886128	150727178	280511397	33572721	76040032	32094489	101063885	168585773	66903376	150028467	19944108	32393513
1464	327935798	159454863	165925139	56910774	152138688	307086629	38454127	53773996	56774033	90048798	231597940	100390276	162951089	22964467	30356366
1465	284521035	156542586	241822629	61706930	148075693	295471561	36473748	55698341	83713063	97220336	182148036	68997402	126076869	16579280	30405385
1466	250352249	182536971	282078692	56715685	156084067	295105937	34536125	51401085	34296955	91223969	204973062	53180543	128675878	15655581	27126563
1467	297361194	186513534	134510415	59244781	158985787	327671604	37430215	49454796	51965236	96933548	216457396	68775601	138109800	24370844	31455041
1468	288795348	169158343	186008104	58232172	146154707	314922804	36775414	61484916	32664561	86644837	185902092	85760076	174579422	19935212	29935637
1469	262996746	170686268	140873758	54595792	156512856	374036468	39290199	58973555	40190903	92312965	198275933	119022277	135142008	25783829	27977583
1470	277786007	190308173	186965278	59797738	142136531	280809232	39950685	53724504	42822957	103574480	202287553	68334348	137497201	23967607	30918517
1471	288891294	244995715	132564933	59576027	155022423	313148149	39809283	59562997	46054292	86277230	220985579	143062172	152181864	19648332	29443847
1472	291694287	168099454	120637605	58922405	143723156	287040910	38754282	55655047	35648842	91660503	233757304	54444641	151822892	16411770	30711472
1473	257919712	167612946	160919534	60511028	143220725	280731075	37329705	71091153	45213261	84484159	196050149	58244730	144085983	25486532	29481107
1474	268197467	141835172	121146037	58634112	148209110	318873580	35315340	51352648	32574709	90495731	237323524	99958307	140759268	19643921	31526584
1475	324187531	174756146	202432404	57330889	161134908	322041427	37704983	59067654	56565746	84707230	181717264	69225077	126545114	19542939	32361694
1476	258507095	189384823	203548341	57239007	155457321	291739816	32681399	70353305	60564117	93922510	211789864	88607375	152215444	23151188	32803312
1477	244639381	194093612	157952305	57154864	145018754	318338092	35548769	55805176	43532146	97357425	221305512	91650942	152948743	19238347	33292922
1478	254811868	172241955	137779213	57691989	160460341	338966312	41759413	57364226	47440433	84179322	246374374	89781337	148198093	18072737	31517321
1479	286388601	215851632	171599643	56109177	155601452	285615461	36573825	58539258	57521605	88164116	187265064	89558005	150498558	24079176	31766837
1480	246888817	198729492	157678628	56837842	139482834	315916777	38696450	49867369	43802164	95083378	184544086	91257391	161218554	19616547	29129816
1481	323272385	217242043	140041420	57963886	137262789	288979640	36061248	61369597	55900929	90378569	221591085	84938001	138630769	22655186	31154994
1482	290133132	180147736	202775641	56563340	152447411	290747699	36225546	60394548	42537072	88517741	202743544	123021620	160101209	24600029	33534332
1483	280341682	220837692	182577785	59723442	159122644	262705948	35147023	51952670	50040655	93576003	200772813	55753390	155023464	18535171	27592303
1484	242492997	240062080	276127261	57533190	133603891	293176482	39758193	63551299	30940650	88455176	203476636	64823231	158404803	21190686	28954325
1485	276432628	214156931	166085218	59856783	142683882	313669439	36329552	61658054	45675987	97373478	195124549	98831090	159283339	21842165	32478378
1486	295916919	198011359	154439298	56149964	155953858	280022536	37461753	58024145	42656573	101263777	226556066	66212530	158826336	18674519	29576891
1487	281312043	266722584	200410442	60698598	145218863	339568608	37430808	58892765	51750460	91072170	173435485	86630601	182175875	18081886	29818638
1488	293291225	182615706	113240379	57377951	140339639	309113955	36745852	61183803	47635216	85943794	173421236	103310496	146873628	22501432	29301603
1489	240549840	191139036	304764669	60741719	139367237	302363995	39193204	74785478	32471908	93357601	233628003	113035122	162209324	18591762	29768049
1490	271437726	182327646	305234717	56675677	153634708	257923418	36231574	61543589	55664229	93258933	205065725	96088182	143417649	23774202	28576563
1491	348014752	224173018	205016937	57264947	151401999	339684287	39002031	53643683	42121051	89180859	187112120	74092809	172582533	21069178	29732322
1492	257541700	198232458	187570359	57874154	146068545	289441487	35924669	62592885	66822753	84626435	242841332	70330498	171004488	22402459	29963535
1493	284677846	187452335	197616916	56775666	141965590	333374367	38891054	54306929	56104512	85599238	196029835	52481230	148055054	18782021	28704960
1494	245691922	200759264	183328699	55862228	154608475	309444831	39604163	52531821	47621734	85096431	214789316	87042301	150685550	24010984	30857412
1495	260234549	213724427	147097463	59145378	145469600	321800882	38039837	49714494	43291625	94183685	216412045	62044974	135894512	28778696	35923925
1496	271769648	186383601	253271001	61619351	145946131	321993676	38768311	53925076	30118618	80441766	204676406	76955433	125207861	19032629	36408723
1497	314901767	201947018	170487023	54407886	147863200	284773967	37682448	59301586	31357581	83997828	204249504	86274169	160311600	25377953	29695939
1498	281797546	200449853	264760275	58691518	140648110	327042462	36996383	56094360	81359543	95406104	210450571	95415580	172794975	25066130	32334349
1499	252874035	186481041	326877863	58905114	136827606	393071435	36681780	57253670	53385756	85047378	195450636	82372768	170671992	22001453	30554168
1500	279235336	218107089	174565079	59604035	148993628	292110149	36785451	56612947	47935063	95721485	208808328	71247110	169191419	22004223	32551597
1501	268801309	205251053	173734053	56524526	149283849	292076992	37168794	54922897	57015553	87183341	170921378	73961567	153324205	19854528	30103304
1502	270705068	199985322	144089345	55154779	150215657	290505076	35362015	60223597	47764072	88968275	187254777	96376659	147352651	18957354	29678063
1503	240907554	236026842	244179065	57772400	169351822	335610762	37702578	58186637	34376542	83725020	206040203	96516761	164261841	20437108	28815539
1504	288919246	199359224	299508971	56490840	161909544	319667015	34750943	67570699	39798952	96815744	202412756	86908966	171848466	21796164	30296517
1505	268570142	187892257	83476079	60161919	159296348	310757259	36351212	50223688	39816192	83363490	202578436	75271680	177003576	22278876	30957755
1506	270717382	164164365	122548325	55644699	146264022	303565800	36896163	56545035	39787473	85332456	229135142	101090317	111839794	17943172	27958147
1507	269950839	183764677	181131833	56623842	146030352	293440776	41537251	59139148	66126222	94466209	206888385	87860858	145812176	20215960	30986396
1508	274539969	203863000	217898587	58086255	142519225	283574402	32434081	61666852	30498460	87482587	244131121	87734173	155467448	23481477	28123991
1509	296248919	191283630	131806425	57735251	141232220	337016875	35192857	46755541	43389807	90126675	201457956	95906559	185044715	22986691	29411934
1510	303713880	168419922	184947659	53660839	145809440	306866093	35739907	60858678	52657966	87777139	210063920	74393296	129630165	24111567	29295603
1511	297678397	179134218	306607376	59113401	150126926	309083524	38241837	56293699	76235488	94657545	214665289	61283515	148220731	20179363	30664147
1512	257953278	194372895	213895567	60058301	140531183	310847119	35736069	70328191	47349918	101005594	230897466	59226244	140485057	19083406	26197136
1513	284304610	221060163	84107052	58992730	167738775	230014497	36771622	55773225	27818545	96942033	209644882	57658403	162407162	29930353	27252965
1514	262655427	237364419	241678337	55492168	155249920	269803030	37165723	55389202	64258884	89133626	187492893	74858743	159616266	19895756	30467190
1515	293476712	198845405	172235354	61761078	150734262	273089221	36464860	81458034	60249359	93905795	200165156	81421432	161262560	25865685	29253709
1516	242559667	208016574	177244217	57118631	157250378	302685684	36006588	54532591	41675231	94214502	163318189	112080841	165804586	30169117	33352104
1517	267433792	186479533	108668623	56106826	144513059	327728228	37564768	54717852	41668863	86438173	192906488	94493226	160223182	25897443	31675939
1518	252124760	171899918	122280714	58223642	152294679	307092095	35081743	53957680	56172719	82608708	170204668	91613708	155441192	21205490	31919180
1519	265327382	180598340	203568932	52676983	158049978	316224044	36601833	64690806	60974114	83181004	163432574	86273809	176444184	18328087	32154955
1520	270587175	185253916	205267944	59427815	150944863	253393080	32506404	61221829	43301153	90476389	225912810	74496584	131782685	22035995	28190577
1521	256380173	164153559	237611447	56597747	142621257	306611574	35801566	63869295	78560088	93349383	239557646	113858575	174314317	22746405	30403215
1522	259157756	221142084	156843074	58681309	176986095	328337382	34744605	58359375	59138852	84776595	218710536	92112947	188313556	22883553	28995138
1523	267743783	178479144	188515248	55666613	147684574	286536451	35578746	55177005	44547633	92320347	209993258	52768698	146793270	23415545	30293204
1524	287316354	177814217	104693292	61371124	145689692	386681391	33231569	60923140	35143000	91005248	188377189	120556720	161661768	20565582	28920531
1525	277673551	185540970	220980756	60880868	148789251	292232542	41084285	49032752	45900420	87727664	176208460	77962770	139327143	18798228	30750504
1526	269815336	170952177	192764739	55952529	154607887	277037095	34074978	63222704	40776512	89816191	176198900	103009107	143382792	18633409	28748809
1527	283113931	201037045	97603008	60686099	154257332	254878501	37374865	51276061	52790357	94178019	183476152	88696143	155950214	20807589	29062139
1528	269370785	182714089	182997609	55466205	148384076	284590597	37271156	61302942	35752483	95093966	191423827	64298220	156227718	24483058	31334827
1529	283455422	182499484	218391860	55522878	157251291	266123203	37133270	60640702	31192994	87016756	205830090	77083960	166606738	24473160	29505433
1530	273202597	227970992	176143563	59911752	145288006	326505119	34637601	51110404	38948587	95628202	189432496	68525304	132540817	22517440	30867383
1531	252356586	154493994	187067846	61964657	165593546	278806135	33967075	57528211	44553710	87686345	217585883	69245250	158240490	20417684	29048869
1532	291499440	160399705	133813886	56314524	152854369	274639601	41903447	57428727	60754403	87441292	185520090	98006910	139949202	16140730	31313923
1533	245144172	173428267	168129728	57603233	151031386	289847414	39835545	52664916	37261762	96822472	217293928	61522076	164277312	15770128	31965059
1534	314438481	175580135	92726952	57816577	146982118	300833344	38849360	61951157	33568164	99589591	218819356	57527299	141350696	16608550	29835942
1535	278168220	206719361	176226461	58501132	160264676	291258709	37849216	57718095	54686460	96320897	177891261	81532864	175473942	23209802	30590016
1536	296975019	168106394	146878915	57469316	146998266	250612460	34584236	54747863	60714217	93717961	173762930	88262190	154436553	18328906	28667937
1537	230431224	199601654	147435802	56374752	153620514	276182715	35210920	52052585	40021881	89109575	241257204	86709232	134259948	19860335	32089389
1538	247561402	202693670	232655395	58623630	153834675	295542162	34141532	55692054	35056285	93491906	162515024	67256249	137380269	23960643	28816923
1539	267582205	189554183	115708923	61423036	158608650	337299370	36320254	56012418	56258540	104551357	207709220	77990442	165378337	24701488	29806397
1540	303952221	276456875	132226294	58978447	149155747	276466089	35243486	55593350	44312889	86689789	178483579	67396686	143082113	17379950	33730913
1541	272071643	204324632	86636369	56808908	153117859	368360476	40607882	50858884	37282252	92461672	221107829	72535713	138514742	25142296	31349110
1542	255766333	168873803	289509299	57624940	146921672	283206373	36116873	68582053	32767893	90387582	174654541	93201340	169276158	18011344	32845029
1543	285343425	182394025	100330691	56950954	164348379	310175867	35807260	56341826	68893366	97377909	187266861	93988897	189274587	23696578	36690045
1544	291254225	164681037	178209313	56241282	142655647	276063842	39467828	55570442	61421879	94811368	202579150	53978867	126877848	19784366	30654956
1545	237389594	233665386	144364947	58234376	142180794	306675403	37722542	56077199	50604605	85427055	204881188	115917718	177677324	21156394	28702462
1546	295800338	194064526	180020715	62877831	162009455	313710949	34971680	53293215	46580907	96429106	214483910	86933887	146209889	25126956	29204002
1547	279601080	169715070	124277789	56803586	143305225	313759491	34465157	61432784	48121770	90001180	165480358	81272688	169987463	16156068	31530902
1548	248608163	182241952	151672554	58438684	154620040	284714937	37572475	55837885	67944225	93754418	224378171	81614539	150132119	21464118	30342175
1549	261546102	255962173	165773627	54353527	155600280	292400612	38285644	66735825	49339938	89651443	186570129	81705826	151288671	27304867	31087012
1550	262312535	188757105	249013370	53739092	147814865	323544726	37397950	62903106	47156603	99518178	206967998	112336801	130928619	17849502	31331814
1551	266339339	177136607	222430245	57825256	152505936	330050166	39406712	63615599	53723533	90254245	177453915	73437373	152792042	17557917	32573601
1552	297638541	183740129	122423665	58852224	153399351	256976099	36727072	52075090	41840209	102029667	203581987	86357092	128338228	15841048	32211172
1553	250527067	175299378	119692822	55748329	151980743	342227106	35468959	61595462	43306148	88557493	186785332	85070514	169206174	20522476	29126972
1554	281659367	204131265	224016848	55037111	152551464	318883874	34484005	53372462	47425495	96779317	192904510	68017631	154268886	17910932	29539704
1555	277857161	196369310	264477649	64175556	154440935	297352969	34481266	60856866	40766127	85407820	208563368	82902165	154216313	27028514	34191824
1556	296110466	159365165	218371863	57376967	155575996	342420757	38654661	51691239	43589502	90604707	174551529	113775017	165394384	24630292	27026348
1557	321801060	157655507	181203762	56994345	151871412	275199056	34401331	66404687	50330182	94030882	209086942	71546717	152782339	25060792	27514809
1558	313641312	187320835	174786519	57000782	156770143	343889003	35723099	49467656	38758267	99113569	184830836	110928121	152053146	22991642	32924455
1559	275178269	197663673	165404786	56935501	138481734	270539080	40545744	58275898	47361237	92617264	166938291	95267969	176872193	21215119	33305777
1560	279170848	183620886	195099859	57648093	162562685	284560647	36732637	61219629	67457045	97484434	183666417	60733232	149103035	17991330	29367501
1561	265400337	188785305	220141222	56035159	159561120	266452725	37043854	53817724	46333751	87718674	203119518	107167449	159468619	25648625	27638277
1562	305740817	167384095	114692674	55627672	165014228	297356681	37521124	62041801	30712037	85338316	183250768	82458883	138948690	19739559	31614870
1563	262159598	190653947	268467747	56433231	150081234	340691555	37171523	46884817	42924546	84538414	200536237	72314569	131064543	17924809	31725929
1564	256539775	158645079	223903895	58958814	147673497	322409780	36257186	69162618	35297466	84683002	211057250	101769771	128659117	24002062	29809604
1565	280673176	148681670	150058016	58174495	140809353	325292453	37607718	57625174	43997920	85793251	188728221	75848554	151002211	17525871	29921483
1566	285631450	173374890	102377741	59042014	142215662	358075411	35226020	65340687	41014972	86187437	198317968	56948010	123016499	21780160	27217713
1567	251853582	148122216	221864171	57041533	149061518	305941031	35693751	54157274	41301496	84398352	194245032	75425838	163377512	21455244	30745798
1568	307025001	200093459	219412038	59889480	140330029	318467535	36099878	60516258	52524343	92257091	191679081	107587265	156769421	20537116	34307203
1569	294374560	282475081	146505267	60842108	145331405	307670998	34367102	62328567	39141913	95489790	191615720	94655722	163861682	24746946	30382942
1570	270758848	169836876	158018548	57549926	160779830	271121206	33872062	52810875	45401456	95367581	200216367	75280422	153293717	21128388	30954128
1571	249099976	177062367	138793182	61977411	159612369	325000656	39306238	65170739	55474809	92893189	193506911	69717034	129622613	21145336	30279681
1572	331165133	158330190	165540850	61359129	153207612	347829072	36915300	55628204	44891707	86892455	199651797	80627394	162013562	23131531	30034372
1573	302026828	180286167	308163964	55438609	139862143	283383572	37364146	58181674	41293553	93033665	183581236	76598797	191072235	17815976	29243212
1574	256102359	175094812	127065077	54301659	157073837	289474899	37094558	53068135	49047756	78317188	190397159	79199019	149712035	18396042	31260127
1575	248679359	208902841	115956795	55225889	150572248	312898858	35885020	53129017	38940252	87749697	249967752	89885171	153313286	28987344	28152626
1576	269978106	217046238	287094968	56511865	143509359	270931493	34916302	62338260	53010574	98367147	145623762	61939801	158054686	19511464	28205888
1577	261364094	258890064	242904636	56328852	146861505	319020177	35954587	62616833	32643592	91170187	188007387	58051891	150308114	16859108	28513884
1578	324291211	178432537	142008358	62237344	167623495	329251107	36668156	60103436	75359161	86748618	181856074	88764910	148125011	18047059	30815762
1579	269143267	226394900	98850746	60766687	166709799	248517229	37488714	59225017	27161368	85999795	208474452	75377943	172379730	24729456	33496789
1580	303564048	227864376	243941416	62948167	155972966	278179668	40076122	60224583	37977579	84726880	206192496	70338833	174602842	21866743	30680505
1581	296762066	190793867	141133191	55115589	167788519	336288640	33587118	60881588	89054998	97150148	221089540	83676444	197783237	20670005	32039576
1582	310023024	188131937	241187802	59354126	157916512	325987012	35390685	48126803	45449231	93163749	185840485	53423899	121848285	22862937	27727933
1583	258918813	269471357	138988526	55927828	158308477	338881494	37030956	70169636	42641125	93296994	201213131	88260742	160841191	18599483	29702678
1584	314426505	192346520	168152364	57956756	149846847	300513077	35249073	60804811	60380381	86944520	199079516	120090173	125210495	16339851	28720686
1585	275193595	201100124	263829907	56005676	152108439	360831298	34836988	60318945	55399917	81388921	179513820	80017093	150804978	25033991	28570213
1586	305554306	174436146	131486097	59317964	137734210	275915152	36029533	54570585	43752166	97318537	197916128	81255220	121856932	26253426	31051993
1587	238827856	204303038	133030788	62342807	151128227	306094735	33216735	60651131	52106213	85102918	208054097	108308022	140182950	22769161	34597970
1588	295843505	186288589	177646607	62713349	153021935	323275158	35232114	57132159	33473842	88868468	182703520	89623214	140689385	20841001	32456622
1589	298198291	157342445	290464455	59623157	161337149	329653858	39400286	55194050	35128940	98366208	189908781	63216631	144071559	17792769	27412817
1590	287176190	162062047	126904182	56950617	161256682	238187541	35267048	59088038	40103762	84032742	186916254	78452109	148346908	22077672	31184261
1591	284040222	182910988	268779319	59546163	150545858	285407915	34735355	57394695	46576141	89862920	211687395	84907739	145468882	20307740	30501342
1592	278169696	216885567	234003871	55860869	152058076	241504435	37413226	62748266	60128092	81459957	187898881	69645486	144478188	28151094	29518260
1593	276340077	213722460	187478538	55775197	153979835	276061971	36263019	48305690	46268693	95602136	214285343	78851841	172096420	16937748	28587360
1594	314991572	165408564	313155399	56926370	154577302	324792813	35168130	54668999	41904633	93251436	177388744	81325485	125788806	21623039	30352617
1595	304399742	250371252	302077900	60091288	155051846	324281253	35947994	55907239	38453218	80123789	222904039	98462137	164520851	18216191	29830315
1596	256199733	208582691	231316804	55581861	156849687	323085182	33779208	59032966	30835209	83123019	212266820	96994053	155304965	21736819	36253366
1597	296247784	189089566	213341587	58928947	152718329	362960620	37549711	51829126	33931788	91858790	187829203	82640999	126847963	18926334	32850042
1598	300201476	233998974	168369852	57728537	150093452	320621289	34633624	54814567	53329315	91373816	161753225	88173279	139682182	18919365	30273203
1599	249549674	172438494	163629627	60677148	150969809	279269366	36049857	55654135	47834984	93190259	193303294	96022543	132637495	19744035	32552749
1600	265282421	197689907	84771734	55780380	162834015	304742897	36594791	64995948	42466567	85685196	194523662	89255783	148365309	23064228	29475692
1601	252873253	179148151	73483624	59498310	154420029	298350019	36799818	58248497	65958129	96975688	210279552	96540821	161672842	16649790	32656999
1602	277923465	196377511	282232772	61644392	158028609	363914147	33955669	54744367	28489679	93860002	205294962	89134994	154844747	20351792	33902931
1603	236519967	159004951	204857975	57200132	157664319	312400577	34751731	52824902	37403627	88859338	184082543	92269468	167520614	17476092	30389648
1604	255387258	227594865	256652760	58957706	153041458	289326357	37785518	54095491	43002575	86319845	209500940	91166058	146457154	17468861	29865460
1605	249268295	197004991	72266327	62278511	146152121	281275391	37963837	55672029	70147287	93382024	203368123	88878877	153335237	22408463	31114247
1606	259606669	189331630	298501763	58745351	143115435	331496738	34506938	45689482	35235836	87664627	199645843	87250608	141444587	20206502	27262224
1607	254452323	197584837	310427869	54775405	154487771	270156123	34359709	65879873	29839792	88716242	196396079	86947097	164155717	17586506	32455831
1608	272142898	154433200	247209784	58995872	157049266	318620248	36677328	57370880	63622020	89143302	210275204	92312498	146604375	20933739	31699849
1609	279002118	185642278	184081978	57543166	149585506	343985118	38867217	59142319	43255297	89397444	204123063	72189480	167405880	30167925	31193749
1610	274440792	217513886	167003946	61327667	145645256	300933156	38860071	65729075	65186008	93469759	193831440	106117651	167222804	17801499	30314643
1611	235825215	217510693	232766816	57246802	154267433	290591818	36599109	59615863	55046948	90871003	217200573	108842917	157407949	21596935	30870799
1612	271082207	168528264	137315975	58976742	149393108	328708120	36163831	67375692	31062301	89299994	166098146	92355865	141989364	18074541	29371982
1613	297670292	208827451	242009134	58086839	153754069	273307120	38292005	53909968	71718579	90224171	177117645	111669103	164986974	26837659	34152093
1614	244208072	161691679	91790232	63789311	149990990	343520186	37219634	56222442	31251800	86514242	187133079	106129616	181790589	21275446	27630900
1615	243974985	189148485	122830608	58349819	158247862	314595119	34577626	65576375	28055070	91528047	184498728	86684158	143444090	20031722	30661921
1616	276328703	173523912	113426487	57588055	166603783	325403386	33955939	62145752	74865136	81853251	200551070	72209597	148044988	20591750	33242907
1617	282868106	179120914	109920373	55420655	152542512	265160286	40313948	62182482	55166416	94865715	189944326	80852184	153481371	19760815	31275570
1618	328221556	253398922	290750351	62561710	151836706	343065549	36822339	66763673	46822798	85157845	194981782	83421487	157739473	18261511	30619311
1619	293275634	161026446	309982561	58987205	156508713	299997863	33789575	79032297	57270820	96640938	200834291	92832739	148305828	17179307	29894931
1620	310264214	188196530	187190649	59989666	152644836	301549445	35937695	53400914	40643190	91466230	198550544	107211509	151702120	17453376	32680859
1621	260664711	164801487	182800174	59635764	148428820	295170374	34463032	62735109	43238669	92327993	191784760	87092001	178394273	17116807	27381115
1622	287851827	198854236	120109568	60329783	163363811	307519785	36639490	61472699	102419360	87254758	201418867	109508492	168977564	25682440	36208365
1623	308755720	198313004	206615473	58213646	145212002	285538443	32377316	62132488	46409679	92747609	202888790	63826574	136018655	17599160	28513055
1624	253883440	206099232	148930304	56524916	153731335	287911648	38119560	48581063	46335566	91300797	220605273	59775482	192992526	17112156	32006667
1625	299079576	235872148	153814247	58179112	142617340	299187112	37272479	67371604	59871042	89022676	182527536	80808282	166480382	21687329	31937373
1626	304785969	191969545	356872700	55580664	164281648	279812165	33416426	53571249	72371984	96678833	176349871	66266278	132967795	25525588	31794433
1627	276239451	170977284	175054092	60845139	151078169	306363756	40082317	62590638	53078780	90659866	197446804	69879418	148854568	20706936	31914403
1628	266014918	174697943	175161807	58064350	146551353	297105598	33082339	55171082	62275165	89380820	195133280	68140186	120362184	18564276	28680016
1629	262717561	224983919	127667264	58079079	151512273	311357806	39297617	60809532	67613131	93933579	220673489	89755199	173689974	17989236	31059541
1630	270655981	229002671	234928669	56293365	142193625	332024401	35960112	57309096	39286188	86286104	206493423	108635812	177086060	20243766	31143348
1631	266900100	140407061	151863462	59610535	154055074	237410840	38993810	50269082	68518270	89436289	197323634	72131528	152884035	19097820	30452201
1632	236793614	165373340	161991766	57684200	151790778	285850363	31954027	62436012	76385903	83107941	183732500	77268101	134297585	17567397	28026661
1633	296917018	220429515	326511750	57230334	156895381	314799318	37330767	69969823	41659476	92412758	175430925	82428049	152246191	27045789	29344396
1634	251394663	157253355	75657376	63214943	141769406	331846669	38628018	51991267	54314397	85927302	234414704	65190664	170153662	20119086	31379233
1635	294109818	214579510	113708565	62470953	159900017	295878719	38540710	55078333	58948674	98634690	212381935	88050279	143643866	25760889	31432450
1636	264801336	178430027	146688302	57513008	146543121	280598686	33816769	62181122	57427028	99772249	227378581	98956708	136366036	26016419	34271882
1637	317176248	167662328	164926418	60609488	153118553	268699412	41534751	68328112	45733031	96152927	199591372	95471969	168254291	24552580	30268789
1638	267476951	213395780	148277204	62829664	143975786	242260912	37379268	62741129	35452007	86085579	191327758	102650637	143476132	23112256	30009940
1639	297301821	182392402	83182458	57470421	154248104	261071220	37022740	57200608	69483356	85248403	171416787	134804675	179373143	20462848	31014245
1640	266666681	205790731	257588318	56422333	153254723	339414792	34447711	58683986	61734529	101649695	217684652	94361367	161642434	17802777	32067688
1641	320040908	177576041	311005940	57357729	155617016	269031774	38971158	64410670	44669993	89754920	203223644	80619772	176426645	24097376	31095223
1642	245157901	156267075	184632426	59382396	151011645	322592796	36719132	56834284	40289426	94422839	193733720	101185208	132627385	21299158	27986407
1643	274748312	152107473	145192573	54734864	155861963	331070138	34241857	62373459	54231228	89571673	183160656	124052866	189405123	26115657	32028287
1644	289838893	208780537	208439181	55445860	150431954	312839902	38754993	54485408	41900676	86828443	206359334	121200837	129536029	17989666	28786587
1645	292219459	216300895	169661343	55345067	145293013	285967811	31824037	55675724	36557193	87337608	198515901	77074128	161040095	16645826	32745718
1646	281270146	143370407	132882342	57405518	149493840	284515546	39190582	63332371	69869815	89454155	205531231	76247106	164631865	19703414	30620547
1647	261950976	188924045	240675197	61461873	158467064	325569819	38110060	54465750	99860480	84265936	196552663	65476304	142945995	21629617	33532842
1648	303858097	217878153	197946929	56695433	157222029	271919956	40025123	56779645	59326294	89322258	206179975	61051541	147578717	19901841	33070321
1649	270449124	208202241	250564960	55378111	165323627	318882969	36921276	67851923	40213209	90112425	187751836	75162736	136516824	15774752	34251715
1650	294343763	178205949	145153711	59425923	150836706	303113050	34768886	53960216	45930265	88479858	174766492	95960766	144007873	18265456	30453262
1651	264034074	183576221	161223595	58028867	137150010	288776328	36801576	57613435	77793608	91089125	226041435	94639501	188890344	26140292	29314122
1652	298189156	206013469	279841095	55812640	152055634	267919712	37702036	51509037	48137803	93273364	187001010	67133769	138294377	23782923	30666831
1653	254500938	171711266	165910099	54569763	148840720	260715146	37477125	58023748	46852589	86944288	213416578	103007613	164069781	19778047	29427402
1654	260834032	158893410	164635228	57620122	156418355	310053391	40052982	48822476	35846536	83547680	211100210	109477243	144304862	18906566	34034493
1655	297432548	210754662	143226089	58683280	151952064	232134189	38430240	54802950	85392630	75192470	189810941	88781410	137681083	22504257	27999301
1656	278800647	199409000	224173287	56583995	150676071	347794200	38458128	55658031	59679923	90370930	216230865	57186775	179518135	18314263	29354739
1657	300348902	179284243	156865607	62667933	149297054	306207742	37332726	58561514	44687568	87401580	188084481	73873433	166669862	21781069	32309904
1658	302393367	165109410	260131715	57446422	166532473	356052928	41611294	58921512	45614708	86875205	168486462	81466590	148450840	17098063	30420906
1659	300456312	182071425	191183032	55125423	155288493	354550519	39179462	61304809	48612661	86692686	195014231	113049781	144196106	22917893	33918954
1660	255193756	154854377	130077203	54716960	145484983	283044641	36592933	61211040	46173902	92481747	190807341	90362852	134097903	17116432	28031150
1661	281245507	188332098	165057182	60988632	156669444	294151806	36331310	52143425	38211415	96971717	169004910	83950160	144844876	20862561	31007229
1662	253409093	154467943	185238086	58475889	156026337	298173480	38939497	56248149	45218204	89512413	195324496	45461171	153298135	22771972	30773104
1663	247886103	237893024	199850735	59384347	135232220	308837219	35750854	56866108	58089790	89925756	208316626	92779598	148296375	19014673	32323808
1664	290765742	200590218	128474142	58168318	146004037	248473177	36752136	47254899	34645581	86491531	167892575	85870240	142585121	23005031	29497362
1665	301770387	195488860	137379405	60096290	147668976	266774648	39317824	60800804	63200315	85278105	158603680	70021497	174718886	23758086	29499633
1666	275634413	181726865	158173894	59391856	150669026	318415537	34593736	55133651	44914619	92668449	190110874	90390083	143385707	23651938	27970070
1667	264700542	171285247	258307508	59942236	147336157	300579184	36591137	48156473	43353235	89139504	206255910	83323985	154848729	17931446	32577368
1668	303544318	157401192	202233226	56480576	150198466	304308238	38342465	63522037	75061867	86224834	196462518	58368144	122590913	20149917	27377393
1669	263319523	184733635	130583551	61421329	152018685	324030209	38419287	51914987	46490178	87057751	167000537	62713086	115427319	25628012	30800044
1670	276463564	243192810	233073927	53778019	147337925	268421258	39586237	58021055	40517951	95080386	183016118	65341219	186119636	24221438	29850118
1671	288969026	244199771	229616783	59891614	144554748	341686422	34982302	68314241	64665904	96327179	217581044	54848122	141543039	20694295	28525215
1672	299492518	226177249	291796748	55256118	150006597	247512554	38394714	60527195	39793939	90496030	203391210	71851899	160197356	23657411	27617730
1673	279611100	206185100	245044709	59093823	154964332	276569849	36352041	50607562	37512865	92538167	184412806	59279033	160228396	24012700	32495458
1674	270704593	264114574	250682261	56490814	155747415	320566080	37275305	52002797	33514463	86498258	217215374	79824188	135656045	23973304	30709880
1675	271323005	203663516	239806494	54079811	163838807	290355521	35290946	52275252	35456354	89878437	197101026	108195288	169171745	18686336	34432769
1676	287524833	191115296	186759330	52873554	144522005	266149770	34764981	63796486	61439030	89093638	187776019	95235693	149238221	22397288	28481008
1677	291874458	176719598	163873733	57735131	152000130	293204763	34237191	64098340	70806825	94737531	186432538	44125768	147930498	22120980	32756756
1678	285366945	200954306	134150512	57373430	156907790	313047667	37034608	55182322	38434759	104353835	207637787	65299354	164670191	21462560	27952853
1679	270820008	177085903	157087237	63262228	157636253	291728472	35478793	64323399	66258448	85063772	199248331	113212316	157079183	23575668	32845916
1680	302575613	209039516	124958301	54955061	152090432	260026302	34114818	55001936	67950664	86064412	226019786	91734347	138243553	21887788	28182850
1681	278849153	155488181	170802185	58959544	162873691	250125689	38964964	62100649	34282982	90219408	197584283	95477267	142728336	20859079	28795086
1682	259144279	216870626	100993836	56432691	149077159	318784769	37713154	56827788	47479359	98331757	209401406	118790203	150610529	19579978	31708583
1683	265294897	186226058	260980718	58760301	156535713	292617449	34820389	65921352	32761964	90419408	156343313	97779066	142405738	20336726	28367606
1684	259044164	172693471	296622508	57255963	151966498	290844261	38736244	72105247	43669220	87387654	199933952	71208091	139295879	19067319	29776707
1685	337599129	270353579	292152889	63003704	151344955	306149166	38923892	63152796	41693509	81877187	179882720	61779073	142546935	17739858	32181519
1686	252649998	181372692	76770416	62378998	151845866	305325336	32532653	59212305	44375108	88102635	234328409	56334409	136246485	21224704	29433571
1687	269601317	192543361	110900999	58090775	147414157	282175528	36986641	55052685	38280065	98537219	218767034	80011037	140815486	19509905	30121198
1688	286341066	221324130	190478993	56647043	139306809	290387027	35994899	49459997	34116735	87764232	206572336	112972973	134586498	19160405	29542467
1689	300339520	168488943	239835473	60208124	142291578	307361726	37422328	55110812	55118093	95015142	249981904	94798376	147753016	20501384	27947056
1690	300992786	182046874	149246535	57661495	165617805	319718835	34731865	65391245	67607286	85814371	223470988	110169088	177797869	19894943	30676990
1691	264787052	177049387	234605390	55539139	150709420	295775725	36687458	61560444	33687107	93273219	182864250	71232734	125562831	18318209	31759552
1692	288358890	235782243	206972205	57327558	162856258	261023589	35432391	58492483	40352124	88102968	210251288	65465574	145827631	21862125	30283705
1693	281442199	186319587	229067856	60007883	158932965	280169095	37241513	49778507	43445136	83111111	228117759	86632046	164031842	19748092	30130763
1694	261507074	193846614	168573902	56996541	141689439	314710264	32580964	62900163	60966054	96798600	185655008	102501383	180643293	23972896	33853137
1695	276032468	171251497	139333368	54305919	141582317	312090778	36003602	54852751	41284671	92474613	154903984	72764244	167959252	26329328	30410872
1696	302367709	194523272	146668910	57805160	167574644	309585481	36024624	52650303	58373738	88990021	202770470	62875959	171596213	21223393	30959222
1697	264812649	215867914	139770420	59935594	150550765	304983945	36449543	61232905	43742428	86664058	180896533	55886879	160567434	24167322	28145707
1698	252028876	182285572	164613995	60788899	140278016	290389148	34368032	69268805	38550736	91145409	173352497	102143735	151946642	19637444	28896912
1699	298360106	219587058	212344616	55034696	148639754	267207645	37017508	55929318	38344788	103128559	181329223	66138095	138197367	22205163	32355915
1700	239958652	245973235	119483672	62056608	154518127	283696185	37342050	60338016	30082806	92494590	207163745	77807846	144056402	23104890	30205270
1701	266875466	207163839	266007840	57376220	146549357	307573550	38096104	59083959	58873770	95362721	186286326	112502494	116024926	19264447	28433112
1702	298251928	259373349	194558631	55685499	141450150	322554811	38317143	57596842	53245815	87617294	219661750	92984357	144188302	28378833	31197848
1703	251069203	178791308	214754926	53159777	148387245	363509151	37859405	74741073	88777563	93819569	168015501	102806527	177651489	18027224	32058026
1704	230851186	159614851	139409383	56918287	149106871	311646333	40528625	49486866	56998605	89598144	152724403	97562287	144543104	21909987	29544669
1705	269360700	199484835	148996228	58025330	145342312	298744838	41150945	59049189	52581358	90562314	195241125	98386112	120364002	21024998	30972877
1706	267756382	173555636	124907379	61254201	148766191	318549259	34165520	55972676	54587432	79882836	238999356	78989856	155965280	20471967	29046649
1707	257786248	201010291	77052376	56624934	158986135	318681403	35811198	61727195	37069565	83169303	219246820	70804773	174240812	17690389	29165359
1708	274098938	208134591	230128651	58590560	148789694	309078461	39639587	65195004	70188491	89079554	205973895	85901587	180898179	22838751	31515161
1709	263691442	172867332	270080695	57518801	153990481	312157883	38548032	49732447	38432611	91227526	193108870	97829485	153546600	22928247	36201457
1710	280965528	229826832	177621048	62740554	156168536	317013625	33261968	60346869	76060619	83140388	209249570	65293517	160780516	18389278	30705851
1711	270734495	181311266	158805107	56673496	162777819	271429516	34835732	53688981	32606616	84493402	177540324	107483370	164501553	26201485	25906402
1712	297098964	275084079	179963965	53806100	160770828	266625073	36517464	56397849	47585263	96309609	206532995	66761058	146713368	21283616	30389067
1713	281306711	265250806	294269653	56758383	151934457	351160971	37432163	56694154	41308614	88552684	193123350	82972794	126474631	21717852	36434003
1714	278934254	170310552	198831125	58039817	148071400	286077722	36308704	60910314	61259327	92686342	193404557	70979731	128711220	26750297	33237744
1715	295850419	149361990	115397393	56777597	145179459	276927825	33728719	54116917	72574567	80210887	206494546	75576680	164564847	20860600	33624249
1716	284329626	166492289	219383804	59763396	149730222	285511308	35185899	57654994	48873339	80213170	192756019	66191839	134899773	21129569	31237121
1717	218197710	258654664	132136413	56196288	153590777	327938517	36324663	65116046	39693397	81585547	211527216	58411605	155593659	22085367	29065584
1718	292871230	185394795	147479143	57354027	156044923	289966438	38199950	67055660	40460822	94869591	222774232	64541751	159682186	23461115	31878099
1719	272802659	228661411	199558598	57665558	159265931	308260506	38457353	61776538	32363575	94718518	193044058	103940680	130406689	17623262	30621209
1720	202672575	220539553	139621935	59318730	153832582	289834713	34498100	62156464	78257239	86786438	203403318	101301218	124467645	18712272	31816722
1721	272495324	195863642	99196154	63129100	154209894	244877785	35882529	72189822	38083257	88877139	187587457	91930873	149953024	18040868	29939420
1722	281842734	166255047	132069424	59118846	150117025	302641769	34844128	56960787	75236736	90904717	184887004	110313341	153883070	19740864	30084400
1723	275154991	160628534	169719205	58315223	159435018	299786551	34099703	62945661	74694498	95960860	204301776	145208962	159809910	23759499	34530479
1724	261491723	199773300	104342393	64733524	150144582	276731883	38392094	66733090	57775773	87738359	222619292	101182424	145851652	19527805	27836085
1725	281519325	166453100	128584288	60001964	149762405	338235614	34394025	53621251	41127671	91802841	211742663	106779671	160454997	22637278	31830914
1726	257148461	184101739	135235851	57787494	164389822	284502694	35221820	62206935	69969586	87113784	194610060	145485699	137442403	17008134	29011190
1727	299492486	242564157	241307425	64580645	141862371	268938659	38549415	62688356	58684110	89966976	215750998	74533992	155270752	15177389	31033364
1728	276554659	187763059	189875059	57954624	147458722	278719072	34647906	63166271	33055792	90155845	187359998	107993882	139062923	19654850	34226658
1729	253857871	215732759	141743033	57787694	154166229	256378281	36794007	70590745	35739466	85290747	190564530	70172467	168780570	16296072	29070908
1730	260199505	155667115	162145221	61672456	150810799	358245480	35475549	49070149	42199599	93501562	193562013	102095728	148306442	20552754	32250735
1731	263139163	183148050	119949731	64172013	153671835	272595665	36370553	65784686	61381144	93889299	191170640	56018022	166308090	27218696	32110054
1732	281482088	192189801	200364731	58544072	158961034	308830721	38157124	55122077	60013682	87658766	194325534	84367827	182285363	25699804	28815557
1733	261380878	190109789	175319386	58435872	168270908	311374784	36425058	60163901	39403337	91578967	174374707	129521431	167171072	17725670	29791906
1734	313780822	176080368	153050230	59693233	148499870	256152346	35486542	53184221	30671976	85266094	238280325	77967416	160472201	20304782	31732559
1735	237269772	195951199	283231761	53485364	159740697	312127822	36270313	55614580	38395920	83863221	211751019	83070169	147344876	19601923	31337708
1736	276808021	158307838	219394305	57773869	167003055	327815447	35671153	55969049	67250771	84061394	197904674	62871734	133993980	24071270	34773265
1737	278242057	191970041	191271864	63709139	142800917	319516446	35893878	54479461	79298519	80947983	176703548	89996082	160089486	22178726	33091440
1738	246365520	199373262	265752981	59798393	155176789	313877862	36802215	54358119	44217360	92305824	204823119	112891461	154668279	19965465	29524464
1739	257525435	250118907	210615381	60974728	149789384	265825612	40094698	65148605	42151573	89758256	214629947	109250847	157388938	21105167	28618647
1740	226670781	167718805	189754889	61069791	146028163	239292144	36319436	56444769	48759931	88175218	214614929	88065645	149040745	22244095	31703392
1741	273171764	210047729	121573054	60397143	140941881	319161547	34992576	56459985	50704933	92139915	214600439	77149608	157691169	19465580	32166930
1742	254268800	179818436	308678727	56988666	157570195	377808600	37077816	53056507	37335708	87376496	227020777	128194796	151424713	21387964	31073925
1743	287542494	265897906	152237236	59553214	153666639	265336540	36173673	68493945	60476564	100483819	194503392	78935229	148626939	23571482	32334032
1744	242699208	168569350	192917432	58761960	140665796	315686746	37782381	53204375	38166955	81054582	216009096	95257699	135827192	21655132	30077759
1745	282898589	177023816	146177544	55695075	158084911	295142604	37767251	60389965	53162463	90075921	198223269	123407444	131556036	19993972	33631608
1746	290974631	184239878	94587496	58083234	153689784	352711226	37325797	73014785	52675699	94413321	215138417	55488103	150726087	16192937	32390122
1747	236043895	181733267	224285988	55268408	151115190	299275557	31977736	66972164	39444164	87540271	225087801	48452627	138473489	23174251	33280893
1748	246033724	212444328	185598876	56222834	144205282	287023824	36846076	52440435	33836868	88060984	195441167	69944765	155433457	18077789	32728399
1749	318464043	167301371	149517915	54803756	149821648	267117109	33965858	49921408	54978872	89220798	192423976	77727134	147818970	22268729	27436917
1750	276247496	205890624	161305722	55350464	157066877	296286368	32650844	60527817	36113328	81601266	223389801	75295602	153574716	18502441	27966036
1751	272709660	192435947	153515946	60802928	145715532	268843339	39140712	69760183	45570187	87631691	177594313	63385444	173954607	23676250	30159647
1752	254950587	186260931	158574997	58369775	152115373	240597319	35481056	47207833	32157398	81845436	223984694	84088294	132185865	18134924	29553819
1753	284535666	178182108	154704253	60304069	145205392	337546654	39480495	50077679	32606618	96705093	205086656	50605126	149908910	17167760	33119014
1754	292028415	242159660	250129908	59289541	139578743	322215295	36952661	55864505	34154191	99408164	196204691	77592047	133878125	18687777	27615324
1755	253438088	166576535	91079738	59904688	159873645	339730501	38595277	53546470	78220303	90739154	173932172	69690782	167408954	18153609	28554598
1756	261388008	171444052	149215752	57319392	156551266	347714546	36844263	58853485	43973127	93113228	205715101	91001962	147060960	19222252	28025049
1757	289027817	189282825	199106738	54031067	145232333	300023076	34265018	57098401	51916980	91386024	159316350	100326541	127229170	29071838	28486471
1758	300247015	184694895	251144961	61473325	165828644	280354761	37571125	46187913	49082640	88888316	206660144	121716493	145263959	20697127	28708211
1759	284993862	221547311	221921674	57247049	157272832	257773293	36064358	59407365	48410692	90911397	206010787	57428731	163898409	17479643	30145721
1760	283864625	177034711	258071396	57928206	147346279	241139931	40789219	58138347	42214579	92987611	194411941	99619108	143986955	17868095	30000532
1761	254749253	161044891	148038884	58298953	150295374	306603474	35641096	54981871	47555905	105410196	199894586	56546956	142178205	18429302	28956707
1762	250803092	167747883	124782929	61069536	164490218	308310887	34173722	52151415	39178753	89672080	181607930	96692549	161849926	22394428	27808009
1763	321385678	159540924	115235843	54835123	151307207	281920945	42172208	56188299	54104548	89408981	186284456	71872525	135126235	29687231	28610321
1764	269279966	141946848	193504496	58141451	156444814	287990307	37624833	65982772	67778553	84283255	192127055	80102241	148818810	18785835	29658421
1765	277779819	211242055	148364811	59483486	149084863	270683522	34278599	63690949	49172591	90293820	229467769	101911092	179543881	20072418	34295734
1766	277794993	184617001	123810611	55771283	157090142	266633762	39727332	60410075	41426695	89619795	248579700	80450878	148594154	19675179	31350144
1767	286867025	234282571	184426743	58499865	150857831	313036298	38020752	68701129	50030061	87925734	215800767	108582084	153372930	19038992	30958294
1768	294556485	173482356	141405898	61363552	159798928	333759215	36107098	58706700	40632481	95293945	180048326	94821432	145699668	21770140	28341374
1769	297406803	174898524	105852608	60420790	149247143	307600212	36808901	56804494	44800454	100864565	215499328	76384467	163859073	19034399	29368475
1770	270479148	156284432	200141840	59095950	147824898	298342973	34251348	58884498	39123653	94288120	205370091	100548803	145167843	17773355	30846933
1771	286685556	149761772	186310584	57436394	151564362	285489187	35509277	53552013	64512725	86184926	156859452	67429765	159340112	21761206	30241609
1772	285237419	184512885	329600651	55584777	150316157	306494018	40991272	67278360	43205557	89302318	210546451	80090510	136486750	19986628	30091329
1773	275898289	212253905	131774680	58310541	147639917	315099182	37187967	59995183	47156478	85596229	194743665	82895119	179316849	22974273	28822209
1774	286555822	195320892	192343116	57183796	144248743	307072927	39566052	62762430	51820997	90953415	172864497	130974617	151162086	19160565	30715470
1775	262762390	176945668	299416030	57903170	152999240	326664126	34538522	57573391	59800799	93260284	183541346	92812645	175623473	20779543	30495212
1776	268406662	160286593	144866761	64144415	160170198	372833718	37264031	57182192	54457000	95141957	195731996	90523898	165883643	16185310	28385488
1777	275596284	230229899	244042811	50862336	150266836	312800989	34619381	62400365	61505635	87296162	175956142	91715540	142710195	20417009	25780012
1778	272154477	160657362	134553439	56973554	150612018	301803312	36237251	68419669	35986612	89347130	196515726	88060583	165655191	22266175	30930543
1779	277049026	272800024	214264234	60194102	138318802	340323029	33911461	57823316	52914773	102852886	203563823	80336930	157346214	22168853	33206344
1780	307727273	189428957	236698063	59419511	142444846	277253343	33992605	56286892	28381373	90756665	233266004	66746073	149683977	21952719	33338302
1781	302250302	254780943	115022718	54363202	156569921	346775728	35084465	58292102	41200142	94613880	227325627	82187325	129725478	16454875	27747244
1782	309974531	177652059	168946594	60241856	164131620	269463427	36880709	57763738	57938667	93675987	180936268	63852745	161451900	19015892	32954325
1783	261735267	185964157	148690971	60805436	138637623	321607934	38462522	66885644	52472518	93290019	196013885	91932502	139771168	16736227	35748543
1784	265916016	171761656	313413697	56578130	153519292	261468658	35851072	66279967	48498618	96837580	212332601	55034858	143898855	26635269	30610869
1785	277141832	205359186	236171188	57242532	150676962	286084763	35596590	62848621	36742278	86541750	219495349	97018150	145917917	17645054	26400932
1786	264887863	199723539	128700393	55153407	158601776	351481644	36892517	57338378	56807146	79344369	215124742	126024367	145414701	19500624	29816029
1787	266347582	179661186	185432397	56321024	142067761	338526469	34850238	64240759	46884062	86966958	189179638	105294818	161421783	17959726	29697696
1788	294019898	216365685	102678142	57967390	148247285	342717649	34718852	65936391	32947893	79064627	194986769	82589738	130001158	15835311	30101451
1789	280448330	158979954	94455813	55538645	144946687	255487263	35590111	58372610	39125509	91063228	161055774	55994478	140751044	24846184	33158507
1790	323266118	164369240	306751631	61152027	148941932	239938966	36131902	58658599	49095113	88361008	208601307	69974653	146312788	19023623	29854004
1791	289652375	177058247	109531773	57720748	143142549	296214946	38023643	49596933	40142805	87831961	176709331	59239652	135582961	23421276	27614097
1792	275319352	186217924	156951704	60561043	153896607	284929334	39743943	66425636	33461480	90425540	217573106	85231388	145416127	21258388	30401403
1793	262774701	198808340	114276996	57082343	143472572	332782153	35562277	57625860	33980419	97408091	195771366	53307643	142902645	22532249	30645980
1794	275717238	222675617	208789756	58576734	161599328	243548483	40773670	54360133	28021422	88894560	211453282	86693388	155662834	22637460	28526055
1795	287354252	163604217	157070853	62297497	155461335	271614007	35535149	53615444	36163879	88920426	213743703	88040885	176428556	20091467	30284498
1796	235960341	186069713	152823661	60918554	148288030	322790387	40101776	65995878	43088196	88793415	238091011	101770741	142393101	20719550	29981363
1797	306713160	184883929	102638421	56836141	147147205	279378395	38150256	50298839	72200511	91448238	220908557	79810238	164234613	27224542	31453117
1798	233885148	179839329	153317652	58085824	139467316	284293738	37610943	54629912	29289576	89000452	186095558	90782743	160024345	15717451	30043835
1799	266551634	159761437	84300659	56470005	141715851	288356756	39234439	49818369	43940789	98091168	191424466	74755167	141418285	22807013	32451548
1800	292550968	219390164	197843492	57020585	159847258	288879305	37088020	70741945	44189143	91220903	187594556	71681037	130037429	24228189	29562428
1801	310479952	154277545	212312529	53308337	157675193	306067876	38149089	54419853	44390049	96352675	209066933	64839612	159644144	21715274	28120920
1802	295595170	184460860	178597996	57050121	152106133	348437352	36997462	49549168	40319374	89872077	180777738	78374626	171477093	16668855	29020507
1803	277424072	198735748	229075225	55498821	143085239	308327691	37107103	55896071	42331438	92220862	228630921	88606123	136286231	21677939	33022925
1804	254458490	191700178	142967551	58616630	160817271	322410621	34946565	67751981	43145165	88391361	212706707	81759496	152593739	16700425	28263570
1805	277741443	189866541	211869818	57523414	151266774	311677828	37710461	52974049	36299962	89110933	169746992	69220213	155241752	18936181	29921643
1806	293725356	161242595	265595019	55045227	153357638	259120678	34708300	63380905	48712027	97054452	199064595	83312093	133444813	20520841	34501820
1807	254077098	223271117	181212123	57996323	146107791	331630572	34823071	60358309	56875806	89170082	213993689	96219269	162420097	20849163	28730530
1808	276391144	175719198	214799670	56043463	146842073	301838426	36062072	56999047	50400750	86117645	187463603	77628495	169591857	23208568	28923591
1809	273506302	259906500	105539345	60612611	153872594	325147312	34275488	55467824	38030869	95521364	195729873	81505797	163834665	29347730	30637680
1810	292649145	190575121	337206104	57584411	153835641	314350132	39212102	61190287	72692086	97472490	165146285	65472332	134172383	16922744	33937009
1811	275118326	164582321	271364244	60445455	151387738	283067610	37458745	54937122	53735955	83220541	186412865	82497786	141428511	28662603	28451882
1812	254200288	194120473	133390427	60023920	147894146	246792973	37361112	51979041	72547053	87782294	210301399	114999219	202762343	21186949	26022721
1813	305498256	178926424	88687019	62454585	153599686	395944668	37197089	50484090	44037947	95218503	193156368	71990390	179779767	22412192	30554430
1814	309077976	180834854	135074195	59501826	148963438	291937314	36161134	53677809	53709949	89743920	154522473	75380441	137814484	26424617	34566604
1815	250938559	204913944	130274032	60351836	156118666	297909493	39779101	56228945	74585077	91358791	201826137	83844715	149978668	26092898	29470312
1816	275551281	244059009	124916610	60186992	151364708	235532237	35292554	57369262	28970828	91946544	211589876	67378843	165572722	18010723	28663943
1817	315854009	191230277	305496546	56889041	154183571	306001646	37111023	64166129	38131973	83013940	222670487	69762814	156685074	20774445	30365312
1818	251171804	194046418	154011021	56768620	159464380	274337024	37442316	53082735	52343327	87426693	211882166	64343920	148424839	20842573	29677543
1819	305488105	197509489	192318517	59360408	151065367	314217450	32620528	63868737	35952846	93632586	170973153	102983565	145307014	16919542	31565961
1820	324553995	191312534	219407645	58161033	152073187	301397103	39063464	76990174	50222890	88133752	209592021	78681994	161146801	17248549	31111114
1821	260316905	168135798	158785962	59219262	155589123	335128548	36678158	54425008	52790168	98403007	162062961	109432483	141489335	21097319	29457673
1822	251405177	220979854	74024948	60859857	142517377	294755794	37819465	55227052	48172369	94114251	217872971	74558954	118493124	19471766	32874549
1823	228720578	171833355	169499108	58444041	159202235	358139636	36539103	76051448	31549191	83960603	206501981	64136412	143061211	21630000	28237402
1824	226093489	203112496	150731225	61509421	149084657	299331678	34539396	66979295	60469282	97733714	215278618	86120435	135128116	18455841	28937889
1825	281931103	173288349	292789030	63472411	146018984	306061446	36343373	51401261	35927957	80676042	244538849	116116211	170918455	18183173	28935686
1826	283301547	189490529	281498046	58636323	150838128	280987726	38136994	44825678	46670270	81951926	192963907	76041772	145733121	21298463	29635590
1827	308899263	185426177	239195287	57567586	154008915	297284727	35641379	63573443	59212486	96344040	170113700	93567969	154400822	19652774	29353560
1828	279035850	167261475	153860578	56297435	146399742	298344250	35936373	70643527	50106936	95245302	193376012	92182001	143929098	19489622	29611061
1829	264389958	192834158	307265023	57206731	152467332	316038293	40071075	61479930	45530506	96846400	218769500	80374606	147514318	21908418	32419669
1830	298719164	189449893	170193780	60101002	144285513	284509977	39648440	55205072	44483060	96121168	183233445	67259221	132613146	20070067	31441900
1831	252621108	170730971	200473231	55128664	143502152	279183659	33454178	57743462	29963833	89876405	182600689	84189567	135751201	20451638	30012765
1832	276116166	166447363	179342958	53119947	154682702	273186089	37084494	45540109	34873916	99104174	190806379	50416438	147964633	19005196	32962835
1833	258169960	236956354	147808775	59942329	159620329	343672536	35135798	70287396	40040987	93977544	210125211	79624965	148915420	17734036	28424784
1834	250081843	198229678	293817182	57045324	139346971	279287924	35339391	54383580	62148310	89760877	174871625	71008622	140019904	20101459	32008271
1835	223920424	249076677	253913985	61758412	145301960	273301045	39431650	65565086	70063787	94201658	187633034	90921467	160143914	20077324	28326086
1836	306238779	184336594	125537973	60064116	154384987	305952482	32524401	47423885	37456711	94723448	239030797	97697959	189840437	20653215	34364426
1837	341212057	178030842	191110476	54637838	150066666	283905299	34236058	56522500	46727363	97702924	162688119	90979634	139999920	22689094	30598415
1838	264005698	239405693	140991662	59584313	150324557	302186099	34891776	66396038	41813235	93213171	186242234	83804483	150383903	24468139	27490482
1839	318379882	217338055	281066265	58883218	153824048	298915079	37379963	60257764	35107447	86910509	205660147	83174781	142590770	24346060	28574012
1840	295970756	165805529	205325883	56569897	148083665	276990019	34650974	64858324	41368256	102996232	217919576	59083315	149370121	19793342	31036745
1841	283935804	168494332	161817894	56263872	139441980	316862480	37230964	53484203	38526170	87688211	183084648	71118712	146701988	19292535	32515699
1842	247003357	185746145	165337590	61307632	159855663	253713866	35678484	60122330	46667584	88457343	169645645	66087795	161623858	21739992	30783565
1843	298040738	192005128	169020891	59879314	152579660	288697777	38714706	72535266	29789321	92345182	185837391	80450423	146351698	18390409	32665306
1844	269764181	193336712	155901649	60721092	152594586	278301344	36579352	51572266	61028386	85233054	171593308	92734050	156449582	20696728	32479133
1845	242031464	224295480	180623335	59834394	144828146	318736063	38458705	67913152	45265705	96809341	233583674	59988650	147712096	15392502	30100103
1846	283635917	175687222	203174524	53781242	158225964	255381125	33799044	63696300	56314745	86782560	188877188	72387469	182821692	17543902	31435690
1847	255443741	224174705	122281173	56527277	147166135	280897537	35964385	67097902	44127195	96621296	208038120	71702838	144972219	26940779	31969875
1848	257518232	270503717	182870790	61806091	163809862	275307201	40882511	55317487	55837218	91825434	192541806	80974878	170071694	21321915	30013156
1849	234269999	143982762	242538720	56548758	156173935	310221876	36860268	51594282	33064022	86899514	176351214	93216665	128965998	27013389	29110011
1850	299703625	173913628	350872621	55714203	154076497	281675866	37859698	62166061	29669041	89979929	193244251	104337140	136768162	21934715	31030458
1851	306980577	172735026	188327029	58632404	171257595	277343467	38954326	67429224	38108553	97862969	212472953	79329950	167013852	16484778	32227586
1852	293124395	164482744	184351498	63787313	165016896	274494037	34426698	61613993	31638512	95776711	178637653	78889331	159131780	25377804	28199270
1853	310894911	161116906	190096095	58137049	154937908	241486286	39135743	58997695	43572459	89704326	224872810	78421009	138622564	21787434	31699959
1854	312405618	196372401	182468228	62629939	155185967	316163735	36266951	55398754	68442014	88607502	219216322	98639630	154249750	20071627	28828470
1855	257984786	182491859	130822393	58285183	156235430	279653846	35798519	51558833	69808856	99646918	184014803	79751665	189448580	18536881	32232598
1856	286669036	192814344	218556506	59192880	156647792	282226451	33350112	63565974	62000982	85813646	189482396	79829955	147715907	19747239	29786478
1857	265473759	189186361	236683715	57558236	148500297	341802548	34375651	61241342	64338063	87185606	210927633	115036914	154794579	23015590	30131964
1858	279350260	199976138	95413987	59375899	156987943	300629628	34780080	62434105	28367038	94491672	194089417	79312412	129101147	25485566	36669189
1859	283849121	240341760	232563183	59432527	153244317	277570501	34752192	63464866	42113731	83372033	221152597	84641677	168498522	17597469	31067589
1860	233433733	156484547	114891665	58076827	154832019	246049257	34361154	54071222	30785153	87846837	182430582	81231302	165444360	20733223	32554852
1861	289255284	198885115	236113606	58716846	144489727	292362750	36741407	54950113	49736826	96993944	218971104	77115535	173826156	23557380	27624236
1862	280012764	269296133	189804534	59429512	158386793	348781915	34406610	54481243	34144192	97293967	256857198	45298890	158408493	18999446	28582557
1863	325193278	220739616	186693038	56804830	153798611	248991479	37057136	58056706	35319535	80144225	225803209	87880962	148925857	19564709	30356597
1864	271901496	163275361	138410657	59778633	171086125	309335192	36333482	61047901	63493226	100337975	219858996	79354360	142138976	20602881	29700468
1865	267257385	196645366	184631919	60153532	159900998	323526173	39025086	61235191	31042543	90857334	200288591	89510935	163307015	26511806	33150450
1866	259710381	205709170	207462411	54266993	150746686	312259656	39798581	63839693	35252307	100450311	241310909	109926647	119057626	21965650	27235800
1867	289787585	193628053	186097991	57666816	156766790	306113849	38154962	59442239	48180835	89414993	198448982	70242413	132448861	22606820	31383489
1868	286446694	175284092	72187908	53275724	145943176	263550877	34891529	54784834	31880290	93343521	200110443	78049417	145837279	23947718	29563401
1869	251020576	170135516	168165080	58616571	143740944	291990682	35765509	50251312	52942629	87312658	228663757	82282759	145399854	16571259	34377409
1870	302881266	188024889	275855550	57360554	149297373	330801822	36948216	57379421	64921755	99182163	198115339	100815359	118867137	26473786	28842358
1871	255575940	157251623	266571078	59138529	146948577	308313019	34902266	63625123	52520015	89076685	196326774	98143474	153678318	19793935	29566436
1872	304005363	179852019	69257817	61344212	147274967	323046618	32494386	56635717	66066056	95129590	188957566	70549268	160975034	20912959	35021278
1873	272804368	157639015	303722894	58463984	153415769	313887261	37450672	57632402	40738774	82987927	207651053	93788842	139691352	16313707	30172910
1874	282405012	185833835	183594295	54732219	147444372	264669991	33635864	62891784	38887227	87472879	200183656	76522634	148754413	17766612	29837671
1875	259626325	177941646	146888856	56990585	140366677	340486416	33877651	62087389	44715320	96233031	194850909	88065110	145636036	27037827	31762133
1876	304781730	188651190	150663288	57473216	165981115	317181914	37923034	63687200	51578809	92081160	185582970	94831901	165973405	18932334	28343199
1877	268938677	166186678	139592118	54508982	154624077	336084154	38334016	63181146	55456785	91895072	232285818	69052872	145353102	24375837	26333591
1878	305453360	198242637	176535397	58532211	154516667	259773850	36994224	60136914	37807118	96290215	180972617	79350885	154229677	18459844	35303415
1879	309598846	203678366	134802831	58307275	144712296	297733393	35441208	63241096	43564680	90426196	169801144	103832097	140431408	19818571	28975213
1880	298514303	229738414	120809130	58347100	151893027	342719887	40063053	52638629	59271280	83862200	205420180	86203239	160095439	21437441	29462473
1881	308126667	180031490	310512761	60264913	144807518	297571256	40464645	64923451	46405368	80747746	228601991	57991771	173413786	20925870	30162798
1882	256087642	172645213	266390458	58291189	157919327	342980220	36404408	56411531	39208812	88003816	183702623	71821344	140128007	18247383	33059466
1883	249936973	183211442	194425086	59242060	163396130	247918575	34855927	49590215	37057843	89584680	183242397	95556713	145262066	21363385	30352636
1884	286199888	176553023	85243967	60327930	145035364	320120959	38227326	57307213	68776535	87915426	182051711	89090889	129464828	23708857	31306557
1885	270420436	274292685	187458516	63720195	148599865	274979480	36780247	60336101	32150848	87835960	182415365	116561585	153399245	18796586	35593416
1886	296001874	180655645	157509374	58078456	155541437	309878583	38706676	66196010	45799739	91554176	225453024	70956299	148621500	22862422	30718764
1887	302560190	193502067	156798722	54852753	147915163	275729340	35982858	66311043	32122522	89285561	225679839	75255137	142538684	23366454	31735776
1888	298746013	151384835	278962617	60999613	162840386	262341542	39118454	55252994	66822713	90958774	185979229	70798901	142538043	17868544	33301268
1889	272013950	203276002	277528020	58309363	149881210	356107612	35657367	56786823	66689576	91020860	164872990	129664599	158814744	20351832	29655146
1890	265782196	171973106	111512770	60386180	148293710	305772668	41263038	61147341	56469351	91244509	179955540	81571748	160190414	20348691	28545609
1891	282212051	155616265	162130180	54230574	148325627	301155791	34354906	49761603	34793631	92383668	222895282	98346855	141879423	23240541	30598144
1892	262457008	175086304	178070565	57600918	151121277	268641330	35524535	65928841	55364052	94233179	191294007	106659521	167466781	24902751	30365434
1893	288036739	174383614	142375818	57684829	156277338	356613154	33313555	65590112	46674466	90592385	185325069	79920417	123858431	17664315	28435694
1894	342083010	198884982	146268678	59511939	161929784	304621966	34577679	69582795	56954969	90172846	188552513	88862917	158889557	19409692	32385152
1895	289593748	165821481	210953588	61075367	148062763	297812458	37791438	67273433	61467456	94913302	189107596	76501903	171903935	21681777	34198351
1896	297953998	140232455	197270998	56003665	143064192	345426463	37448903	60395790	39637647	88756917	199456318	87768629	141002995	17664049	33753254
1897	301681116	205524278	265476890	59676117	148243422	270143770	33987683	63440454	32181826	99800477	246365607	100712782	174214785	23950846	28990251
1898	273787558	189278824	104858553	52788861	156895459	307143858	36076694	72709201	57306206	92260634	201736606	88758885	144980860	23057261	28646149
1899	273981755	221923749	137594533	61496890	158724379	303014917	35793575	56229922	35617057	91140722	172779109	55344902	130265004	19706603	30828641
1900	291312552	156274571	332484426	56802706	163753350	292234802	34763521	57390586	37522470	85022239	196008821	69199911	137508427	20245594	29244207
1901	261625388	219932849	265217805	56437935	151334677	306443431	39834315	59867255	54878878	90115457	199233013	52151780	154748852	21722682	31578637
1902	265243190	191021622	155230518	57428558	153436566	274627869	35586429	48734535	37049494	86628999	229227179	91609515	142704066	17393090	29637663
1903	251466421	191758508	134645070	59943305	144229898	330524289	38671203	56579543	58781023	86769850	210063560	50268091	153154131	19391153	28993152
1904	254646488	269203079	159755490	59194201	158933485	274170598	32366254	60933272	57579010	92848107	190177965	93446540	148208611	18009140	28622441
1905	295445498	268133313	189045860	57711278	152212690	259630015	32513509	59145583	47145487	95443305	169284525	92416119	163766617	25902297	27551744
1906	309558520	173651133	279699646	59537922	151537828	289609727	36557187	55541149	32718163	90994863	186394130	66491300	141545299	20870428	33651339
1907	267510654	201251360	279969930	60453670	147423542	316647682	36326524	70360498	65612892	87161924	205589946	70318978	142344623	18126867	31886912
1908	309455748	172980210	116142874	56334023	145527232	355047789	35360567	52007389	52259083	100231706	201685546	82996996	154677431	19192838	32702495
1909	258568413	174348927	196088963	60366713	165584123	326735315	36587368	48756174	35707962	90335179	182463665	89370606	173705110	21416916	31068332
1910	312632346	231017385	294590859	57295036	156482213	293710744	34873058	67421367	55145908	80410176	197413143	64718764	169755275	22548098	31645882
1911	273872109	221469848	114742439	61708174	147617775	286521017	39376505	56987477	39666425	94485469	192723111	67381529	153666958	17700725	29974132
1912	296886660	170244162	257124502	57928014	155269607	296263881	37196839	55863219	47859480	93594668	244177478	67321183	158350274	18692790	32365344
1913	234740702	223397518	178771614	59523633	157865912	300163241	37010718	57057649	28688549	90037187	210194581	63409320	133625871	20251388	30062236
1914	286072687	163632213	257558425	53984422	151613636	323489615	40150311	54641420	30947989	94552433	204727130	67603925	156208959	19436351	30680571
1915	272516219	179484920	221896810	56779848	150960743	299193792	35999648	66965928	42635066	101766795	225726257	70079363	144229917	23385388	32283836
1916	306503754	211456243	188476234	55925978	150797432	293820452	37102243	65179625	73980618	95841535	233398097	70422315	155780293	24527799	30240361
1917	264101297	184970998	290995955	61435986	147834328	281723704	38217142	62665262	57130424	95610792	179143114	86838504	138930858	20569278	29895296
1918	284342547	229999847	287528784	58213382	165752576	287230110	36698911	52398488	59606994	87288371	242356137	111110019	160962449	21278577	32409362
1919	284345268	194925400	221352225	54767815	163249406	336576809	35962200	77269150	68752709	92625004	236455430	56267072	163144970	21048056	29792228
1920	260628144	222904738	112483425	55222438	148438953	297089717	36878026	51064928	44515328	83426860	198207494	105013362	176956193	16237232	26540647
1921	239081683	185608245	181250872	58338203	146867446	319455326	37904527	56675706	48159488	90918917	174508623	65381051	144061098	18787617	30316810
1922	285875066	161854646	167891481	60721869	151048259	289067666	35737485	54385865	42644942	83603839	195291978	94071118	160789367	23077726	28820285
1923	238389305	229184710	121222921	59577182	152701126	334318999	36958703	50691651	46283335	84983152	239833671	68028081	154401275	16197570	29327576
1924	252024867	168170135	139247116	55790345	150813217	315683175	35696156	51945415	38172251	87767967	199274338	108037246	142934506	18834967	31661954
1925	245248333	217175300	114855915	61719810	157280046	281640485	41626154	62199961	62564411	93500233	252628815	82091225	158553531	19702786	31890333
1926	254407825	191915945	214055642	58956318	160360679	271146739	35593370	50543941	48274025	95240943	198516247	62153226	155342091	19657926	30233820
1927	246806422	156293194	300735620	54037352	144495831	303313472	41247731	66001087	76424266	99448985	202059016	67107862	139424394	17402204	29718574
1928	301533360	208866871	104010582	53089973	153995066	304252556	34762961	50425584	59677689	86793036	170458580	62120574	139030853	23231189	30924064
1929	319899876	254769393	138495852	59093809	146017739	323059089	37955515	75332783	43021182	86743779	200967391	90647200	147365502	18577498	33970958
1930	273848113	206397519	196605226	56475902	148676492	341335226	35114218	64388996	55201602	97706802	213323678	48763237	160582099	23657621	30436006
1931	258329098	182043958	278288390	57043356	149149504	273584173	35503067	49000484	55879713	100320008	188132722	83508931	143764863	19654331	30257579
1932	244255851	155898784	188336814	57534959	147484815	284411270	37814815	54896430	43533204	83985660	180914255	87795727	152422523	22907488	30669288
1933	284718282	178883991	222068335	57886917	154512991	298719997	36386191	64573341	49616361	85629162	197644289	57506850	168021535	22230979	27380565
1934	283466086	144727184	120274045	57764549	145340317	341835587	39685916	63668348	33543161	89947283	183871556	41483794	135683201	16569536	30555338
1935	221021890	184270656	189219322	61336662	159502523	261873153	34108470	48786632	45239189	87796107	236401464	88600419	175501110	21479480	30015515
1936	282301928	256920217	119229356	58669093	150567843	341875110	37397005	69702473	50878578	82095171	201156387	73945304	148613415	21551092	30836936
1937	243757523	196158759	128115783	58438347	143983819	327383259	37025585	63964457	36576998	91863890	190068136	105091001	150582173	24863185	29381507
1938	266539763	168559984	121084755	58668219	142024866	305629867	36120060	59687475	79147262	101423809	209008071	87390941	135574428	19740348	30431471
1939	264707218	156120305	185859345	55780468	150578648	278892176	35625931	49214442	56634294	94729281	176159208	59673800	146907986	22149152	32269061
1940	282434827	158997571	265714901	60127825	155847660	307139432	35171815	65847497	33490278	88031334	214040495	79176004	171727594	22990336	28167275
1941	271886131	171736091	140210772	58430620	153523324	313892387	34146730	51029103	53715624	85526667	187319480	111132431	119770255	23545811	30309236
1942	277274169	187972773	271583293	59301879	150127690	275225373	35617279	55662476	43028190	92748687	217039528	70386959	126764137	15451752	28363141
1943	274438335	158432571	154454384	61877139	147661836	279189031	37730208	71939459	34106974	91721069	224633190	76162470	162689264	18755183	32451620
1944	258524149	188886541	174081592	58888552	153745653	313302329	37235802	65255740	51270153	100855644	185977621	76199462	138634497	22127115	30974133
1945	299905409	251261129	245411063	59620221	152067436	274356221	35997617	62301792	40219348	89003715	205791102	109945980	152043995	32783814	29766176
1946	278664602	169040167	280738683	56982450	154428717	305824646	32353287	66484326	57362069	95155944	193997666	76166709	145690809	19203838	28536382
1947	316975324	158715572	194278008	53432603	156485762	270377630	33877748	63801037	40101733	86341650	188981846	64209619	148634446	16734235	29007199
1948	256003080	188047721	318807247	56461151	139177455	311375845	39546586	64601358	33093345	85346493	204494487	113015138	141188415	24185926	30794855
1949	252124588	204181045	295937160	61985866	154166808	353923453	36473786	71589446	58099033	83445857	206335503	62785131	133772410	18275103	29350995
1950	311033239	172616055	140936169	54865690	151662937	304249188	36330077	75865341	54704739	101795859	211873597	58834328	151311271	25166276	30136849
1951	251868588	188755601	235881632	56949606	146066801	292315641	36461378	53375690	41070432	92574561	191390185	110260541	137754012	25970206	29837132
1952	276582673	232725514	156449436	63464106	143271040	288559491	38087423	57457731	46318992	87652421	197094008	83669829	169001210	19059051	31049257
1953	242949929	286996565	103530215	57446306	144289880	277422029	35402770	61174260	47610494	91434121	178511523	92345689	127776246	22326290	32180263
1954	301034839	231191242	274206421	58032098	154126310	311018270	39026944	59465817	30733290	81596633	204656571	86748378	145101175	19344984	32608941
1955	269647444	245231561	151334351	62147829	152410980	319555089	36522143	58785440	34445685	103211790	230276973	72874637	155508417	23706897	30058776
1956	274039414	205905818	126997945	60058639	154711105	238631054	33417683	50099265	70045837	92740498	239873205	77046999	167849100	24754372	31850823
1957	277896568	181865857	221498408	57999788	154908609	308692522	36592189	66303939	68412672	86759107	193294648	94043255	156743155	21982509	27418424
1958	269989275	198274341	132554472	57645539	155022743	303111233	36127552	59594690	46230275	92986064	177702883	70542140	137789798	17584575	30212334
1959	276984484	184314062	164884895	61060859	154003616	314401282	37114116	69429967	61832825	93873928	206401571	55384231	162251329	17613032	28798017
1960	277865985	165123409	231649427	54402019	154212110	309372884	36094016	65519425	54181529	94051516	180088214	70829766	127915176	20843698	31937716
1961	285229081	151279045	161259908	55433020	152146022	373608715	32758119	62593672	44261665	90597351	225213868	76817835	195558159	26309946	33278305
1962	285567586	187740224	85170645	59724875	166104082	250469647	39082097	48808203	37246769	86903492	201458012	97580014	163676746	28307334	28200735
1963	279148648	160165269	174408846	55976525	146181843	292733120	38782933	57711206	47074114	101489373	203202445	75240049	163511061	19519032	30070047
1964	266372303	205283368	199682593	57845596	157855935	347926776	37347887	62215176	27908960	93276340	192403840	82039444	121305448	22984476	28465921
1965	260586779	174853728	144349026	56137952	161562042	266145901	37411602	63143957	39710124	94893205	195381676	97693581	193803086	19587210	28121886
1966	259689389	168875788	323660804	55420468	144405074	262307749	35896598	55206200	61790206	94610162	216985190	91960169	159885543	28142241	30503036
1967	253570917	208195037	177106843	56035195	159452400	296681844	35785707	58208509	44533562	96813509	204236581	105022642	151381715	23924629	25912440
1968	255923418	192491926	138203421	55831217	152702110	290154387	38215670	55750701	53462900	88089843	217769618	84442036	156096160	20220784	32361769
1969	257711524	209479590	142775187	58123416	151143951	251469172	34715131	66382579	49196715	83559951	200424624	67594707	144551975	17542145	30915320
1970	287596977	200897704	251947191	59020990	153603481	306133941	37310785	64309190	67649585	102755206	216441516	78914797	146917915	21495747	32756949
1971	265601368	301378269	327336527	59963426	152411971	320798266	38025102	53995091	74908324	106239634	228045426	88082049	156080905	19525833	30966379
1972	313344222	185359835	329363025	59214288	151515085	331796766	38350482	55837439	46524560	84066753	186061701	74885094	130428817	19551194	30299086
1973	248432095	161264609	115369308	59725469	160974889	316853998	40450373	50717914	29545845	87802711	178500047	68123141	141141030	21987834	30959694
1974	305605985	154593001	214985921	59870059	156687173	281790080	36153485	51680213	43954881	98075218	181365310	93070611	148552481	23233343	29972860
1975	253785942	202032129	112779501	59163750	151562090	259542872	39865901	59018796	31309675	92852873	186123670	80787837	170109283	20061552	28364206
1976	302990036	245729878	117971362	60470998	148701222	263225159	32117320	71404013	47527824	87089178	209397626	93509411	139715996	18319597	28994740
1977	236462118	200247248	202586055	58247355	157029169	300785405	34932165	55772951	48890783	93400798	153158269	101968044	155730291	20173947	27548030
1978	275858976	191988369	269139180	59552918	148065749	362074978	34799639	67720533	32750576	93786262	213700510	92836529	167929557	15434212	32156675
1979	283891269	199199808	182134626	56025279	148939738	242939445	36342973	49548438	33551215	87449789	210989229	64991809	148424473	23206146	30644107
1980	282511666	156461072	242276100	61182990	145915919	289412016	36930562	65006949	74483173	96709416	199153259	67097902	135695847	21532456	30871248
1981	238602504	203091979	223054059	59312662	139455950	231611759	37142061	62957304	67882417	91500284	205014327	87395729	148585259	25364522	30133885
1982	301621364	227680477	162315493	62136734	152237699	277167595	36422865	52868887	32135085	90067282	207021865	66895105	159360576	18387740	32969521
1983	278482712	242476568	151562581	57495732	156554534	277317124	34386391	54344953	39038684	90641217	177781111	90655773	161975903	20964253	32316597
1984	289238841	154411252	146190978	63138719	149404436	339605372	36114923	51895359	40771485	82475031	189508651	54039671	147834073	19280752	32760132
1985	279441343	167427256	169341504	60813187	150002249	288306133	38792681	67995757	34209860	81753250	208561235	59913326	179451680	17247765	27044850
1986	271254604	232724581	125470474	57564364	147920522	262903261	34388969	64567582	39761065	93623289	202232138	74681620	152680374	16577820	31798858
1987	288826485	166776995	327796657	59174560	159937088	309629107	37602109	58653728	50924182	86726741	201248384	91407411	150575919	20530487	32739566
1988	293902820	251371641	230241341	55364073	159624530	333542566	34984780	59960430	48321971	90866673	200501743	72639846	146899239	21413016	33197285
1989	278464373	144583557	131280676	57306555	157525867	276115876	38039839	64709914	49048820	91727487	190083308	95721229	174979768	15950125	28340730
1990	263263379	159090992	136431697	55195184	141172503	302409610	37213737	55572403	89903669	92131786	194368128	68821508	163244496	16936121	29550108
1991	283298687	195031573	119170646	57058216	142341692	335498930	35795501	54472658	43658870	90580854	189745221	53579277	140479651	22191185	31411834
1992	293673413	190834736	272010275	58801518	159531662	289699218	36674690	56838620	40634913	88274595	220846733	54947107	143209895	21035900	35886677
1993	233514195	277971314	220776769	63359693	150022250	297267095	35023924	62079001	59028349	99634284	220668679	95576895	153960862	22343964	28459660
1994	258642445	260768278	138166064	57327438	151959500	316573324	38765556	50862912	41274838	88695113	218351970	74919841	133420792	23140941	31373147
1995	288067906	210432179	282259554	60554262	141785630	287804414	39339879	57338840	41495435	83881154	180841687	90193156	176758425	23033707	27721883
1996	272464459	212499280	123534156	55760385	151985327	342608545	39110462	51173304	68762635	99627085	184541564	59131504	153787845	17367776	30079473
1997	298136131	175562619	81482826	59886328	146844134	261398086	35364808	48245183	69708272	87473735	208959671	89409895	161815498	17299565	30669137
1998	278249807	207727610	271301852	56226146	156467195	282970399	34344228	58214302	37553995	98178954	190798711	70051689	154687208	22916735	30746831
1999	267438242	220940016	115646816	59416832	151573909	264500341	36049949	66970371	66861601	88117158	211071395	73357204	156239019	23874442	30629341
[truncated: 298,001 more rows]
