# Supplementary material for: Integrated assessment of short-term direct and indirect economic flood impacts including uncertainty quantification
Source: PLoS One. 2019 Apr 4;14(4):e0212932. doi: 10.1371/journal.pone.0212932 (PMC6448844; doi:10.1371/journal.pone.0212932)
Supplement: S1 File — These files comprise values of the direct economic impacts per federal state (Fig 2) and values of the direct and indirect economic impacts per sector (Figs 3 and 4). The ratios can be computed with these values by dividing the indirect economic impacts by the direct economic impacts (Figs 5 and 6). The estimated economic impacts for whole Germany can be computed by adding up the the values in the different economic sectors (Fig 6). (ZIP) [file pone.0212932.s001.zip › indirect_impacts_sectors.csv]

Agroforestry	Mining_and_quarrying	Manufacturing	Electricity_gas_steam_and_air_conditioning_supply	Water_supply_sewerage_waste_managment_and_remediation_activities	Construction	Wholesale_and_retail_trade_repair_of_motor_vehicles_and_motorcycles	Transporting_and_storage	Accommodation_and_food_service_activities	Information_and_communication	Financial_and_insurance_activities	Real_estate_activities	Professional_scientific_and_technical_activities	Other_economic_activities	Administrative_and_support_service_activities	Education	Human_health_and_social_work_activities	Arts_entertainment_and_recreation	Other_services_activities
1	19674718	8149188	531416127	71787181	41032350	54014920	141971264	132221874	26936221	50399207	38067750	27774968	51828472	26875820	45304375	21219203	42753441	10476317	15698672
2	16825342	7199860	476499363	82334186	29614750	51340999	125103209	113797201	23722287	48065551	41577720	29275112	49270937	24952493	39880470	18809001	39419142	9208020	14353880
3	22565065	9151131	571363288	74620632	51412318	55896162	129455211	113363439	30097421	48665043	41307226	29057027	53599086	28359900	49937185	20650758	45573270	11697749	16878565
4	22080884	8934596	571165487	72231044	49027612	57413393	133519767	118671919	29594555	53100423	49056445	32369067	55430285	29203860	50120827	21341888	44858396	11398750	16838297
5	20984941	8521395	546226431	75463709	44723211	55689754	125904441	110408437	28328067	50794096	52088006	33738168	53096310	27898690	48093190	22049744	45189186	11441944	16252558
6	16740809	6975541	468589518	71910736	30802942	50633495	120163356	109379414	23273268	45857625	37848429	27655212	49367775	24669583	39902486	20646307	39271635	9227641	14044535
7	19482860	8097261	521220378	81704140	38540959	53854719	128325819	113677453	26973432	56575866	51594649	32591349	53761774	27643990	45242439	21509033	44174776	10559634	16186986
8	16350799	6970400	476997356	76857270	28398808	50983448	126124786	116279943	23066833	46260352	35954457	26802505	48542093	24307694	38456423	19431221	38027741	9055998	14112947
9	18633476	7854728	516279863	80438004	36319841	53080921	127797986	114855685	25860631	51604608	40707770	28920392	50851149	26153480	42577144	18908910	41762929	10133400	15039255
10	19149977	8044776	524650161	82196628	38001453	53377905	122235316	107448869	26457727	48410384	39121782	28360013	49910646	25756516	42858463	18938108	42528036	10220444	15780533
11	26152551	10582714	637663904	81270928	63063200	59389564	143422254	124841458	34550221	49718917	43700429	30714276	56228548	30603624	56145403	22156020	50269838	13552517	19178382
12	21119123	8767317	560725012	83146640	44178097	56009389	132019751	116903206	28639821	44031063	39810676	28961013	52391623	27295153	46754946	20528796	43220428	10997552	16796198
13	19667672	8147880	539693323	78566507	38450577	56563337	138892843	127059084	27109833	53643565	49409641	32734682	53837546	27926242	46038796	20934968	42629344	11019638	15855924
14	16604977	7090715	474395248	81340426	29035689	50788354	119875343	108152309	23363308	45109497	37124612	27282270	48011869	24163190	39115175	18741717	39351521	9494839	14116364
15	20652307	8377766	534019501	69194537	45922516	53382731	120742614	106112069	27725785	48104461	39367248	27897289	50527976	26589478	46115295	19114934	43118963	10625675	15729790
16	18659334	7612092	502247279	65471868	38749007	52369559	124342243	112915682	25453949	47809070	39107663	28060626	50300920	25808509	43370073	19867478	41427296	10479622	15418579
17	17566912	7496458	494146516	81249681	32342477	51637310	132693822	122029243	24513032	46153865	41656599	28903950	50258944	25543901	40985032	19779717	40077787	9461969	14707278
18	21976454	9032230	565577926	80449820	48564407	54875196	128878247	112709856	29635512	49417197	40634780	28372434	51772105	27435533	48352360	21084892	44421553	11306566	16718499
19	26125418	10683765	636737646	91950672	61061266	59560198	142115866	121859203	34852583	50747494	46614807	31627982	55916040	30455698	55743571	22397915	50969807	13148488	19705280
20	17992848	7556997	505963342	78710728	34334743	52705805	117451551	103784101	24919138	48832111	36453685	27490728	49360615	25214501	41142608	17918063	40243622	10041693	14098398
21	22328590	9133392	584331965	79445828	48313664	59139331	135173237	119595379	30004307	47098609	48329194	33233317	54795070	28903812	50280865	21532618	45979032	11504003	17587802
22	17946695	7516153	497683744	75457283	34810259	52035515	123468623	111990385	24737640	43875821	37622326	27660096	48060593	24724231	41492577	19432888	39415201	9529822	14605362
23	20929175	8777878	550406630	89105170	43312592	55210150	128375405	111738873	28659622	49939316	44116141	30773641	52634026	27499418	46790395	20144313	44628773	10934135	16637853
24	17962308	7384875	497062043	74042974	33351206	53923078	123995829	111426825	24936613	50730467	51586125	33557402	51195573	26284386	41800420	19605642	40681494	9638245	15376463
25	21929498	8980523	576028283	76063537	47767295	57408938	140487228	126967094	29583425	51475192	44356479	30441607	54768720	28786407	49784535	21731892	44880268	11761310	16954055
26	15887423	6877957	468000642	82082353	26193948	50572779	124363635	114634527	22457757	40416745	34329505	26538154	46909956	23454362	37550813	19241642	37949522	8575765	13534572
27	26618015	10735225	643488429	81474715	64429356	60852160	143821973	124752707	35102478	53548082	47927828	32430203	58653869	31817382	58300158	22846576	50665304	13497214	19354951
28	14931771	6366532	443560852	71852745	24798693	48667673	117116073	108355874	21146039	46479252	34232364	25495103	46984642	23218936	36749160	19430046	36845444	8494059	12489499
29	18216897	7559142	524704049	73424797	33669438	56172750	132993120	122561300	25068159	44252634	45510611	31706867	51542352	26355808	42371524	20235253	40679881	9587660	15078237
30	23490213	9300288	568332546	63453433	57575005	54069739	122791500	105988984	30806353	47438522	41601573	28736576	51433837	27915302	50860297	20077820	45365039	11995393	16932879
31	16259023	6740954	469432942	65690621	30089019	50333611	116149383	105929110	22605032	47072895	39356330	27944478	47153285	23916321	38124185	18408564	38438832	8893484	13550202
32	18669255	7938717	515977184	85857365	35066898	53357988	137412187	126333337	25852311	42663782	42481952	29781834	49333168	25654360	42535874	19706602	41676374	9770505	15031375
33	15141201	6448973	456556526	70407406	25065698	49206418	126870553	119717620	21412745	43048494	34729745	26064536	46013709	23058841	35483080	18684319	37299759	8134350	12732234
34	15317370	6377559	444709471	66874932	26401679	49025969	115258164	106235869	21304893	39228950	38105559	27229547	46089175	23032150	36461970	18888710	37138973	8148834	13028558
35	17716848	7453172	509317268	79607176	31576413	53886984	131495755	120747109	24791359	47988864	41314898	29224268	49648184	25385197	41093176	20126805	39814706	9985709	14709787
36	20476464	8654489	561060434	87282733	40683346	56462708	145305105	133048032	28274366	50097206	39646373	28754365	53510968	27624176	46728803	22556160	43943996	10930836	16615544
37	15586127	6744193	454011512	81591083	26059070	49393564	114249789	102839335	22064970	43843472	35791398	26824376	46868879	23352334	37495793	18522730	37841205	8694440	13210816
38	18036678	7426197	490612118	71152052	35669634	51165226	119743335	107471937	24758808	45289474	44284079	29766228	47713002	24792248	41255790	18808627	40895087	9961118	14796263
39	21425982	8755873	551722886	77739463	46577790	56399427	124980765	108615990	28866616	50222627	47054784	32410000	54171361	28340275	48891975	20750360	44322425	11201486	16650056
40	18140555	7674921	514487838	81011749	33773070	54156875	128257436	116493475	25229772	45949356	38231881	28560223	49912980	25418708	42590575	20792798	40601770	10192744	15175962
41	17428432	7521839	495567278	86620469	31690878	51499463	120567781	107019684	24490790	48811974	36869528	27045431	49969320	25108688	40620590	19234075	41183448	9534114	14586762
42	21515419	8875127	551506986	80124930	47290325	54898122	127333464	110936205	29072978	49329852	42175918	29883240	53724634	27972411	48436263	21047293	44375452	11310953	17080393
43	20377650	8533502	539100990	88688625	40379742	54927781	137407051	122887990	28069032	49642680	51938076	33576334	53338737	27746126	46648353	22591053	44657919	11209169	16752158
44	20381982	8674914	560982695	91710434	39843230	56765547	141528115	127985445	28163190	50227809	41672533	30122403	53822498	27788883	46390359	21712664	45293863	10592218	16001175
45	18100229	7454753	495564140	72311097	35034736	52989215	122874184	110934580	24878345	47319309	47152196	31466416	50036816	25780126	42705612	19858530	40384745	10049311	14870695
46	21211167	8752476	539766775	78005691	47385804	52958182	121510447	104700781	28717746	48026573	37837889	27361750	51650840	26869746	47265062	20400717	43610330	11317548	17623084
47	19353104	8105368	523829610	84785651	37535451	54787308	127162936	113171076	26574414	44363881	45390773	31313859	50900380	26385178	44526867	19976754	42329423	10373128	15649178
48	17749643	7432067	493551056	73400446	34421526	51064954	126465961	115787838	24485785	41931905	37249310	27067759	47972821	24486576	40881250	20518446	39642722	9579391	15047871
49	17071209	7309701	499929542	85574298	28238976	54061949	132075378	121358866	24119467	47295350	42660732	30042643	50884974	25576546	40593507	21013898	39997411	9304837	14468874
50	16732175	6937674	461794320	71006471	31780094	49328287	109815886	97389124	23062861	41117982	37927693	28063612	45645221	23354975	38179578	17674953	39027688	8972841	13526397
51	16641312	7036589	468829553	77401198	30095522	49987964	117820187	105990198	23186204	43119036	37108934	27544754	47965418	24136672	38530669	18863414	38579658	8886330	13695471
52	21742979	8902965	553250709	76592554	48874877	54241401	125545409	109176315	29187449	47872072	38145747	27873031	53077849	27692054	48245875	20528981	44776233	11430458	16779511
53	15930657	6635758	456785314	66120524	29110528	49462305	118379530	109321307	22145954	42326777	35634027	26512181	46280364	23383890	37725471	17876407	37008929	9199479	13499484
54	17697972	7301171	485947794	73642680	33553246	52339789	116147249	102933976	24400244	45501338	45978197	31177330	49392054	25250909	41140307	19053131	40214807	9557573	14921823
55	15295918	6456986	455558103	73398093	24216658	50999321	122312299	113140861	21689222	45430818	44323048	30126771	48529914	24157569	37127422	19669823	36741355	8538811	13674332
56	26230348	10453842	633750188	75387169	63803438	60309638	135962472	116122727	34738251	61476810	51054369	32976191	58317280	31710121	57464187	21766943	51465435	13626519	19395238
57	21510859	8750021	549591652	72726235	48095179	55245531	128243584	113148130	28987215	54026700	41319725	29286039	54720706	28399229	49400224	22171559	44227607	11381996	16709694
58	15535575	6622192	456349258	73614172	26607333	49179869	120310673	111217216	21808164	41117054	35660305	26600757	45938509	23065497	36681301	18624929	38901546	8469453	12958060
59	17186188	7603984	512465186	97525727	27025294	54915353	141768401	131104713	24818373	55930074	40915499	29491816	53369669	26586349	41984578	22071360	41906337	9912430	14649683
60	24003693	9972466	613962158	92783747	52768975	58970573	146883934	130184723	32434059	50111747	41484183	29828486	55339455	29488325	52405732	22718176	48136169	12292362	18198364
61	19568059	8130622	533961287	78892175	38910139	54790045	131030571	118139393	26864110	45020509	40523093	28841969	50647687	26186901	44156351	20412412	42718530	10435289	16392170
62	21482638	8947359	576187213	84368650	44874034	56917236	140362375	126712140	29208410	47227567	39441762	28468422	52401853	27575505	47830977	21341017	43972770	11266994	16535689
63	21209052	8666684	548258806	75100240	46414285	54651837	129652947	115192535	28696138	49969815	40258833	28770623	51583297	27176608	47578782	20807329	43876759	11454260	16540936
64	19594679	8201104	532056043	87733950	37354724	55380790	127879486	112484844	27159216	52170519	49042200	32412759	53233215	27378924	44941290	20990573	42908478	10607430	16144783
65	27200668	10992668	653467921	84584712	66260112	60419753	143402818	123163575	35846348	50146872	46855015	31694906	57124889	31312298	58329315	22214543	52279040	14185132	20079921
66	17514060	7359987	490543047	76713473	32984486	51106831	123231443	112009495	24307737	45221688	35809020	26588335	47791429	24335493	40610021	20966244	39209047	9318820	14184439
67	16185632	6889605	467453998	77128180	27688974	50787164	127371427	117998049	22755314	43491143	40342903	28839005	48701070	24403618	38713139	20354839	38024110	8850953	13924472
68	24145714	9724279	604689603	77396010	55297094	58347616	142548656	127243313	32123049	47995469	42691412	29872253	53326748	28956478	52206906	21677411	47612770	12289899	17517062
69	19542217	8010913	516028072	73697435	40490122	52948587	125661174	112065945	26523439	46002321	48973942	32146627	50467360	26489203	44076577	19260866	41137428	10347338	15499110
70	29868086	11791676	701368363	77453399	75664606	64671826	146767219	124625879	38960838	59366680	55509598	35051746	61845509	34192295	64787132	25326374	54699226	15290879	21661273
71	17565760	7355385	491429643	76534912	32578060	52770058	122862946	110857482	24449589	48524888	43541873	29826970	50572650	25619788	41630773	19952879	40052560	9469788	15118945
72	15183581	6604639	467988554	75890223	23457680	51735184	142354556	137189371	21983416	53352773	39817075	28026241	50760287	25035511	39040213	22069389	37814337	9327944	13923089
73	17613007	7491138	493709511	79430727	32412248	51738375	139823228	130838737	24598207	45255262	39717903	28212590	50343144	25577961	41037035	20305941	40435198	9507469	14906138
74	23296929	9263019	580879811	72178067	52699030	58110130	133052184	116969509	30916164	48061549	56050057	35132908	53496258	29057750	51443069	21078462	46751516	11886741	17612362
75	23225518	9573754	596133114	84311418	51868929	57817485	138320193	122258879	31190953	47972671	38774961	28787446	54316283	28677911	52117378	23087864	47764348	12875955	17559988
76	15297075	6547428	461243219	76459434	24294596	51076820	119421941	109484407	21765336	46346997	39303918	28139378	48671540	24017232	37313695	19615158	37533567	8582271	13606501
77	15683629	6637889	464443876	71501364	26503970	51068398	125573825	117085004	22188790	46737171	38184115	28027452	48000395	24090355	37397922	18349753	36873130	8683696	13714113
78	17915911	7636652	506188941	82027939	33336028	52636552	130834620	119697848	24957533	45116131	36333974	27115603	49472113	25219123	41314314	19165123	40854670	9749523	14824773
79	18185970	7736081	507592213	84386742	33481822	53757409	133626942	121941710	25361953	46512191	41909407	30229189	51831779	26215651	42780071	21826946	40780804	9664563	15405609
80	27252765	11020833	650311365	84725284	66764939	59514188	144230062	124267667	35856552	48861444	44175127	30247927	57019835	31124774	58322024	23758701	51194986	13659374	19979141
81	18607375	7701606	499407252	72550753	38058670	51814669	122585528	110407481	25381819	43392181	36643708	27643952	48698479	25165258	42699475	18940539	39439353	10287450	14766208
82	18100999	7677976	503258305	81709543	34140154	52530466	130400493	118769130	25213330	47426158	42016150	29421474	49782364	25561659	42290716	19732304	40956190	10262130	15152377
83	18571568	7702808	505257132	73380577	37228100	52007890	128065882	116525150	25558269	49939580	40333796	28168919	50064534	25813375	42843204	20201108	40037824	10049628	14825727
84	18241215	7444566	501314599	69112537	35918175	53510890	117502311	104616543	25028109	49588819	46224275	31183008	50112857	25764196	42739910	20328850	40215249	9758908	15048897
85	17890965	7637223	512992483	86125200	31886535	53844021	126114054	113434336	25020606	45145040	38647337	28079241	49743186	25236634	41259236	19752669	40870237	9615260	15053578
86	18655571	7865649	509994055	83395311	35717355	52768195	129117935	116207977	25868517	46674828	40774460	29013756	50576105	25852284	42846749	20906195	41625712	10127683	15459770
87	22574243	9239393	577357921	78826313	50518630	56618308	133544251	117793945	30280943	46321663	42394170	29791603	52771473	28044249	49894222	21182354	45133124	11605339	17695865
88	18145018	7598368	505573316	77118367	35233368	52014427	120674728	107820550	25084490	48176982	37129431	27226366	48835077	25012125	41591916	20000394	39737148	9837571	14440432
89	14683876	6303960	446811717	74003506	22872355	49402831	120575041	112417874	20854143	39806621	36357741	27214313	45286361	22564958	35004150	18653467	36365939	7897216	12760482
90	19816042	8244423	539229623	78600651	40057495	54867108	136688807	125015844	27101314	47005566	42541545	29905180	50866380	26546006	45565595	22221800	42214624	10639117	15529735
91	18492069	7734932	505199301	76804052	36922452	51688746	121732655	108679044	25352109	43773344	36503626	27157864	49215020	25168073	42032059	19867176	40190923	9824664	14851781
92	23743070	9535190	589849523	70101714	56679460	56173830	131173791	114524589	31423514	49554089	39688264	28491460	53796359	28756978	51726131	21465988	46519888	12287697	17621110
93	18402765	7625495	521437425	75338244	34164783	54979387	134133974	123430937	25406117	47124802	51032484	32733261	50569863	26263910	42570768	20375029	41105812	9885657	15193281
94	20709573	8567910	528208799	80141381	44929029	53568270	122330600	106185790	27992959	47352800	43030172	30109078	52829362	27408269	47580945	20340810	42726831	11136615	16413115
95	17079668	7018607	476552725	71014402	31152378	51270327	121333845	110077411	23738306	49719096	48757621	30986619	49145311	25196220	39874164	18876067	39430273	9481907	14177361
96	21779322	8914192	556571544	79066754	47908042	55358750	127510829	111151577	29370028	50667477	42736134	29814181	53489680	28071096	48650326	20684464	44916837	11354260	16754971
97	21540459	8855267	560440112	78310658	46615284	56230435	135087332	120145285	29299361	56546807	47313314	31378369	55691596	28966286	49667146	22558713	44910556	11710591	17301288
98	18156171	7584674	512760491	77367128	33465560	53956193	135877374	125589567	25231497	47937468	44580252	30419101	50660760	26000838	41930504	20931647	41156415	9688636	14976446
99	18616581	7749186	511929506	76543639	36555619	53425789	125109097	112445027	25544157	46967953	41806291	29818510	51092818	26089631	43458974	21290382	41563281	10125064	14768304
100	18364986	7586709	523791765	73892890	34326100	54956962	130693334	119759509	25341115	47376329	44981177	30593213	49733820	25767223	41827799	20038424	41554245	9645113	14727400
101	21346518	8765765	545814336	75624347	47598065	54083406	128017697	112519993	28710001	48639971	38892478	28150514	54303192	28042512	48111437	20781693	44214389	11281650	16717514
102	19265222	8036015	523363729	77431074	38902346	53367602	129981382	117281312	26435393	47887966	39433373	27966394	51871890	26501631	44220701	20931991	43033640	10301392	15794668
103	16306738	6872220	472037072	73087753	29183398	50083842	119293685	108836731	22886129	48683806	35968457	26120268	47563382	24000550	38083956	18230002	39709959	9032764	13358617
104	17235038	7122791	478821809	70604574	32564604	51026933	119737805	108651735	23718258	40766765	40559292	28819885	47487315	24204973	40115242	20124736	39061645	9576706	14432029
105	20181364	8328280	547446240	76408779	41660435	55379326	131372448	118253067	27404964	46434566	43931241	30509056	50594223	26690355	45058212	19587999	41683969	10463818	15514559
106	18437200	7662198	508994500	71297452	37464936	51932687	121480319	108921622	25308564	46887334	36811139	26911585	49379053	25241117	42051229	19807139	40208375	9888519	15352981
107	19289894	7996373	526858018	78074968	38382838	54746118	125213879	111523781	26552921	53117219	44983720	30853690	51893508	26747046	45249811	21830116	42812025	10655632	15356970
108	17158750	7009737	472074784	65707269	33035438	51360741	118539067	107945017	23497960	44939773	42152771	29328597	49158176	25024453	40650117	18957944	39079381	9193145	13792935
109	18078417	7629240	490081266	81208749	35229725	50885075	117895764	103956922	25072383	48032456	37218716	27220248	49161497	25112544	41518187	18116376	41280332	9928408	14712572
110	24450509	9929602	626913963	78437958	56078042	60164585	146403407	131394635	32512526	49419513	39897096	29088541	55407022	29716825	53640023	23223362	47622625	12289531	17621280
111	17422761	7145965	486099850	67552733	33025815	52429654	125853840	116282312	23947600	45103025	44074161	30168624	48658758	25054558	41079660	19882309	38728191	9313343	14053360
112	23827966	9813592	597597281	88692794	53772560	57888902	132180937	113319274	31882125	48063183	44042859	31055044	54880022	29221548	52495967	21784545	47501530	12277878	17806082
113	16031306	6880504	472605972	77395408	27235232	51118807	127133581	117641422	22794868	50251648	37602147	27494538	49847287	24740952	39111148	20230202	38946006	9457641	14052769
114	17887334	7477280	495443901	75409119	34618731	51150178	122625257	110654773	24776880	47277638	36266492	26534449	48477549	24769570	40967791	19616792	39888300	9838315	14598322
115	19445075	8094100	524905196	81096054	38506462	54998268	127309668	113225621	26725013	50681312	45632155	31533138	53019234	27252012	45126081	20426250	43524546	10379228	15562906
116	16181708	6861529	461941757	76135571	28234387	49762844	123334628	113197086	22769523	45151626	39209251	27811054	47886697	24122036	37918874	18560698	37566019	8846310	13921635
117	21940254	8878316	571743135	71809942	48409233	57807465	133388665	119060045	29401390	51892864	48505331	32279199	54655639	28877801	50008448	21422089	44605505	11240608	16682282
118	19432805	8017605	520170004	72599540	40632522	52963015	125046902	111854888	26583098	48547858	38599220	27649977	50515812	26072263	44091743	19812631	42400064	10360591	16221388
119	19804390	8156872	527121988	76098319	40864848	53839691	126987942	112919855	27049066	50679935	44108071	30046146	52498802	27098479	45294013	20566703	42295950	10923370	15906286
120	26135106	10844634	644664612	98646212	60515217	60210629	141463983	120003007	35033939	53828838	43391837	30353325	58585476	31264852	56630152	22635907	52854552	13279638	19803372
121	21202221	8630402	552131480	72610960	46233038	55490791	133191838	119310455	28698291	53316877	41956018	29462739	54001906	28127318	48170594	21538696	44567099	11524799	16553424
122	24306256	9903562	599611345	85771914	55722641	57890884	132490684	113120223	32643431	56187425	46090807	31227554	55853250	29862390	53464725	21850714	49124497	12750733	18381203
123	15898741	6633904	467368084	68539559	28252660	50505263	111635464	101193290	22052699	41182046	35695230	26837342	45460747	22994852	37088395	18007460	38407728	8495941	12850634
124	17368297	7334312	488054570	77922618	31914484	51712320	128328673	117315046	24252213	47963032	43987786	30018956	49977191	25427829	40797796	19727050	40626875	9620794	14669338
125	17127350	7210133	470758139	75398415	32824872	49788785	117758576	105547402	23821451	49855235	37124920	27058940	49840993	25036317	40658940	19658830	39336390	9386204	13965489
126	16720252	7121784	483287086	84239558	27676221	52518479	123636944	111446273	23708039	47940022	45183548	30750117	49665732	25002041	39220438	19654136	40779226	9204107	14738545
127	15319502	6514807	446078723	73149963	26312856	49079924	112471998	101847167	21592763	45666189	37260181	27378111	47118221	23456114	37145440	18254674	37045229	8639347	13073465
128	19258375	7826356	510630209	70244648	39463814	52944182	126144952	113518286	26218328	48076937	48746860	31564219	50472182	26343163	43882619	20551484	41864692	10041166	15536116
129	14393707	6273266	442215857	77951457	21358004	49291244	123172755	114855167	20810943	47634906	36733296	27330809	47749354	23417182	35562835	19602773	36503353	8322910	12741817
130	22507460	9037039	563563443	66805631	52877105	55047419	130344890	115184663	30049055	55299123	40816061	28880891	54337475	28686273	50520222	21588355	45045236	12064540	16932027
131	16749595	7167331	497683702	84956642	26931126	54152856	129647456	118938896	23627965	44715442	46020542	31577963	49524814	25138907	39585617	19620753	38781937	9319805	14003180
132	26456846	10793304	650649924	86682875	63151515	60459777	144447050	124825745	35125531	53496469	42606336	29844416	58438745	31419553	57142589	22766036	51086858	13465763	19680099
133	27533621	11019744	658840452	79016070	68534642	59844495	138941830	118521111	36112060	50693180	41067548	28944104	55390147	30669133	58028334	21552756	51502240	14318708	19679973
134	19597758	8156406	540756954	79602330	38250015	55993769	138106158	126609218	26883199	45730437	42336883	29920205	51876111	26853180	44903561	20813469	42175446	10602129	15746212
135	23764438	9710155	592374946	82443119	54735544	56403182	133983115	116355783	31756413	49417756	43162710	29828650	53703995	28756567	52037742	22459048	47075745	12346038	17862318
136	20720533	8461182	538481949	71105729	45947306	54366258	121519127	106303820	27970407	52663908	40257922	28668050	53055091	27543008	47686991	19809127	43158574	11483904	16278360
137	19835532	8044590	518339280	69993571	42186803	52394001	123553378	109712489	26888396	50043920	47308031	30592899	50306613	26475467	44499842	19773339	41216621	10521769	15571195
138	15082104	6322316	433321847	69343561	26086651	47778938	107313016	96544359	21210632	40955223	36916171	27145836	43773989	22104405	35265266	16761714	35395751	8525765	13385075
139	23540213	9571285	598333983	75185844	54460750	56901245	141957756	127205601	31448337	50604504	39857189	28278092	53716802	28759519	51440203	22311436	47024964	12078837	17627972
140	16511556	7117806	480240985	81939327	28443331	50856830	128799124	119263520	23251847	41974167	33671992	26124405	47132747	23791155	38585613	19710861	37888598	8980205	13770311
141	18166481	7543110	511611404	71797265	35244492	54090940	126641863	115549835	24987696	48528976	38818649	28378461	51107849	26076212	42596995	18758718	40724317	10144675	14465526
142	16268512	6976735	480128744	82134811	26728002	52402106	125159362	114853358	23029636	47251548	41211615	29455331	48846278	24548492	39231405	20761795	38890591	8701345	13527144
143	21286681	8777679	555289444	78444715	45855491	55119334	137221241	123369378	28986171	53614345	39766303	27995663	53940925	28114895	47815233	20575153	45273468	11363602	16746941
144	18247116	7607545	513175995	73035573	35828309	53035430	125688023	114375726	25082039	46567313	37741788	27677868	49097483	25275576	41859358	19459832	40645207	9639038	14409384
145	16898008	7101612	483277246	75057238	29783029	52435964	132311924	123217399	23702363	47378167	44442415	30295710	49477726	25218472	39922791	19412202	39768226	9093351	14510610
146	18356443	7706931	502947827	82436324	34804548	53307906	120656513	106539794	25521750	49881722	38987819	28686475	51227129	25963055	42798860	19714412	40963371	10229604	15180265
147	18739285	7849855	510775330	79058741	37264526	52643957	123371346	110001100	25877235	50772187	39404026	28290459	50520497	25900714	43409790	20577641	41533745	10005254	15011279
148	18434727	7810889	526767199	82382200	33447402	55324815	143991753	134284979	25699141	49201403	47689366	31857215	52288936	26890329	43376001	21103889	41537622	10234025	15148883
149	21985892	9160625	576441737	89815240	45812563	58175562	135793050	119222162	29821436	46157766	48913425	33207738	54788907	28742996	49184594	20840869	46565234	11291308	17547577
150	19174747	8156297	524291527	87885374	37088120	54700221	128019925	113337429	26669237	51551042	39964714	29489654	53576327	27167617	44561732	19507247	43667950	10636288	15981273
151	18724234	7791400	500665979	75448371	38576004	51206143	117437446	103793174	25565934	44208110	36705416	27119340	48238822	24922412	42695518	19281166	40728491	9926386	14905641
152	15924044	6671154	454395258	70769276	28624400	48761971	114542147	104159759	22231980	44012209	36439525	26506852	45358674	23100892	36799774	16830851	37767001	8710675	12963290
153	19609193	8177580	533862148	81039628	38952997	55135976	129097403	115587646	26911724	45511667	41221509	29569440	50733951	26333783	44304078	19535876	41758669	10262200	16086301
154	15743051	6699597	473485615	75031577	25956776	52518714	120378560	110930359	22179606	46411178	39967864	28676367	48952647	24328391	39538791	20890333	38710949	9110791	13344976
155	21376656	8840153	568766630	81162382	45064832	56549334	136235738	122063893	28870685	42931436	38419046	28462675	53000879	27505354	47511401	22387014	44565990	10914944	16751141
156	19496168	8210374	552174603	88739066	35872395	56770888	132792090	118989562	27049412	47580398	42032767	29668680	51352405	26496186	43804285	20549402	43707054	10601440	15645166
157	18904351	8006896	524263655	83661890	36241994	54183984	135062353	122888685	26321780	52439088	42467287	29498908	52395026	26830436	44112653	20795272	41913811	10363517	15596346
158	19560881	8132933	531431905	84444631	37522774	56044088	126709453	111907219	26913785	48495162	50132419	33163473	52388991	27174956	44799995	19708859	42265389	10280531	15917321
159	19775051	8208900	539546181	76314316	40533323	54855659	131208900	118579199	26975786	46679430	38462787	28273072	51477931	26574788	45026087	20870190	42898438	10500648	15706010
160	17369074	7180491	480625625	70411788	33540338	51190341	115870995	103408292	23939900	48013468	44083337	30245266	49165823	25114573	40666040	18969925	38766275	9544972	14136649
161	15285769	6676846	463389200	81601161	23400269	50438121	135033946	127540349	22005250	45701509	41505068	28895020	47985082	23967917	37297094	20372845	38012202	9104646	13849476
162	20658640	8510796	534772329	75689066	45132801	53289436	127485893	113319950	27967189	48247384	37849521	27635260	51194804	26748595	46856761	20610176	42697866	11266434	16124486
163	25459686	10247527	622346749	76682398	61447055	58541343	136515761	117932738	33688850	51534411	43600237	30261789	55356553	30037918	54975238	21234892	50043093	13399734	19060221
164	17447422	7451816	502310638	82597684	31301120	52669624	125967046	113879691	24511327	47579273	38865912	28142545	49530123	25084816	40548418	19083961	40501831	10086813	14951210
165	23358655	9532436	593296300	78788640	53166244	57719089	137875677	121684893	31330678	49952249	41149673	29929274	54356789	28943458	50991494	20914488	47193226	12049592	18033544
166	19865370	8201248	518499136	76923043	42125504	52817748	118852709	103357184	27016465	48839282	39937619	28548371	51531989	26597749	45259931	19440422	41852103	10722435	15796056
167	25112628	10130708	625205029	79581648	58690996	60081059	139020778	120720357	33393741	54001800	48718594	32706251	56899224	30643524	55137596	22487938	49904583	13240257	18755673
168	22284142	9083226	575183231	78142471	49063307	57345653	130676332	114699583	29905207	46385003	44430915	31282965	52318572	27932040	48816741	19745437	46268748	11247809	17112763
169	17449215	7333863	498886301	79778927	31101576	53748358	121421958	109455780	24283188	45491424	41496599	29481951	49077907	24986350	41545880	19946620	39986020	10034691	14316846
170	16558205	6973033	467650923	73712346	29919653	50408445	125248874	115254331	23234059	48555071	40615349	28316243	49434869	24866449	39619539	19560436	38521180	9354532	14314987
171	26918123	10966200	665654450	94855371	61661880	63437510	148064563	127779654	35804926	50606566	51645705	34404995	58313820	31753387	58199017	24169143	51919222	13488882	19819641
172	18847252	7959879	530781056	84076649	35610842	54897982	128757126	115716582	26152207	50474571	38829555	28179672	51449850	26322723	43324189	20169601	41991357	9931428	14908859
173	24724390	10117947	617479606	84213389	57808142	58805756	133739275	114322010	32988601	53542041	41262413	29586164	56980245	30271341	54063374	21219796	49072557	12730777	18552409
174	19140571	7882151	523418837	79316636	36167508	55881263	131180378	118035124	26417553	52014707	56419782	35505718	52800918	27477228	44361195	20411435	42665556	10182532	15627706
175	18975448	7761986	509225653	70515006	38549252	53111130	127152126	115225734	25794019	44442331	45854381	31059639	50468996	26100854	43802363	21356496	41397916	10011891	15327894
176	19761716	8123820	515436556	73563209	41886217	52856016	125748468	112389753	26792927	44863628	42070212	29523380	50727006	26344734	45290286	20284640	42411597	10672994	16003693
177	18072569	7476175	487749054	72566989	35793390	51777293	121019917	108622891	24959206	50767544	43686299	29816390	50395980	25772411	43073414	19928993	40910465	10506600	15134606
178	26644882	10678048	647412493	76014731	65378351	59412041	145187696	127256531	34969335	49678396	42393072	29449600	56453057	30755439	56998662	23827422	50995541	13443591	19087287
179	15001276	6374733	455103829	68779311	24496788	49640547	129690307	123662619	21211335	43582030	36582986	26740792	46464248	23259455	36232517	20018245	35351400	8179220	12632661
180	27075667	10765455	638190477	72688152	68912422	57893013	131798648	111069151	35320870	50639308	40454456	28839576	55362509	30435573	57285157	21397297	50981397	14077185	19174141
181	25026425	10177722	624420762	80656189	58428578	59538096	147025587	130799253	33212947	47918976	44663362	30669146	56446959	30286124	55226420	23533289	48413835	12965561	18974830
182	18398441	7820675	520092231	84957819	34237645	53835482	128096252	115233332	25518686	45277351	39085283	28876788	50511686	25697701	42436149	21117281	40959083	10006895	14797707
183	22156213	9195356	580464869	92783516	45986738	57911801	126380668	107777877	30097182	48359615	43073350	30766196	52679215	27925980	48368732	18982823	46275803	11869796	16580481
184	22916749	9656078	602567932	96829147	48374659	59533513	141798083	124634162	31432953	57023477	43542407	31512958	56028829	29460082	51726046	23430894	47737680	11860235	17797517
185	19369235	7801630	511827213	71452149	38119377	55447047	130905160	118394411	26387884	47976530	60721492	37444866	52566143	27554251	44830615	20710335	42021442	10033088	16036454
186	24326382	10003934	624548568	89543960	53852728	60726843	140043215	121503730	32706434	52792639	52452884	34291315	56679294	30353827	53795470	22679684	49422952	12636078	18680823
187	20285135	8582932	545666658	92299813	39482008	54839908	139686237	125973988	28012954	46094222	43580422	29950896	51356224	26814812	45345998	21267340	44727231	10773958	16280670
188	19723891	8126918	525037519	76270629	40414099	54190309	127551688	113785594	26898664	46600626	45670386	31311504	51568673	26734640	44877209	20841611	41664198	10341196	16174789
189	19017627	7960879	518226210	83900750	36425009	54247152	127084546	113404831	26345356	49747884	43959605	30589663	50783589	26267439	43678274	20085571	42114787	10182415	15321863
190	17601957	7334777	483649583	74875195	34019919	50881423	114297983	101110035	24274558	44903799	40719518	28575574	47688041	24506133	40676505	17951977	39419385	9918635	14446475
191	19707729	8513660	559806128	99186252	35444204	57451507	141117230	127242351	27553336	47134600	42603983	30739561	53323573	27230332	45055756	22661181	44598839	10342706	16185017
192	19394023	7991378	512930899	74771060	40667637	52246669	116043828	101271627	26297446	43254045	36370313	27114649	49483105	25458675	44241462	20048284	41579486	10844157	15458193
193	16075153	6791184	458496243	78853856	27599020	50121504	107877352	94531105	22624503	45801009	40729751	28747510	47059517	23676087	38027584	17794850	38420744	9368411	13762505
194	16746328	7071840	480968020	76054256	29537312	51489946	128781490	118734439	23633860	50189998	39399160	28050058	49745975	25048586	39189794	19234419	39648798	9321017	14442861
195	22666895	9275866	577043390	82867558	50299978	56511661	126657619	108819135	30372812	46416015	42079826	30013246	52622958	27998773	49336718	20077078	45442242	11651390	16959284
196	19935561	8299190	545820551	83045785	38610760	56928811	138621943	125806180	27405539	49336256	50429886	33418032	53674503	27876745	45881123	20864528	43839291	10756925	16071332
197	20945059	8521924	554274696	75354490	43543295	56431606	137998711	125378966	28367044	47645653	48331000	31816800	52104223	27570110	47283243	21385520	43624980	11257465	16383318
198	18633259	7721203	504767850	71318164	38175258	52322098	125380707	113644310	25503772	48438267	39291015	28119011	50327746	25896671	43322056	19354545	41510547	10051767	14921701
199	13429709	5733215	426708872	67926984	19252037	48016925	110944347	103284786	19242647	40004628	34743535	25720179	42955306	21262780	32138770	17022597	34182821	7277174	11957154
200	17092126	7232229	498846968	74058900	30682473	53301638	136711068	128682803	23895867	46728033	38159373	28005702	50189917	25371365	40866466	20162492	40453045	9676297	14343327
201	23001360	9385757	584817418	80485578	51599411	57214501	132096054	115262254	30720098	45900991	42287866	30080923	54229016	28583859	51509127	22795125	45682374	12688052	17550478
202	20408298	8684976	574415761	95479445	38569609	58054990	130587702	114040279	28326640	47287597	41680024	30229912	52311556	26958168	45367050	21064895	45045508	11065024	17125647
203	22605192	9284259	579817490	85511913	49410451	56810744	126128469	107406286	30364637	47992767	48194034	32208507	53892176	28519893	49583407	21007687	46203771	11656401	17212878
204	22142561	9034982	571185340	76697663	49210792	55821347	132619237	117712033	29621436	45670440	40759629	28914323	52041473	27608176	48924719	21738932	44764343	11319675	16460216
205	17677781	7432061	491464495	77778969	33161058	52517405	124069668	112153216	24634316	48680190	41453012	29319942	49870117	25443227	41552940	18896661	40039465	9715353	14985017
206	22450475	9038367	567088674	71579375	51243563	55727043	130491613	115535304	29896176	47180012	40557220	29175640	51653568	27680752	49568252	20696749	44693482	11935376	16418460
207	21076778	8574115	548981192	75808967	45051102	55810337	124466380	108738343	28449327	46477215	46341224	31391691	51642314	27235577	46862071	19536853	44480513	11015565	16919611
208	19825786	8342662	543512339	85997492	39272059	55514968	125883584	110622515	27323422	50501155	39027482	28682731	52412472	26929224	44925397	19829600	43084590	10434990	15781474
209	22644949	9444797	589086022	90778575	48663310	56712257	139379820	123427629	30708149	47400410	37770647	27803989	52465092	27811134	49486981	22200167	46820981	11738804	17103657
210	17514811	7256461	494060396	72325754	32887563	51751449	122360251	111570619	24184320	43146764	35349908	26373788	47023854	24098325	39998811	19323803	40114219	9773006	14029761
211	20153215	8405172	544547881	83724287	40620723	55285411	127991511	113441738	27496933	45621558	40269292	28851393	51383870	26692296	45210477	19779481	44088274	10451251	15632615
212	19251912	7979629	524069318	75990021	38787517	53683787	129226223	116972227	26290168	43765609	43826570	30602634	49366652	25673514	44124169	22760501	41704514	10001354	15510451
213	23786565	9550893	579560696	73423448	56885626	56218832	120461144	101018422	31481040	52359650	47978959	31827580	54224812	29205711	52365128	19376867	46673338	12246410	17780423
214	19919031	8190669	526324756	78448454	40025137	54973554	132654826	119188256	27300155	48932168	50367042	32883007	52794556	27392206	45743283	21364045	43393709	10593962	16763684
215	17291802	7277383	483849768	76421912	32207720	51257204	125713328	115187864	24092100	46764391	35727573	27065840	48270265	24601675	40239745	19312272	40132157	9380773	13882925
216	22961514	9122508	570545965	67453728	53287151	56711120	128031845	111837941	30449892	50518154	47536000	31620523	54292081	28946183	51219379	20933702	44951830	12207600	17467661
217	27427816	10925327	647576543	79446822	68038352	59655263	133082407	111106828	35992612	52168188	44768485	30529731	56381028	31015763	57679569	21233103	51737836	13807479	19907647
218	18408933	7855907	528366225	87578345	33491183	54737071	126283082	112710479	25669386	47216284	38552518	28545444	50536192	25706160	42190386	20565782	41399569	9838707	14908389
219	16784537	7069441	486227460	72962772	30298030	52403523	127121157	117625930	23410709	46579040	37568101	28147557	49381597	24937866	39680583	18926253	39804873	9155365	13727252
220	16764583	7309149	483607819	90215090	27738924	51979991	132283645	121190636	23967644	49571101	40465574	29213724	50419436	25272957	39744950	20198360	40844821	9167172	14558022
221	22133909	9215454	584870270	91282933	46454662	57586134	127343632	109312927	30070043	48288522	39406127	29043152	52382949	27612892	48337082	20718298	45526907	11339200	16754803
222	22698680	9293532	571036219	79743951	51762938	55612766	126003556	108300809	30285458	44273404	41754678	29906037	52833687	27988699	50146539	20361899	45035609	12314724	17584917
223	20527355	8430674	542544121	77425282	43227048	55140617	123674549	108416112	27886835	49704644	39230813	28308462	52477326	27145022	46535022	20221709	43952000	11079146	16158692
224	20028383	8324125	558973010	77899676	40019562	56543176	138191266	126394151	27429283	47688375	40014461	28679429	51824562	26880030	45556243	21328277	43636686	11161164	15993609
225	17859386	7740079	506512667	93782163	31405765	53646781	121100799	106173885	25122749	47705181	41172322	29682689	51268574	25779948	42026021	20015498	40958521	9706792	15084866
226	16573326	6940272	470476496	72160253	30027217	50735031	123729980	113941850	23164449	45776755	39481480	28477742	47643836	24200805	39152257	19444009	38339552	9321734	13986813
227	23937651	9864949	606875845	93429232	52297599	59576083	131512752	110968765	32375752	54088144	49279526	33098819	57013678	30071937	53166585	22674572	48242760	12925859	18873129
228	22312274	9013776	565991549	74911693	50459134	56136582	118878153	101126895	29839103	48695586	40117829	29010064	52266484	27580913	49613849	21159427	45764153	11689689	17126832
229	16437372	6917638	488069211	71867925	28501858	52158418	129601769	121116125	22992936	44127340	39611804	28222468	48283770	24349983	38795031	20697832	38521767	9023815	13907042
230	16635155	6948685	478875524	69618430	30186688	50799953	128627795	120451307	23121262	40939745	36018824	26477344	46550794	23675989	38690780	19869126	38970915	9164194	14053715
231	17979971	7547305	507797693	77732201	33566314	53257989	130350706	119331049	25027751	49174181	41443810	29300719	49863718	25575716	41854267	20379383	40128078	9983475	14692308
232	19128207	7880779	522445173	71639949	38905090	53651187	129834107	118307362	26121977	47196282	39051128	28094905	50314266	26077864	43422110	19421429	41522748	10211990	15095811
233	18255516	7521155	504348878	73004646	35457374	53009596	121066205	108820887	24934653	43041072	39637667	28777902	49237584	25212950	41964809	20423963	40471086	9673652	14250808
234	20674595	8474323	532492017	76128041	45216388	52728612	119762718	104184613	27804501	42929533	35810106	26999193	49345882	25881082	45512046	20103145	42541944	10621489	15718398
235	17737989	7546646	509543434	83575098	31728891	54547664	126438683	114357238	24829187	47560683	40130097	29785038	49883982	25445263	41581762	19336656	40822128	9742851	14615637
236	20788097	8571549	554578727	74113463	45023323	54715800	133076045	119701347	28302186	54330030	39171358	27728643	52674457	27433174	47558047	21775350	43136885	11713210	16352017
237	23074573	9616495	596167820	92238266	50407201	57039672	132591062	113996573	31275041	50199518	38636265	28673063	53426930	28288801	49852599	21050179	47500953	12169184	17492513
238	23193837	9409357	610097835	75010360	52094238	59594083	133049311	116568166	31130956	52248533	42199193	29868183	54012118	28813871	50668355	20033092	46811513	12294093	18070032
239	26450358	10731724	654849965	81835713	63452624	61499112	147449047	129767883	34952906	48722327	41462883	30230646	56628489	30727799	57565256	24227650	50677153	13269395	19656764
240	19858255	8276230	544271589	83711630	38011922	56410740	141893874	129440687	27503799	52804173	50376302	32695970	54424334	28028873	45864672	22695444	44316681	10670948	16536116
241	24250241	9857303	613236215	84283401	54530786	59402411	137956360	119937113	32450847	52749557	52473002	33830634	55471745	29931979	53159181	22656415	48224526	12310773	18120177
242	23600800	9638158	613670823	79953456	52686248	59860944	142680594	126938879	31597871	49415219	44958371	31390499	55472804	29622874	51649000	20610616	47390583	12407962	17890710
243	26205152	10473240	637975947	73082039	64292900	60236866	139743819	121866715	34355172	48878749	42506206	30165317	56058793	30590541	56632489	21478794	49317464	13161657	19082966
244	14899386	6336486	443714950	71527891	24311345	48801534	118923079	110330026	21146923	42780507	34405117	25974541	45664847	22750599	35248275	17789359	35951509	8272813	13096810
245	14847256	6302826	454442458	70754229	23524314	50266049	119471420	111149602	21018610	46131257	40068803	27869827	47081405	23533900	36107755	18174013	34762518	8243688	12400498
246	18902928	7787334	507480956	69847094	39185278	52065603	128993891	118069746	25745172	45045455	36911406	27192545	49552769	25580277	43396799	20511813	41131359	10064185	14988494
247	16095279	6893089	484808964	81711017	25063105	52937977	131758053	122807151	22823621	43207069	42505266	29710272	48630982	24423085	38202517	20646139	38684603	8737768	13838440
248	15823264	6683743	467796477	74391781	26050385	51434623	123331367	114013016	22322741	43476779	40382453	28415182	48004530	23954797	38153704	20312486	37260015	8976631	14132267
249	15174152	6472500	449192972	77299355	23655711	50209583	122531015	113215726	21763558	48148084	43195366	29774927	47228304	23700797	36679568	19049679	37397292	8620684	13545810
250	21124932	8665714	561540845	78065551	44574406	56081406	131722713	117356345	28642467	46825591	42347206	29682221	50953584	26944015	46616573	20610514	44024478	11036568	16612543
251	14982620	6492143	458404327	78125698	23365052	50622386	117610038	107042293	21577524	52303434	39374028	27895875	49621144	24330494	36819682	18802286	37537369	8483314	13531453
252	23286035	9478033	582299995	81741953	52427063	57155175	133235679	115762387	31090917	48832784	50760861	33269488	55110840	29323302	51781136	22582294	47232738	11836113	17615142
253	17837040	7387374	488386636	70645537	35127048	51254508	125114822	114207928	24619679	50013605	39391412	27783732	50285544	25541631	42219846	20973988	39910723	9886152	14519176
254	16318896	6985683	472241793	77602205	28459778	50506008	131092129	122198602	23069371	49539703	37788750	27611060	49505444	24805060	39278833	20555889	38916876	9220171	13524294
255	20763322	8522293	543779892	76831473	44823242	53902073	122631570	107433143	28006083	45190176	37874525	27699049	49629077	26171335	45946484	19587372	44387271	11114309	15673410
256	23206685	9525475	594333064	81447577	52211230	56957061	141063661	125903129	31201016	51054869	39683151	28275065	54064886	28632963	51986637	24240094	47087370	12606213	17469257
257	21643648	8897729	567555516	81508868	45433941	56906809	142616494	129101473	29391143	48292997	47894076	32302593	52789003	28027480	48263618	22026306	45024549	11419384	16941924
258	22806227	9402288	582243251	86779367	50422335	56720381	126877376	108095014	30900458	55282181	41715823	29614316	54319200	28602358	50530043	22062899	46443171	11931410	17461173
259	21806832	9108259	576080048	87838823	46259175	56010339	134635363	118914188	29556638	44399132	39387440	28632123	51583529	27216789	47922963	21277660	45215294	11667496	16790822
260	16186206	6788289	458448261	70641317	29776174	49921188	111111720	99271690	22542031	44765369	37407514	27344384	48383829	24096678	38643456	18384530	37293566	8874650	14233043
261	21045599	8713185	550696081	79058582	45854780	54210087	126177746	110527178	28588475	49362869	38466811	28118999	51080518	26826770	46661477	19786612	44479521	11275256	16693221
262	18908226	7887990	520444577	77198794	37259521	53537236	131288115	119148101	26144505	51547826	42782803	29416395	51432753	26438901	43601352	20987904	41948904	10177141	15517792
263	20930378	8536085	543027516	72554067	46090388	54869721	123711743	109009115	28159901	46820944	36770671	27870005	51394498	26884084	47207415	19711004	43786982	11185092	16174941
264	17478099	7435297	497341436	80127991	32059447	52775195	125355104	113584542	24429617	47247243	38727929	28267918	50314935	25387437	41253957	19394216	40018641	9737309	14967147
265	17856323	7540805	495567784	79848851	33640528	52474843	125451497	113642047	24718824	44138443	38998143	28533083	49802741	25323129	41916333	19661438	40863940	9781146	14671934
266	18268222	7525881	496834838	74518823	35332732	52846746	120702038	107720945	25109804	45669888	48653966	32287345	49047987	25473482	41996432	19328231	41001166	9631994	15098710
267	19691008	8180067	520596430	77325160	41191443	52509756	127901953	114397991	26948734	50748288	38536753	27579103	51398930	26588988	44784291	19669925	41846943	10729413	15528897
268	21883792	8909614	571106119	76994839	47536891	57353735	129158984	113849728	29361759	44283999	40333225	29609480	51551085	27395262	48002594	19372643	45538651	11185697	16644042
269	18264843	7452094	498295694	63565105	37677296	51915529	123193673	112291405	24915526	50095698	41542285	28392991	50930996	25907551	43763540	22205059	40102775	10299685	14942201
270	19461433	8069117	536909185	80658439	37039218	57277401	135532101	123265081	26819675	51784192	50298881	33267008	54052079	27865914	46208215	21361038	43819958	10793422	15673074
271	18856139	8084780	527282110	91320382	34267341	54442488	142167708	130483895	26497273	50823741	40940030	28989412	52678133	26765187	43813780	22405178	43551835	10323752	15718809
272	21978226	9031546	576155778	82175175	47089172	57335239	131342149	114992567	29760756	50384882	45311612	31220357	53307975	28168667	48606542	20818065	45112681	11388135	17131997
273	16947074	6982442	471244518	69010185	31758559	51063898	117845969	106867259	23426498	43940725	43115437	29809794	47185070	24246069	39608071	18178694	38423888	9477295	14278332
274	16417196	7077306	478203099	83709106	27357439	52171308	127542248	117230524	23152381	44776255	42837248	30111217	49550831	24898987	39820121	20370865	37938344	8958388	13886925
275	22175580	9117978	581927975	80685106	47413543	58101927	145983198	132633672	30069706	52661735	47159881	31660205	55152463	29083919	50146285	22941626	46700465	11380474	17228291
276	16863857	7104629	478285663	73005159	31516195	50756596	122148357	111515981	23482765	46902427	37073273	27322479	48652327	24607042	39568506	18702245	38988675	9203266	13976324
277	15969598	6751951	477984998	71299383	27655863	51377902	120960830	111561415	22439886	44479093	34540229	26381427	46624875	23525598	37174710	17694673	37649017	8793255	13568713
278	18387494	7532042	498311272	70001353	36866092	51816715	121246629	108998961	25091265	44474774	45105124	30352549	48485853	25149477	42115211	20474564	40637636	9753325	14867763
279	21269536	8726800	562767225	73060601	46651241	56144398	133038604	119196917	28697618	49561614	40391167	29051291	53500401	27888071	48345352	21315226	43063500	11460667	16875078
280	21069864	8692644	547442206	77742842	45964483	54135495	130043347	115554371	28550733	49893663	37763884	27470565	51646956	27153468	46937360	19456298	43612498	11122239	16183827
281	19850432	8245430	525638770	81607557	41217589	52992129	115006286	98383270	27093758	47153065	39619712	28616996	49250722	25715938	44130090	18928873	42484521	10476134	15556071
282	20261655	8265363	532681305	70349092	44076264	53571899	123174463	109075239	27388314	50682921	41151038	28653141	50910239	26752381	45644511	18640116	41860018	10910674	15557372
283	16573412	7135843	481958120	86399411	27562790	51903594	120045154	107063638	23498538	49604127	44418381	30200919	50137803	25139351	39250194	19109557	40022017	9167504	14111975
284	18104443	7493174	495288176	74785488	34177754	53341889	129715347	118470423	24957893	45279878	50273167	32768973	51487686	26265544	43105969	21816130	40630373	9831794	15614617
285	19152501	7864976	505825004	70800969	40448604	51254843	120956067	107292643	26060761	49506421	36867743	26503850	51590542	26310750	43554192	19537741	41013147	10399878	15126711
286	21939580	9060739	571246192	80941597	47939555	57478787	129832532	113075999	29759793	52365604	42182351	30503135	55428054	28791644	49532772	20408539	46038723	11625854	17940878
287	19318633	8149539	518959823	82772181	38936081	53230323	129263536	115353992	26720873	52170686	39511352	28607873	53187896	27060531	45087033	20504627	41770552	11036459	16019602
288	20531463	8326557	535935658	70988068	43818737	54037795	132497916	119766457	27666718	44909984	47903023	31187125	50834447	26845526	46176600	21202854	43700891	10951135	16284362
289	20731381	8387910	550902896	70169721	43749264	56583514	136011886	123629500	28099503	53024326	50153179	32613318	53009760	28021975	47177839	20570489	43996125	10871416	16173340
290	20409298	8410225	544143240	76728203	42134523	55279561	141867351	131074385	27815583	46826467	37841689	27910822	51221115	26796236	46464055	22010722	43749572	10953996	15793080
291	20592311	8641654	547482226	85694966	42699975	54306414	131204162	116399894	28068855	43281753	37341075	27874843	50738583	26492960	45267583	19645400	42794721	10662718	16276136
292	16746061	6930535	484348465	68504953	30647729	51886720	118121485	107604817	23256896	45556045	39118183	28167943	46912830	23953422	39120303	18998625	38221481	9478292	13916050
293	22296207	9055204	562587355	75393544	50950603	54923581	122192778	104533093	29953797	54674878	45123673	30353048	53208237	28160516	49973798	21586741	45290802	11893843	17147326
294	23993999	9672713	594550479	79533764	54796001	57980408	135153506	117759934	31823745	47043203	50643985	32932631	54627387	29485503	52317035	21002025	48141149	12073312	17702557
295	19702085	8165173	528288322	77210413	40287245	54490232	130213823	117275973	26918873	47390681	43511953	30344239	51578473	26735688	45557217	20910275	43001028	10734168	15980612
296	18604579	7652832	517624784	73506052	36002296	55171321	121539111	108408655	25598612	50403461	45491680	31237938	50962101	26322318	42989395	18440030	41466090	10012596	15068321
297	18065888	7664189	506473015	81637305	34046237	53474369	124468104	111343113	25268568	52962518	41070707	29230330	52080136	26288422	43242440	20345454	40341702	10516421	15429792
298	22581456	9406300	578245303	91242659	48911802	56267908	132377772	114804777	30590894	46197297	38922869	28784214	52547459	27759208	49656476	21223698	46682265	12294197	17538675
299	15495903	6818911	475114931	86243850	23285132	52688827	129035280	119088560	22408012	53397101	43968113	30319285	51757481	25504190	38790737	20135235	38953978	8725196	13809448
300	19852430	8407950	541105201	87156461	39224701	54710567	136529790	123057348	27479014	49013080	40212470	28902351	51983346	26885886	44846595	19840741	42866244	10973307	16354323
301	25712335	10308943	621526906	78907746	61979768	59350314	128239211	107456907	33811858	48680551	45329675	31771806	56363395	30359138	55810477	22297181	48973412	13004545	18896552
302	20700181	8537314	534948430	80083540	44255154	53236129	125232599	109808232	28078528	47460951	40215235	28402359	50925887	26679333	46011691	20006189	43621889	10930195	16017919
303	17899559	7783383	509072936	91343073	32234937	52958464	128723994	115331457	25200298	48709295	39551360	29033918	51684590	25958049	42188477	20889266	40452226	10128481	15186541
304	16994546	7102945	472022087	73903094	31612324	50477798	121107867	110136055	23479820	41110409	44551902	30568236	47275797	24221490	39838379	20417227	38194232	8967905	14176011
305	16755203	7196949	476856559	81576226	29240876	51727684	134167738	124618881	23485598	45213846	42980871	30574839	51477729	25767875	40589831	20592825	40011542	9273267	13901663
306	25283091	10503436	629299295	99579516	57574928	58883593	130834001	108050162	34084407	55961849	44092357	30567517	56609066	30213898	54984222	22336009	51244208	13729196	19103995
307	18599071	7775459	499517420	80144189	36060708	52632415	129539475	117047964	25711334	49640457	47237203	31406269	51493544	26551683	43382418	19641792	40328297	10078556	15194548
308	21827693	8956107	565128894	78132889	48077174	55878951	129917454	114107876	29508973	53036677	41322296	28763122	53933942	28272689	48892985	20307113	45151325	11482787	16995984
309	22018168	8966167	566107169	77020451	48158560	55681857	138732363	124780928	29678541	49755992	43677263	29789152	52586935	27983661	48550115	21214271	45897485	11545786	16578925
310	19533083	8111323	525642100	84090664	38305709	54791353	116622021	99492791	26863847	50129383	48860270	32224795	52677182	27033523	44903831	19497638	43429111	11144248	16250325
311	20899327	8546942	535865681	73184416	46360684	53634843	125575848	110694154	28289602	48980813	38353299	28500038	50878142	26767057	46308639	19173234	43644877	10999191	16687869
312	22035349	9115280	573038299	85367250	46853703	56840948	138719242	123167877	30062304	55695652	44545026	30044676	55648790	29039209	49571150	21856332	47667823	11656795	17338059
313	20222917	8380794	539839741	80978617	41015677	55175336	133515991	120366178	27616490	45709669	44498859	30300496	50684296	26703415	45887059	19337879	42937401	11367297	16218013
314	22696759	9434160	612069552	86835805	47397614	60454714	152342760	138524981	30749831	49105290	46010378	31716011	56958166	29832518	50778382	22911370	46556328	12037441	17563991
315	17152532	7143104	494688925	70678452	31596117	52677296	126084147	115363967	24034907	56356320	44350856	29955363	51345812	26004624	40628017	19654936	39426052	9618881	14274538
316	19211863	7922610	522247172	73521040	39084424	52991290	127468106	115111357	26203984	45754226	38492632	27611795	49891684	25801231	43491013	20278603	40736149	10623640	15111466
317	20069153	8162549	524571432	68772740	43837863	53208229	120836582	107127109	27022052	46314400	35804665	27099665	50093960	26110930	45355152	19533259	42251690	10681669	15349595
318	17491502	7428479	506049437	83425677	29737561	54412245	136740085	126307103	24612364	47286461	47364283	31853060	51484389	26102388	41368260	20904138	39844978	9982921	15160724
319	19467309	8028555	502815877	74545433	41606132	51140854	118814386	103619283	26465694	47789993	45316845	30785876	50637425	26331449	44208372	18668919	41324038	10878654	15738925
320	22261142	9051664	566804350	74261312	50770875	55528852	126624193	110858597	29669203	47051121	38562228	28276487	52360386	27669486	49710034	21622943	46308955	11417209	16405405
321	16916072	6981683	459184414	69232399	32908476	49227551	109612686	96837200	23324524	43545753	38945649	28269195	46961903	23894785	39215148	18084696	37499578	9461751	14300096
322	23182729	9521074	606061154	83623384	50969818	59674933	134041631	117406737	31075873	45713166	39583435	29460401	53513287	28464947	51155959	20834732	46892438	12187503	17552387
323	18862977	7941311	501622162	87013430	36554048	52690187	116661402	99706891	26175220	51262787	47073051	31662563	52611316	26822632	43183250	18064746	42194788	10289805	15943763
324	20644199	8465223	537876544	74099154	45041489	53440213	124001540	109119507	27858974	45737508	39321014	28104296	50529777	26496201	45682464	19345771	43270526	10782330	16307532
325	17597162	7374174	499873551	76122915	31987504	53898712	132395069	122463434	24461645	47769885	43589514	30372742	51126044	26002495	41709477	20358454	40186149	9242548	14446206
326	16800966	6999485	487721139	72544551	29472873	52773305	126130407	116053928	23449974	48347431	46663512	30941241	50074518	25322616	40112752	21073170	38585503	9097704	14145591
327	16346767	6846189	471431601	69783889	29586525	50534500	122659922	113375595	22714707	42461911	38836717	27856130	46997556	23871611	38367795	18677894	37792410	9012029	13649506
328	22054701	9186813	576597346	86000285	47485543	56478932	138837104	123819391	29870074	48332617	39379873	28681754	53444063	28161673	49051633	20618010	44685956	11846065	16721120
329	18166746	7433559	489654587	69020054	36374091	50967724	120609017	108400604	24903574	44612370	43200324	29334483	47869424	24823174	40995897	18856209	40028742	9831852	15257771
330	17673022	7418083	494873761	79061509	32411201	52593461	124879561	112926148	24571355	45937776	45881201	30830793	49233600	25244488	41204466	19959353	40628139	9507589	14866777
331	18186445	7743446	511444652	83475288	34106337	52806376	129955067	117894659	25338775	47379663	39510281	28617595	49951407	25502973	42041062	20877673	41260958	9826713	14912330
332	18128990	7505059	496307791	69728990	36394253	51787723	124317258	113245404	24891156	45019315	37431929	27273159	48831217	25045199	42038477	19080245	41142950	10135901	15168159
333	25914026	10323677	615654606	74064293	63814315	57361284	135418536	116950117	34043303	50323092	42816150	29379570	54406901	29815935	55690735	22303399	48556294	13116807	18636668
334	16865216	7170583	491769357	76091614	29754098	52676185	135880426	127375130	23764256	51411597	41080800	28898455	51286354	25719434	41455781	22139575	38094102	9944879	14357058
335	18873973	8045966	531746624	86026092	35300567	54636273	140771383	129515780	26354888	51205735	41834695	29289385	52363049	26781500	43728313	21726872	42676335	10001627	15459511
336	16413567	6799988	462111780	63592968	31637326	49769162	118811872	109653118	22642987	43000873	33375011	25957973	47277787	23830443	39214805	18669606	36515090	9520809	13770778
337	20675427	8580350	547013616	81558081	43546364	54628142	125486983	110001909	28086897	46133925	38746835	28100417	51365680	26730798	46295795	20068516	44566441	11177195	16324790
338	17901357	7626488	507023182	84537335	32071299	53616724	135028897	124337604	25018061	45291771	41867312	29666782	50050378	25595738	41752266	20437732	40268246	9614648	14864091
339	21158608	8760940	558589367	79125874	45417472	55323062	135901782	122104439	28811090	52252959	40505943	28699569	52603868	27608464	47553777	20961109	45184785	11161785	16477095
340	14547156	6047725	448870341	59952944	23910185	49662275	121068048	114767970	20519376	45798339	37197257	26648427	46349194	23022283	35571525	19505382	36382092	8330336	12575615
341	14941558	6369491	436841541	75558829	24009122	48808704	115087266	104990506	21180704	42069680	39594829	28420770	46283702	23096023	35903431	17480066	35935972	8707745	13102981
342	21052406	8703433	557512450	82505824	43920513	55346474	132542826	117927884	28707019	48356854	40059686	28458880	50895112	26845864	46510757	20279352	44908069	11445384	16422714
343	18440675	7585934	487400608	71909834	38147929	49855124	113362265	99590997	24980180	39560838	37444565	27410225	46756617	24292761	41071623	17822465	40165909	9910819	14304451
344	23795868	9622244	592607884	77451797	55063574	56778369	134423187	118158069	31575808	43899693	38763837	27824109	52073908	28096196	51506212	20959552	47270244	12284867	17690952
345	16482317	6953198	466382380	78022397	28747551	50597424	119633118	108311121	23017652	42438053	42634620	29501562	47655784	24206960	38482029	18017944	38315507	9021902	13819240
346	20511683	8529294	540062593	80447759	43097829	53996658	135558124	122028876	27911926	47734987	42257577	29707464	52725628	27368517	46338731	21606253	44190737	10828793	16028673
347	19295244	8404088	526165124	106331869	34453535	54165575	128896096	111933644	27278809	50743000	42296107	29997569	52158670	26612486	43793626	20113716	44376247	10621476	16164173
348	26884877	10971159	658014435	93355464	62933008	61820497	143443136	121623193	35946919	59665104	52104462	33874348	60068424	32391640	58462200	23580571	53258698	14036051	20300111
349	21378566	8711454	543335592	75524122	46971251	55041744	128198005	112543914	28788563	49309752	48891089	32541140	53779254	28228839	48337192	20607697	43975367	11173166	17030039
350	13922564	5974009	426334003	71215509	20694598	48904869	119037375	111546221	19958352	45315255	38739046	28133009	46958141	23150484	34778223	17509237	35579130	8048005	12092277
351	18818444	7881053	501909765	79771692	38033121	51734441	121174402	106923797	25894580	48017411	41279412	29532620	50376993	25841895	43411450	20632951	40882426	10133632	15306930
352	18682154	7814203	518999407	80273295	36036491	54080311	121565882	107098694	25830559	50765244	44729499	31171198	51340976	26338199	42936037	19830743	40821135	10224906	15082761
353	29359531	11536132	687793423	73047548	75477517	62589785	135615551	113071419	38038144	54404368	44365231	30613010	58963804	32564237	62434082	24434586	52819435	14448583	20306184
354	21808215	8938267	566069968	84012960	45647329	57610372	131911693	115049415	29525509	49467019	57567752	36151303	54942783	28953813	49480803	21795603	46053277	11893292	17591774
355	22181603	9349977	593988670	94540367	45689675	59231598	139500795	123124975	30285010	49077796	41259891	30397451	55180359	28800740	49676438	20876643	48058158	11903800	17250672
356	18788308	8015937	517462953	88144430	35741533	53814599	128886824	115092851	26268533	55113788	40338460	28910568	52929916	26903912	44130235	20320195	42708401	10246543	15137399
357	23474265	9539629	600109582	76261165	53673597	57301761	140091982	124970433	31354236	46982935	39635350	28408862	52786028	28291605	50843647	22274211	46926525	11986181	17902781
358	14175949	6082240	434346751	71596177	21752067	48783515	115079271	106393811	20310376	46383861	38004777	27236409	46991950	23014793	35409588	19411267	35941445	8080601	12759047
359	21425109	8740561	562575437	77627192	45020019	57832405	137963231	123649286	29189809	56677201	50897271	33541044	56090394	29279997	49125197	21968420	45895494	11422016	17041886
360	19417373	8113519	522937465	80638500	39346538	54114266	121990578	107234866	26624725	46851721	41060187	29921241	50882710	26242789	44563058	19792833	42407709	10507519	15873525
361	18903628	7842253	515115548	73439414	38204891	52576791	132840479	122054342	25946306	46798333	36271171	27170976	49367750	25581232	42755466	20092883	40985402	10107437	14892933
362	18572611	7680151	486175445	74159028	38611351	49935822	113633062	99218466	25370471	47364451	38667601	27422804	48955107	25211719	42401589	18373049	40979095	10023151	14692213
363	20292289	8228430	538657624	68864912	42850069	55119750	135229163	123158893	27536737	50629998	48871078	32004390	52518666	27532808	46534620	21197248	42503245	11356885	16430595
364	21407011	8835237	552536134	83112848	45624217	55826501	131787177	116327638	29065371	51954959	42897011	30335771	53912025	28212268	48425354	20592267	45816732	11314535	16178507
365	21103759	8624788	559165765	73190613	45734898	56435111	128000426	113327431	28511949	50025691	41390198	29290374	53510555	27787227	48207647	20856534	45389992	11633282	16944745
366	16717866	7025051	476173815	74115091	30891635	49837277	114059163	101961326	23301596	44981334	34656473	25844923	46302929	23543330	37983595	17499580	38173269	9216896	13813983
367	15682570	6736935	461662729	78852134	25544999	49773710	130323711	122163735	22320235	44075388	37897118	27481408	46609586	23465770	37433742	20415991	36705746	9141273	13530782
368	18446414	7599398	513348592	68141565	37031918	53356559	129311514	119223007	25341052	48598534	36212022	27391746	49655646	25414245	43545650	22584766	40554575	10454155	14880631
369	26675570	10554352	632378412	73298149	65903761	59634054	134263949	113942364	34841773	48521280	50513890	33568083	56765018	31039145	57044983	22297305	50973186	13431646	19581479
370	19569146	8155990	531843490	78357493	39165867	54444577	139442264	128372829	26844294	47852150	41224574	29155598	52409462	26934658	45657396	22911522	42153253	10853221	15676947
371	19618904	8056507	520643144	73998826	40553249	54393344	126695816	113695166	26676717	47487215	44128313	30895987	51638643	26754819	45936855	21070335	42431184	10894387	15572094
372	21730996	8772734	555860488	72857851	48672990	55233932	116496195	98292477	29115826	50180712	43298455	29803475	53210080	27903314	47439964	18338969	44368522	11260147	16970945
373	18549384	7646741	509959439	73048535	36136952	53874146	128201275	116460583	25458163	47654717	43557096	30224829	51735717	26422760	43187363	20630478	40998455	10022709	15052787
374	16885410	7318008	506079342	89309786	26701076	55734277	129757868	117521683	24041865	49222772	48110521	32979624	53064787	26440871	40632952	19692950	41573289	9387483	15144247
375	17751563	7440182	492658240	81692436	31685624	53584629	126754204	114704843	24688140	44077149	47570079	31975837	50155575	25677912	41425843	19180650	40967636	9446755	15076873
376	20147643	8257013	525431187	76359576	42049730	53655945	128904199	115213572	27300777	45752548	45582534	30749813	51206607	26831521	45352469	19987094	42681306	10555914	15716106
377	16993100	7230224	503054275	82292319	28117731	54967216	130046752	119765587	23884388	44979981	40260278	29320406	50358375	25346314	40172055	19556087	40630217	9020915	14216269
378	21775313	8801858	564697136	72959812	47531277	56104155	134311343	120144187	29174991	45503568	46871672	31137683	51951832	27712972	47625976	20154854	44558632	11135302	16756785
379	19265337	8061199	530953408	79437229	37826608	54824872	134733619	122097253	26763064	56385244	49657790	32026153	53643802	27541791	45652572	22076547	43857949	11112879	16416648
380	21706541	8954869	577659790	81942846	44683944	58268432	153283428	141242639	29594007	50908931	52581731	34044002	55794379	29263600	49676633	24214047	46204653	11897799	17510172
381	19203218	7973384	515746711	77391992	39515352	53006882	115940696	101009750	26147763	46212352	39231399	28655243	49608531	25731585	43748062	18433932	41110711	10321697	14792196
382	22303410	9044122	579286516	71205739	50057488	56444319	140131429	126867809	29891200	48497273	39153508	27989376	53184105	28118507	49017681	21747466	44874144	11393345	17123608
383	14083026	6047720	441513957	73351391	20081880	49889442	120409851	112248812	20364542	48566275	43379689	29587502	47172920	23357148	34646762	18634102	35966953	8018286	12680060
384	20803867	8602418	543572606	83855254	43611500	55075029	119234868	101391132	28263424	50576454	48859540	32344166	53084931	27690847	46792424	19688226	45427777	10822417	16291741
385	17817942	7609744	510920753	81932407	32785614	53876524	127340531	115430698	24776274	45276658	36632739	27546013	51167748	25790140	41581308	18605642	39768721	9538126	14884811
386	21392748	8874656	564900649	78696823	46253687	55899793	141474499	128834423	29013519	47947559	37777999	28150320	52589977	27597917	48231899	21537816	44852499	11445544	16732739
387	17575209	7314658	483661736	73720418	33729014	51384084	120624607	108771616	24290394	46466334	41280552	29172134	48925418	25008177	41427847	19236475	39720581	10242387	14436033
388	19509575	8140081	546047477	82921903	36788672	57477799	134772592	121409230	27004688	51139279	48110531	32861713	54283536	27745301	45099222	21876557	44569849	10362998	16250583
389	17211242	7154574	488989505	68369203	32834754	51747037	124519087	114594065	23801228	46376641	36220758	26922067	49034026	24836258	40216444	19281817	38983323	9390702	14206486
390	20760576	8601783	549371747	82963424	42675870	56081896	133395830	119202371	28376906	49097299	38492654	28503081	52646196	27408031	46658549	19795754	43726079	11061170	16339208
391	13751572	5772352	407508691	67357098	20671409	47591112	113085619	104589652	19667487	46566230	46018825	30473109	46801110	23194532	34160768	17093292	34485253	7834575	12377476
392	15756393	6616322	459320145	69565776	27061265	51020911	125618029	117432363	22012849	42307849	43782625	30451267	47868047	24219234	37858365	18474876	37216794	8494335	13465160
393	21773109	8956959	568713735	77352124	47978301	56508220	133311145	118731606	29321039	48177461	38348547	28774693	52960954	27871711	48961794	20461379	43688067	11795034	16616542
394	19249922	8161222	544444555	85996963	35904504	55678716	143043894	131487349	26832681	50828167	45756636	30853022	52690299	27095755	44141307	22264822	42941276	10264387	15997730
395	18564980	7675138	508197065	73111914	36630777	53094112	129407378	118613326	25430462	43349060	38793515	28452055	48957954	25292796	42745594	20547340	41007801	10041433	14864449
396	16727943	7151552	478958937	82221076	28759576	51962730	128230639	117850785	23718857	48733833	38997347	28696164	48847605	24706290	39845976	19733988	39683554	9434874	14325622
397	15083641	6494363	447424394	75905078	24488366	49994909	120796819	111710210	21537197	46916893	36276833	27352830	48138622	23758431	37245602	19201721	37460869	8476279	13442596
398	15641248	6701885	465461838	77818968	25509588	50892694	123175175	113826793	22261741	49089763	36633595	26656414	48555697	24121548	38116041	20058795	37706939	8607885	13301504
399	18603936	7933919	513391218	87406638	35173839	53162353	127948179	114377217	25908800	47400730	39296415	28628062	50911889	25956714	43173286	19770922	41324200	10789688	15484270
400	16482840	6965374	482581091	75994137	28385988	52548373	123770117	113824119	23150792	45171272	38112443	28243890	47640613	24204199	38730349	18185792	38120129	9007619	13833468
401	16297534	6804937	477607250	67292624	29549383	51234677	123069483	114635619	22620733	45157796	34583500	26005070	47728185	24033325	39001922	20114865	36609626	8782351	13055772
402	16266108	7121586	491300466	88969521	25489551	53094875	129488550	118472328	23486541	53423252	37388753	27909561	51033044	25206587	39128808	20956593	39463419	9024815	14354105
403	23106686	9314210	576420424	74358097	53734638	55482234	123763060	106086595	30703007	47719604	39273060	28127920	52208816	27889164	50113566	20393692	46146529	11917368	17131246
404	17468346	7479790	501867120	83962467	31063741	52456287	130958622	119568151	24561669	49086628	40334242	28692789	50371438	25502041	40570046	20194999	39754565	9550257	14466627
405	20752650	8403541	533456719	70592507	45636697	54097020	122305782	107703577	27735859	42907835	44540293	30661774	50060447	26603257	46254898	18714749	42345124	10700260	15892377
406	18063148	7616885	520576201	79507185	32478127	55125789	140384231	131095911	25297150	50400780	42965952	30062152	51376272	26179029	43195704	22954897	40989953	10243177	15130449
407	22350053	9117211	571205245	77561993	50258003	56094874	123758793	105708989	29995707	48811280	44129710	30586822	53738916	28252427	49304840	20208944	45558170	12020225	17870180
408	23172266	9574074	585524952	83753587	52603265	56526465	138150212	121772635	31105191	48496599	39905484	29249250	54714083	28891504	51320434	21832252	47297584	12110027	17700226
409	23016313	9246079	576883963	73208727	52962129	56509847	125402579	107989508	30603644	48778866	45911242	31018123	53057174	28417338	50513316	20157309	46007392	12112561	17393522
410	22396607	9282504	585779065	85944880	48504066	57762591	132892114	116245640	30298023	51522210	39799412	29042248	54596434	28621883	49895286	21271111	46786475	11394227	16886509
411	19294073	8109227	548416719	80922789	36739196	56469099	141821107	131476214	26674554	48272979	37715081	28188651	51693009	26613516	44377859	21781198	42272734	10279963	15232833
412	20200638	8379611	554445403	79382053	40745944	56305143	134373038	121055855	27795169	54423105	42568587	29580701	53079264	27495424	46099003	21331195	44203000	10966096	16127506
413	15667229	6797067	477950601	80700060	24582630	52467574	131833345	123321879	22461692	51249959	39130116	28555898	50298337	24987677	38315959	19902517	37854011	8723950	13330453
414	21176053	8657213	548873720	77127688	45740879	55766621	125867698	110541406	28520046	46717148	41111885	29957519	52423809	27424393	48134612	20855368	43597804	11571728	16234850
415	16135760	6726937	459867125	71371784	28893568	49788869	111445557	100153831	22339412	40590926	37076397	27064571	46390053	23381739	37571205	18276324	37015900	8471366	13155456
416	17624298	7346976	484930015	77943790	32670695	51566803	120726891	108170766	24469938	45664588	45376878	30259829	48546236	24916224	40896909	19555432	39899668	9675531	14892078
417	18399320	7563188	499192998	68876322	37635531	51595353	121317952	109444550	25193774	48884548	38640245	27641302	48493303	25195620	42078249	18360662	39501662	10045976	14468358
418	17308420	7139218	488932422	71160849	31679042	53151925	122831145	111272366	23968540	48628039	52079279	33419273	51265202	25998362	41410359	21049347	40807634	9449928	14799018
419	21557446	8699858	546508918	69924857	48767808	54103764	125727246	110836379	28809075	45678123	42526240	29589322	51070123	26980564	48283698	22339414	44638015	11259205	16815409
420	19604065	8207942	540032660	82697760	38293745	54979720	135877239	123543118	27111378	51184910	38537331	27673070	51517727	26657822	44401512	20223150	43350109	10595017	15484543
421	17841099	7368433	488982611	69426909	35231535	51414308	124104426	112894166	24526358	46789782	42024558	29232238	49738488	25416236	41500279	19839954	39702620	9700423	14741562
422	16946660	7340894	490424748	84774870	29544238	51353878	134253866	124964053	23823768	42201569	34806401	26613461	47727786	24261831	39538894	19771791	38873185	9317879	13813922
423	15528918	6640978	467253374	75688304	25107925	51010139	125816802	116984228	22117680	48084405	37143190	26984975	48937615	24227973	37801612	19491377	38467978	9381868	13584123
424	22812269	9368297	583506439	81021866	51190107	56998869	132949664	116431505	30643203	49684456	40056430	28774428	54351684	28640825	50630026	20976278	47586455	11856181	17529582
425	19860729	8179173	520869251	72879381	42485036	52900575	126169816	112290178	27045967	51801691	41002874	28574802	53320767	27289382	45903832	20926936	42747850	10791081	16178411
426	19815746	8333915	524302568	88628489	39966648	53721695	116448843	99637501	27073608	42736653	36524744	27936649	49908699	25825844	44342865	18319709	43047179	10282363	15441277
427	25496619	10158880	621885780	77640121	60353156	59585981	130641285	110516213	33634814	50569766	57078513	35674738	55239222	30220141	55598296	23450365	50056857	13132723	19123546
428	18189828	7632650	487089637	79986032	35989060	50668665	114481683	99634427	25239170	49684041	38499551	27807537	49269420	25169624	41857557	18242708	41075889	10296735	15186575
429	18219284	7663579	493655581	78173802	36090703	51882844	123229694	110614616	25189693	50105698	40520563	29309456	50206357	25786726	42805371	19125887	40622606	9878224	14513273
430	22723547	9227386	586814863	80588917	48997202	58674264	138917802	122966794	30719515	56183362	53059427	33937935	56151395	29766701	50874805	22470015	46144904	11823212	17471240
431	20924558	8590096	541901987	74407785	46185551	52881912	129286709	115051784	28349866	52524338	38381861	26922304	51605318	27069324	46584886	20440068	43338963	10981992	15998166
432	17567383	7293418	489644406	75156485	32346794	53046031	123384632	111335760	24442188	49340901	49562382	32695583	50232115	25751759	41384049	19499721	40253684	9679227	14970956
433	18247250	7606795	512064033	73010784	35600927	53438508	129004552	117943322	25354701	53432583	39150168	28180561	50775527	25944555	42770218	20492793	41851789	10091708	15076694
434	18223881	7406602	494131068	65176659	36965754	51982072	121159871	110169444	24733782	42874420	40977055	28747624	47890455	24915099	41771569	18776201	38996497	9640500	14411705
435	17874782	7572565	516456445	80682111	32463676	54133126	129464502	118214978	24906735	46000948	38657107	28334823	49769926	25305209	41533231	20880329	40472283	9581685	14784915
436	16844641	7077466	467959722	74298437	31503128	50096755	117029270	105182135	23520153	46482033	39279695	27819251	47771665	24305135	39603973	17007129	39170283	9993262	14660583
437	20054965	8310758	541870740	77241057	41366623	54938780	130811713	117401434	27355004	47304304	41535200	29252663	51617565	26844905	45372909	19545865	43002768	11068929	16187800
438	22667949	9224205	589125012	75751675	49929187	58573314	147218083	134374445	30464763	52962738	45567534	31275693	55908021	29529803	51824811	23667691	46453464	12285677	16878280
439	18215805	7764127	522334836	87170601	32406315	55536434	130192669	117452274	25514910	50220502	44791414	31402453	51946758	26427568	42978273	20920209	42152196	9961016	15016857
440	23278206	9383913	565163838	71614435	55980064	54722818	123716477	106573367	30722195	44416527	37531654	28126906	51764096	27810648	51031093	19381168	45653399	12006781	17326407
441	20441414	8543799	543006705	84966146	42053978	54636945	127666478	111957094	28080677	52514952	40402071	28489447	53192824	27415799	46178848	20377767	43800371	10874023	16490866
442	22643629	9368761	586423329	85597786	48599059	58231713	148562308	134495207	30573591	49752232	49763582	32744332	56163691	29686495	51286035	22381184	46584601	11916495	17365977
443	16857163	7078534	473526037	73981838	31231310	50301252	120484552	109785859	23451131	41602968	35857426	26898765	46005131	23565009	38525096	17801036	38378688	9057796	14241822
444	24480776	9970385	616531986	83363218	55715908	59251059	141737058	123750372	32725108	52149334	50797279	33142301	57223485	30561324	53223415	22036005	49358356	12439743	18793534
445	23193001	9443427	585332706	76077351	53754393	55839555	134027614	118294266	30833474	44226114	36873300	27587835	51939856	27812528	50146928	21058407	46178301	11746750	17195060
446	17002157	7259934	480311109	80463477	30623023	51265380	128594322	118070888	23873566	47563399	37714115	27976353	50056180	25114465	40522298	20877351	39289540	9240933	14254716
447	21148773	8746758	551752915	78152296	46240567	55248932	127977934	112611200	28602935	51444086	43667152	30239260	53665432	28029108	48414092	20475750	43253597	11205601	16534534
448	21916368	9028100	562921894	85515025	46849574	56145922	127830442	110216020	29631369	47624220	48706055	32307655	53376978	28177665	48383760	19955739	45173918	11486052	17331934
449	20172198	8487314	540367452	84994686	41397913	54037661	129524108	115191675	27581022	42647780	35524877	27150637	50482663	26052884	45452690	21555661	42881797	10787790	16441388
450	20150178	8293687	521315699	73950556	43460466	53104798	127832483	114524650	27226831	45859047	40364893	28613059	51588080	26863371	46097215	19196621	42022516	10798581	15881010
451	19445784	8367348	536615875	96477897	36437731	54783982	131755519	117362516	26992726	44723136	37454734	28350674	50990903	26148069	44332722	21571059	42897758	10068729	15279086
452	19621427	8053249	540310580	79135718	37646381	55991515	130861031	117691912	26971894	47095173	47442249	31625690	49953723	26267025	43441450	19895744	43012190	10237403	15780983
453	21516850	8843205	553255682	79562213	46901884	55313506	130560025	115107002	29151178	50403140	41576887	30016331	52467157	27680530	47877623	20101299	44734382	11353955	16630939
454	15343905	6562568	447855664	74538704	25393861	49431354	125597058	117223557	21838282	43856727	36891075	26917487	47436989	23597859	36829239	18576420	37241883	8507697	14196473
455	19341490	8032219	523968950	77112156	39380929	53391989	122983525	109291654	26386572	44105539	37774430	27571098	50137619	25736026	44157512	21112682	42508349	10297353	15669141
456	21554920	8981094	565018327	85666028	45985691	55442763	134108111	118318190	29430800	53674712	40561157	28974514	53691210	28019036	48127014	21877287	45566995	11373508	16675936
457	17901052	7320280	486954699	69569424	34528688	52826566	121307892	109040457	24632852	45365504	50549422	33084259	49847700	25694195	41426472	18576071	39863442	9542435	15776633
458	20555899	8518241	545522998	82234345	42087475	55473660	134211433	120433653	28000564	45968445	44364489	30846800	51432414	27087602	46029105	19858367	42237122	10917906	16061389
459	26517441	10769700	662457596	83938060	62365485	62582121	155786130	139211987	35156249	50698408	45077645	31593366	57905237	31438741	57797083	24733180	50662236	13215478	19505516
460	23004797	9447617	586154666	83477649	51275742	57033627	135354830	118614749	31053592	52530584	42072354	29783190	53946061	28671732	50659436	21433540	47649499	12051435	17565205
461	18224656	7543382	507785903	69824711	36000275	52695499	129989672	119509194	25144363	50717068	40404439	28299360	50460010	25867842	42333713	20168508	40776872	10018620	14851009
462	20356392	8386430	541378485	79669625	41970190	54388657	127012128	112073468	27643579	45699361	46375442	30953883	50628893	26683640	44796802	19186828	43983632	10649129	15859426
463	16189089	6844887	475514539	71371416	28267995	51587795	130855990	123050817	22700543	45445270	39873977	28490791	48506260	24535841	38770307	19040987	37165002	8964206	13726510
464	24846690	10215960	620885863	92093116	56180409	58981693	139605891	120337758	33379647	52289706	45718095	31237435	55587265	29884845	53895604	22610760	50917451	12964994	18641854
465	17290372	7303566	490736069	76893936	31868319	52182550	125063190	113822919	24118209	46266776	43085052	30115700	48763678	24965260	40564050	18762561	39622686	9815895	14747632
466	23300385	9630293	589608221	86997495	52295505	56993195	133062877	115042699	31357583	50593638	41576094	29218069	55213518	29073896	51566193	21717338	47727626	11975981	18031535
467	21035557	8706435	552396653	81503046	45179329	54164594	122761973	106640199	28531088	46416443	36469872	26865056	49672543	26163085	46223552	20134739	43941011	10971966	16359337
468	22166656	9177207	574826655	88911043	46678738	58046023	132960851	115751856	30055182	48896804	48376981	33182980	54578079	28769666	49334104	20651969	46217483	11365720	17250185
469	25158855	10243445	628081057	82002167	58886168	59564503	145759091	129072867	33426294	50735137	42293589	29921643	56427408	30320931	55234579	23581990	48728361	12763897	18400359
470	22414972	9062974	573290759	72424769	50589947	56353411	132994670	118026634	30028607	48312962	41046948	28976895	52405095	27933633	49100642	19842836	45173846	11805373	17419204
471	16269915	6931915	472367667	79049690	28045412	50750029	117610505	106140199	22866184	44536851	40189890	28539557	47107149	23826360	38223420	18817843	39161445	8841354	13671726
472	22533314	9187935	573431098	78536533	49611462	56914654	143385674	129066087	30330292	51263314	51136573	33196352	55134522	29292782	50479611	22161978	46835567	11679822	17388360
473	18569904	7855444	514672897	85784949	35385042	53324824	117303804	102296692	25840451	50956721	38206130	27868307	49516880	25406257	42789499	19511700	41731208	10061171	14850742
474	18663020	7804707	496280795	77991509	38215557	51091131	116364109	101903105	25499316	44224739	36799085	27624562	49477395	25362374	42641294	18318561	40986880	10213424	14764187
475	14902796	6336497	455049380	71084913	23691610	50861801	119503153	111286635	21017164	42327274	37825175	27733885	47317032	23432616	36571048	19295567	36881292	8043646	12695659
476	22041553	9079349	567538815	84827923	47358159	56651133	130550011	114033490	29716364	46533903	44748201	30933504	52957117	28031158	48782779	20211136	45995830	11211621	16810624
477	17453348	7242075	484663862	69876035	33485961	51714604	127142889	116981475	24095663	46732561	44061868	30201210	49991218	25466954	41330547	20331935	40255160	9476569	14582767
478	16306391	6895520	473079584	74097224	28718104	51495489	122265533	112557405	22754244	42549598	35642952	27324373	47715920	24078452	38281341	17751631	38668862	8633188	13390677
479	16999806	7299343	493557865	86227197	28447318	52251730	131699466	120688134	24079620	49203308	44107431	29670967	50226771	25356519	39833444	20869958	40028832	9173960	14312433
480	21965852	9071966	570252507	84657437	47175314	56081140	132770273	117039550	29690399	45276637	39385290	28706521	51542452	27278653	48193120	21239344	45281463	11351051	16836334
481	14342322	6067473	430894829	68054772	23207926	48247801	110423214	101345999	20234195	41124355	35697251	26715026	45320993	22411269	34643160	17754099	35782142	7882891	12342298
482	20318972	8526475	542991548	90579368	39279817	56374481	138454166	124219935	28000217	46210099	53344613	34932985	52497316	27546821	46163236	21196796	44456550	10764664	16805074
483	16422953	7022793	466019796	82836780	28212878	50100850	119464290	107312654	23118656	45401576	43829244	29728494	48071140	24398261	38342893	17514356	39046766	9135580	13799989
484	23543002	9390137	577798208	68625348	55747962	56290503	131636338	115606542	31152300	49069931	45208798	30437931	53803827	28867474	52013703	21372758	47156965	12169957	17873184
485	19139295	8150554	539214522	87839441	35737044	55508444	139099216	126648289	26806153	54855841	43066701	30068429	53471924	27282968	44462123	22193249	42755599	10325748	15762445
486	19057765	7917348	515591813	79811811	36932839	53628721	133335074	121432938	26148979	42710806	46307622	31488548	49474449	25891964	42988194	19956797	41012271	10039456	15319905
487	22332496	9027860	574177477	69594850	50682605	56800125	137796404	124291376	29888716	51723688	42075179	29325714	54491040	28730235	50491679	22323527	44530788	11580558	17125131
488	18367136	7871403	507092585	89127072	34170046	52734429	129605157	116602480	25693678	48554563	38028270	28177664	50455550	25782963	42404708	19231171	41284162	10208701	14910277
489	19817911	8347882	544436979	89720665	38058483	55237484	128685302	113624402	27346510	47352450	40815022	28971530	51032204	26469907	43824836	19537137	43336282	10175255	15499585
490	15371156	6622107	450060141	80675091	23937571	50662121	126371837	116595606	22042058	45149165	47143735	31831854	48833468	24391418	37215254	18687786	37649128	8746573	14661685
491	19280216	7898051	521079954	67321846	40523365	53738954	129697537	118671474	26158978	46589004	37499241	28048069	50954755	26247370	44732195	21162158	41637157	10426192	15228934
492	20576320	8581881	562568399	81494914	41344951	57206815	147893476	137051902	28110080	48565080	44853242	30802819	53655295	27994832	47451173	22671106	43574145	10804495	15939442
493	21272172	8789893	548386433	80747347	46730559	53671971	122328008	105039108	28841502	51368757	39356981	28434070	52475078	27353085	47274324	20150917	44688626	11777464	16526094
494	27043472	10931468	658305275	82360301	66133433	61117485	141457700	120993898	35799326	58128690	43903189	31067406	58510832	31818053	58241530	22189913	51569388	13895033	19618116
495	19345897	8040169	526169424	78546276	38260917	53982497	134398990	122314295	26571479	48536283	42556138	29388285	52127411	26765755	44340847	21962485	42249669	10125830	15465858
496	19365119	8081429	520353247	85717351	36974372	54686195	129696424	115354060	26855059	51512588	50118953	32794476	52610061	27137610	44757446	20928258	44339131	10534594	16101120
497	23249963	9445381	593166570	75253897	53026850	57200314	142930447	128933759	31088400	49217192	41051472	28947361	53178132	28546518	51398526	22260767	45574373	12375515	17436627
498	20705354	8482609	540723311	74346216	45174514	54284055	121450801	105838335	28065935	51678103	38491974	28095715	51787275	27032366	46422673	19115164	43102720	11060117	16196879
499	18703215	7865307	515494913	82353341	35475070	54822998	130173533	118147603	25800160	43025778	39473670	29505557	50712768	25944106	44007812	20503128	41276252	10547608	15381969
500	19127319	7822340	513238288	70048267	39812408	52498475	120554722	107747487	25839875	41005110	37738141	27923701	47998589	25061478	42659839	19080455	40335225	9900941	14723913
501	19457068	8075138	529100671	76315640	39980044	53648708	122107803	108223824	26442137	43809761	39651737	28295876	49630251	25780269	43883221	19392603	41291195	10174003	15376406
502	20927003	8780115	558368934	89278362	42235559	55678174	138787779	124016688	28786856	50588533	47483299	31408918	52918943	27749947	46688803	21179229	44693482	11068029	16918816
503	20114374	8148985	523620296	69489711	43433613	53047507	122794915	108988620	27232326	51536187	42838726	29128174	50706103	26556054	45893803	21030722	41989494	10796016	15545409
504	16326921	6871431	482501557	73688510	27075315	52765173	138330681	131642946	22947650	44425363	41628110	29284290	48787799	24756077	38688965	20087545	39005535	8705322	13519769
505	19488539	8194654	545537563	81011702	37699591	57148347	140928906	129290004	27086866	56661743	42593296	30072979	55784989	28333617	46111699	21463335	43328915	10523548	16209589
506	20443851	8362878	543350593	75595413	42571016	56384539	128393034	113980356	27864151	55796773	45613570	31333947	54862820	28321486	47543370	21352951	43195862	10983256	15930573
507	18229365	7605049	494262084	77173803	35566479	51495422	123187411	110129250	25206293	49544305	44827269	29898513	50835062	25941006	42643478	20281663	41209961	10317492	15208686
508	16985942	7328730	508078042	83506656	28427395	54443573	136541526	127330339	24103277	49992789	38140793	28013945	50611528	25523265	40422322	19682198	39444850	9275575	14368381
509	18939536	8058095	526777964	86530847	35651847	54451710	138745846	126901363	26406079	49673773	44547626	30771695	51891381	26662830	44113053	21827584	42312157	10399255	15755967
510	17504554	7219659	491586381	73246761	31484835	53769637	128307722	117489886	24221023	45054248	55644499	34946573	50366653	25952675	41540381	19823109	39602391	9889285	15129086
511	16237457	7035661	484753422	88660030	24500628	53814078	133189071	122939837	23267950	49303377	51153643	33496903	50938273	25637288	39770850	20667481	39940127	9303445	14252525
512	18812957	7863136	521475632	78831524	36245773	54032218	133988624	122643492	25950249	47163474	42643101	29825300	50225012	26081999	42909503	19538242	41307817	10166920	14926610
513	29850160	11830982	711258256	77964168	75228535	65299231	151993579	131223220	39052663	56289110	45246285	31784831	59758405	33301893	62867194	22904472	54918719	14919076	21477337
514	20956124	8505134	559137092	70359055	45087479	55306158	133392894	120496019	28163799	44837192	42344316	29246327	50752627	26833313	46041021	20909372	43758578	10904108	16057551
515	17524497	7395203	496250658	77309075	31919646	53321479	133801981	123524537	24567806	50594857	46494518	31466046	51857857	26224343	42091931	21701772	40014304	9557306	15438322
516	20869372	8502362	536761804	72165886	45819070	53366492	131340964	118208507	28206242	48975920	37873852	27162376	51172951	26814388	47110846	21528211	43551158	11309566	16240817
517	18354517	7918544	517368200	88895999	34192457	53238718	130101205	117398741	25592642	44608078	36290725	27529068	49826181	25440329	42000589	19375371	40444175	9698965	15127124
518	17181435	7131281	488459111	69280304	32563750	50649158	121953640	111587707	23722895	42014312	35771541	26044311	46246023	23755556	38748089	17696844	39059622	9747198	14188833
519	17687189	7442944	503223159	78082742	32514634	52508499	126887276	115379871	24629709	43588820	37697749	27709230	48385463	24684157	39899038	19139902	39933932	9581482	15061857
520	17764869	7566681	507825003	84686204	31877165	53374522	123990060	110902095	24968436	48993937	40220926	28621465	49673341	25279266	41044079	18792550	41346371	10058381	15212757
521	17580502	7422276	503772934	79248477	31570409	53630926	131381074	120624684	24514858	47236580	45547578	31245064	50251593	25724191	40928099	19751058	40640189	9295486	14450652
522	18418957	7670318	502705360	79212952	35337649	53291024	120163427	106407091	25466100	47522340	41942617	29520646	50110125	25702096	42383154	18757848	40991020	9851837	15318337
523	24979337	10170192	630028797	84252063	57476488	59935673	141835984	124135082	33372344	53311355	44253105	30867152	55358242	29957556	54246331	22912786	48670916	12696371	18250724
524	18074984	7465170	499941405	67607193	36606940	51798667	122358057	111080653	24771870	47881134	38947028	27788215	49197983	25271312	42494269	19207146	39036822	10854399	14683287
525	17889326	7450079	503744834	69747845	34785692	52885337	133281465	124199932	24708127	47079477	36900815	27436119	49705606	25453379	41463059	19385204	39975839	9466742	14663738
526	19697100	8252656	533946849	80420790	39962850	53856259	133862858	121244156	26990934	45031459	38216384	27969320	50783601	26296215	44340179	20088831	42462358	10592193	15938307
527	23595548	9582874	586300559	79925169	54321430	57264600	129803999	111771927	31533365	50081684	44095382	31040844	53829354	28844975	51679908	20712525	47995393	12089439	17970015
528	17775958	7477194	499837704	76496244	33988222	51692468	123772328	112229475	24624190	44885107	35653398	26845724	47547417	24447667	40431143	18895185	39517351	9598088	14347941
529	18693852	7818479	507902173	79007858	36810942	52045200	125963667	113175446	25742285	43506384	39448411	28143361	49000073	25191392	42514541	20731155	40886282	10125619	15622526
530	17893196	7446495	491631649	72973224	35103357	51229878	124616068	113705222	24659817	47096513	38074735	27390881	48395746	24920309	41718391	19513417	40335551	9971211	14115981
531	19192957	8108152	519312239	87178124	37463601	53577602	122990655	107837150	26508998	48153376	42583352	30054069	51526959	26319275	44894600	22026264	41894767	10737183	15639514
532	16306927	6823129	469107101	70201017	29226447	50538096	122908653	113325340	22823543	45614112	38064283	27520642	47866944	24132297	38555626	18825741	37213674	9577215	14076320
533	21101628	8969491	565758843	93865793	43028104	55437923	138028570	123175085	28977556	48122190	37265915	27636331	52185527	27183526	47416925	22082199	45823544	11381426	16240168
534	18532878	7641677	521076048	71922948	36228768	54212905	123171582	111066044	25261610	44352598	41867739	29252634	49907965	25678199	42519210	20193542	40054241	9599787	14514551
535	18010471	7604576	512429954	79180555	34096337	53269392	122936334	110483551	25017089	49331997	37826552	27887416	49031682	25240171	41481304	17986135	40776847	10095889	14214725
536	20362100	8497675	552346314	80819319	41676627	55525506	138232537	125222065	27957288	52332513	42356502	29529973	53438193	27661290	46462384	21593353	43647491	11112389	16341611
537	20700146	8729930	550382142	92534490	41580507	55548240	130073055	114124604	28442564	48215065	40747475	29488955	51851048	27058345	46587064	20357552	44039080	11135078	16136862
538	25087041	10350728	639532520	87003079	57298789	60251205	159945694	145084509	33675476	52966895	44578087	31244190	56718211	30689198	54885462	22809055	50058465	13642070	18551894
539	15795219	6612432	454015259	70203631	27857814	50156321	114981583	104975515	21972787	41628746	36153488	27462934	47306612	23599582	38109129	19393977	37821276	8727793	13079438
540	15386119	6614371	456506670	78745976	24281529	50411347	126399865	117356507	21928103	43812259	41253850	29003177	47976376	23943465	36659926	18488334	38939386	8496846	13758177
541	25774530	10484016	637712855	86370970	59997544	60653585	144694631	126413831	34320362	50768415	42840098	30404973	56628275	30543457	55881085	23261331	50271609	12940404	19235839
542	19419370	8158267	536010615	82654576	37947351	54111231	135218447	122660434	26923464	51132533	42026484	28766464	50825044	26402317	43681828	20403176	42272579	10287203	15847231
543	16369273	6951531	483892918	77959368	27432043	52807980	124034014	113310468	23186750	48948467	42360661	29792511	49284077	24822874	38836498	18668534	39081898	9268562	14347227
544	17904134	7503152	486540777	79327284	33980597	52112710	120089011	106505416	24713500	43372363	45195158	31234067	50774132	25711291	41880118	19809618	40496196	9648966	15381022
545	17593125	7354347	483386030	75300531	33387907	51721062	125367311	114288384	24316730	44956099	43338421	30184531	49327662	25246133	41526340	19838568	39247692	9549484	14529407
546	20625811	8400060	539514994	73965642	44571516	54041141	118245455	102453342	27758517	44988243	39767633	28527881	49990674	26236843	45815563	19557096	44068097	11163662	15872427
547	18967536	7919915	534140824	77593692	36269613	56039590	137718276	126933554	26203519	50346753	41693168	29816182	53078189	27096497	44617090	21821791	40865229	10373528	15347940
548	20992794	8538358	556726493	75549788	43628032	56978801	135115418	121328106	28371669	48779493	49125446	32372961	54544612	28380908	47736381	22046285	44034414	11119810	16462970
549	19071261	7817660	521967888	70800400	37946817	54832148	135378116	125330729	25880937	43778168	46230075	31333266	51325116	26583445	44696363	22257165	40303757	9913523	14903322
550	16277883	6831323	475711589	70795800	28213516	51472718	133429044	126080630	22883256	47780464	39071241	27816435	48588123	24621328	38653268	19242004	37848556	9143886	13513127
551	22948050	9358200	584538477	81844790	50334434	58486870	139409321	123145649	30938397	53652355	50371432	33879165	56372133	29836227	51138402	21734124	49037937	11866144	17532355
552	17394304	7421047	486485982	85727457	30516752	52410102	128706450	117060392	24356304	43493239	44046667	30634884	49712040	25273084	40981484	19768361	40032208	9597159	14784932
553	19857541	8415238	530811354	89782383	39467727	53717912	129881604	114940776	27442472	48059140	39622664	28499913	51649868	26604135	44900423	20487018	43086714	10518116	16266690
554	18633059	7849616	514041702	80519481	36148126	52976540	129743775	117301866	25839766	50134344	40441301	28398966	51283938	26216876	43224564	19871214	41754589	10528096	15331376
555	18930265	7814753	530618530	77056181	34847127	57263334	141147960	130484663	26051004	47907740	59826150	37103196	53826163	27923677	44557610	21129850	42571361	10001538	15749258
556	19723909	8163795	527965174	75338146	41395652	52741518	124796115	110983732	26857211	46695815	38455616	27428062	50001913	25986814	44068217	19472171	42686653	10515823	15681087
557	15958348	6867396	474877935	79648639	25701422	51004394	138223622	131135540	22625984	44194072	41252607	28520342	48403267	24351896	38205943	21383523	38400916	8652367	13438235
558	25187213	10361619	625000642	91978315	57754517	58673004	140107960	120760270	33805170	49232669	39430242	28670164	54303845	29358705	53301673	20963526	50615951	12837495	19251480
559	18734174	7863753	505015849	81168786	37379582	51842777	118485142	103937151	25785242	48670763	41196601	28569167	50038020	25719418	43449254	19498293	41957297	10441151	14946714
560	21530589	8790553	552724086	80976364	45544264	56259898	132532670	117080389	29037621	48746724	54957910	34621668	54056158	28537636	49263384	22186416	44543040	11536359	16704809
561	16188228	6845007	477600615	72031382	28204499	51766654	124530270	114886537	22803936	47398842	37934617	27605000	49497055	24672229	38482333	18651644	38981781	9102016	14426783
562	14203005	6022846	429127457	68899306	22336769	47866296	111536204	102252609	20165267	43740918	41366916	27981572	46298293	22816223	34753618	18620839	34886121	7956900	12841339
563	20576974	8476761	531291491	80776499	43099940	54172125	128750479	113530168	28052327	50430273	49116093	32422624	52417279	27508735	46473779	20396643	43476492	10829843	16447588
564	17842534	7754687	508878232	97116639	30157025	53311144	127938276	113965483	25347154	48740427	40533464	28878526	49997840	25379064	40832925	19396977	43199180	9792975	15039753
565	16354783	6899527	452643765	82061690	28183592	49058271	110423588	96603144	23005027	44502338	48166722	31279502	46295754	23670344	37955168	18245753	38773977	9139538	14169861
566	22096115	9083935	570323925	80357370	48458777	56573187	135210384	120190111	29789370	48022354	41555889	30032060	52944177	27993687	49499685	21555627	45166722	11790365	16953399
567	27726577	11153655	673586883	85110290	66877008	62614911	147800739	127669079	36688293	59225021	47914089	31986382	59398447	32482062	59708368	23810613	53314594	13901745	19706336
568	25266273	10120390	630190916	72635804	60971875	59060940	133875696	116119112	33226045	47997991	40022594	28872851	53666488	29235082	54151826	22156709	47638237	12601972	18176452
569	16711804	7053460	489435596	76453519	29166014	51866395	124111023	113681097	23403427	47233935	40367835	28222415	48275080	24468997	39185598	20339290	38094882	9039095	13592158
570	17936715	7604806	517307292	86717314	30554157	55493567	133560329	121191407	25133696	48619273	54878637	35121625	52413988	26803933	42098600	20482949	42955934	10067998	15057306
571	15140831	6362734	457117054	71935098	23188330	51438207	125619715	117353481	21471155	44524466	52527257	33168102	47682201	24129785	36674063	19041955	38069410	8513639	13639744
572	20052937	8462390	545172215	89255989	39803455	55666171	123734110	107636979	27559878	46321551	38054071	28885296	51289580	26516253	45215758	19428257	42514599	10877398	15929546
573	17480204	7469333	494415784	83032803	31650247	53294916	127890356	116182095	24613758	51830782	38139022	29050925	51662277	25915833	41994847	20941330	40231393	9540947	14662819
574	18517552	7761510	520579532	79983880	33807631	55425786	142028923	131550535	25901350	51094286	47659092	31954360	53549642	27227808	43316070	21583053	42417386	10071702	16270383
575	18034826	7843300	514837038	93075464	32100846	53119121	130638272	117043098	25420569	51139315	40230227	28777685	52376600	26393002	41668343	19692386	40578265	9808652	14773042
576	17186714	7355101	489859740	84159025	30371514	52411484	124011328	111839689	24187594	50138516	39524675	28492553	51129940	25519942	41655268	21412533	40402689	9837816	14416383
577	23039659	9398319	591212045	78681679	51864919	57644684	134924575	118971018	30796504	45424082	39877653	29545287	52568985	28152073	50023796	20358256	45141734	11924162	17350628
578	21426515	8772700	552636827	77128650	47057525	54523377	124997982	108757437	28854723	46459050	43789072	29799563	51491758	27207972	47094504	19377748	44246639	11208705	16999473
579	20299133	8377130	556092734	78670970	40697040	57241324	133469562	119869347	27726829	48554026	48226900	32289628	53094305	27580582	46433973	21584961	44295034	10893815	16610967
580	19907803	8165440	544226330	70279099	41456418	55257843	133198864	121394611	27123774	51242677	38943265	27631855	52588008	27157544	45759847	20277639	42106842	11260997	15863583
581	25232241	10096185	622571022	74088266	60406831	58976802	135612776	117981680	33267052	48487064	40022635	28755365	54423725	29504352	54282949	21840283	47948100	12736342	18439559
582	16611629	7171498	488382738	82048405	28300733	52431221	131662118	122185552	23544507	48869216	35872667	26895881	50042632	25054031	39878051	19650621	38406017	9205374	14097672
583	20917657	8584537	548398925	75192175	44730504	55448778	137189496	124482660	28434752	51350096	42484872	29431454	52940500	27728223	47610520	20982481	44868493	11052727	16611140
584	19683115	8125278	535896854	74396435	40239883	54665529	131506391	119448132	26760458	45079746	37233127	27434031	51180588	26454959	44424919	19932119	41806678	10235779	15364201
585	23846006	9793535	605480340	85361676	53478039	58500342	143461890	127091475	32034728	52477754	45702312	31049499	56042682	29839172	52880109	23046260	48223641	12237772	17912222
586	15658621	6631321	459507815	75676218	25367023	51829995	123571147	113999956	22156586	46027672	47735193	32188327	48962708	24622444	38212742	19224996	38771367	8538418	13837889
587	20128348	8284758	538863571	79672408	41188203	55359976	117987174	101751919	27428548	46678427	43068640	30322105	50272107	26302979	44900033	18875133	42628511	10627700	16178514
588	15465173	6497507	433619087	73249277	26954122	47812264	109725899	98489489	21605835	40638934	37727172	27497520	45791889	22961626	36435502	17446497	37943470	8544671	12907189
589	19567058	8027529	506895120	71623316	42776879	50942675	112568065	97603056	26319452	41474305	35031979	26594891	47728498	24941149	43957570	18400382	40733394	10787229	15096938
590	17443572	7278037	496144678	72482758	32097270	53202716	132888536	123380342	24320921	48646023	44524468	30599856	50085681	25660964	40963431	19226105	39227610	9784705	14879493
591	19146986	7888364	511805325	77492676	37541058	54404543	130528676	118110446	26246384	46289840	47179574	32309743	51025650	26594924	43758220	19136704	41694152	10093240	15322880
592	14876949	6302526	454958795	69417725	23215862	50251137	128855296	122442760	21179963	40899439	35443656	26393953	45940953	22895065	35108117	18500423	37166246	8403220	13592802
593	16822398	7041345	476080642	71100429	31335140	50291107	123982552	113998090	23411926	43749324	37642785	27388162	47123280	24010415	38782452	18625414	39279799	9375366	14329617
594	20434480	8461119	559311224	78522361	41103597	57177613	144506366	133600069	27859699	45832138	41929526	30022383	52471595	27379138	46378953	22166895	43049510	10488802	15993255
595	19820232	8250117	536362549	78794955	40851736	53885225	127583257	113997887	27142344	49857892	37953999	27699498	50546462	26220612	44934093	21355736	42971817	10366819	15455737
596	18208867	7735592	509156480	90765467	31648246	55018328	127656198	113718870	25545028	47301752	48857112	33112248	51426338	26289113	42180936	19757409	41797533	9652420	15507812
597	22156252	9161336	579615177	84671001	47098842	57543769	143491571	129311803	29949644	48748438	43668246	30644261	55093086	28842504	50038096	23416712	45715669	11629591	16662847
598	21906175	9010317	574021895	82713659	46437085	57846853	135487398	119869485	29661574	49023791	47965299	32776859	53966616	28526015	49033909	20515597	44890228	11942223	17154742
599	15761999	6663176	449905035	72380697	27903767	48666076	117989315	107952492	22197644	46129092	37949777	26977010	46817178	23574850	37647282	17848335	36872081	9331239	13720637
600	17327372	7486885	489914098	90171744	30050263	52713449	124486846	110629780	24609485	54539087	47600707	32052951	52514348	26395014	41678052	19836177	41783944	9908536	14960107
601	20283857	8328344	544748833	77849495	40844631	55821615	137514438	124844787	27714572	50239135	53706219	33657738	52454336	27599325	46491008	22041875	43430736	10933102	16365404
602	16762639	6932922	498051747	68360740	28987489	53700514	133462165	125953983	23331889	44514226	43979931	29859597	47856220	24612992	39034131	19710313	38327393	9008969	13824924
603	17965934	7652867	515366044	83854176	31987142	53477029	138735673	128709113	25120528	44685627	40281682	28146718	49814773	25474401	41003539	20169203	41521938	9492203	14974703
604	21545452	8668878	546737876	75746322	46400684	56254223	123384609	106221531	28928579	47001401	58758122	36885880	53024794	28179558	48159549	20651962	46023033	11236002	17337556
605	17483287	7367348	484459460	76561787	32901618	51710980	126657758	115232535	24392798	48042511	39895218	28731759	50927400	25657963	41386959	19241945	39524173	10125453	15251102
606	21424727	8751990	554173653	73055732	48159644	54528896	124162935	108804660	28782125	49980765	39136723	27911231	51500887	27200296	47881443	19808109	43664815	11172928	16289993
607	16898732	7074737	485887569	73334351	30497294	51633792	123885726	113385684	23476091	44161743	44447584	30016578	48123680	24554071	39372051	19942404	38949313	8969254	14150776
608	19053813	7805435	516639036	72396328	37339825	55122472	136898441	126632892	26208989	48854301	45358801	31072471	51763760	26775139	44732430	20791381	42710221	10735521	15839222
609	17762709	7645029	505962521	86755683	31836471	52938260	132944307	121582134	24963120	45636376	37357335	28015538	49950446	25272080	41408404	20590107	41721492	9978149	15100450
610	21265887	8778641	550243451	81059597	45873686	55216867	127176547	111351423	28759117	47503741	40343830	29161516	52797470	27531359	48043546	20581578	44594988	11454227	16614890
611	20244523	8269515	538038571	71410113	42989166	54701910	131195829	118576790	27499578	51698982	41648166	29276938	52416746	27175347	46790149	22754297	43002627	10852627	15820444
612	19580383	7917097	516260587	65494779	41814816	52919930	125556529	113396326	26278286	43606578	44889315	30080874	50794054	26384521	44844459	21378273	40847151	10036961	15388595
613	19203223	8098726	524248490	84621949	37543356	53422259	129756575	116157467	26505589	48561683	42049620	29350557	51768543	26465241	44358898	22384328	41961582	10294003	15451218
614	17371549	7231733	480092594	74690019	32963672	50536370	115212443	102022552	23995120	46837694	45039723	30017416	48996673	24968291	40556442	19480335	39082599	9748116	14219142
615	17953299	7634786	497210853	80241269	34506738	51854290	128590401	116794710	24941517	47958212	39110184	28530091	51024682	25829278	42253378	20371852	40661007	9824664	14843484
616	21850988	8894364	550508784	74026097	49738138	54083839	125642235	109739487	29359830	50500736	40002999	28363980	52157221	27522979	48701285	20605920	45890873	11418847	16928589
617	20238079	8346559	539299614	76511252	42076337	54423408	135851404	123499648	27644141	50593005	42900055	29604121	51376859	26947527	45860514	21099307	43574064	10850153	15810180
618	20212838	8387168	542199638	81015449	40466389	55505673	142565019	130762578	27776143	51204316	45572280	30744971	53504146	27724556	46871895	22906711	43353366	11239475	16233424
619	18727312	7829613	502088762	76527313	37636535	51900628	132362508	121121561	25679752	44747051	37472684	27669506	51290530	26104592	43634356	20864253	41849365	10426848	15131439
620	16779459	7099572	471940293	78675895	29707255	50984118	126586988	116061863	23570168	47186678	44963734	30543895	48542664	24793695	39656861	19198686	39193413	9244594	14220554
621	19855223	8359225	534669368	86496303	39838246	53871722	127220220	112592362	27240166	44669546	36105246	27240173	50127716	25994251	44113855	19283717	43432989	10363008	15585049
622	18771573	7796686	510232142	73163769	38323091	51735901	126791382	115015817	25662838	45170866	38193488	27441126	49270018	25340386	43154956	21645456	41043045	10092988	15053942
623	22564626	9363143	591107651	92549167	46498469	59496874	140842459	123865743	30778417	53217075	53833965	34898290	56490018	29744697	50609488	22453780	47990227	11722746	17834350
624	24970648	9950450	619998585	68715799	60395368	59095639	134376669	117565354	32770104	47352102	42024911	29668857	54405513	29458776	54665361	22360171	47470123	12912190	18374953
625	18343427	7621602	496858357	76656401	35960802	52689231	117181832	103172081	25136321	42165039	43320402	30488053	49456320	25414063	42271179	18040145	39899536	10287235	15429301
626	20080371	8285654	538974818	78728970	40534412	54601454	137703013	125597122	27410022	47457735	46690875	31004208	50794943	26820753	45137768	20603914	42100639	10820926	15481942
627	21243083	8728934	543628887	76716852	46693805	53495376	134282763	120259019	28791468	49194909	40191526	28417078	51862269	27244002	47448051	21293810	44175301	11522271	16853638
628	20247428	8502396	552316725	84835888	41076332	55392016	129791897	115245571	27750075	49104200	39809342	28743887	51537530	26806888	45640117	20523531	43716726	10658465	15728063
629	14855171	6412804	449717764	77234576	23891968	48612017	110222354	99058482	21168676	45798920	35750069	26533775	45396339	22665396	34773333	16935824	36691654	8163055	12418298
630	19372209	8090242	532844675	80383072	37799311	54672263	136976158	125171728	26690231	47953748	42389941	29637432	51373299	26641598	43763765	20180777	41796615	10210194	15481647
631	22887182	9258854	564280631	77007892	53110595	55146591	117133351	97643124	30395639	48107093	45422826	30837080	53157070	28344193	50145274	18739007	45203248	11910957	17183518
632	16567441	7124428	462915031	84482573	29446754	48719854	116538205	104029352	23205244	40412803	37890152	27304952	46017369	23359829	38449611	18707288	38034765	9244140	13886952
633	26125748	10695919	643983560	91491760	61056471	60016456	140725963	120260585	34742264	47645354	45067046	31278573	55719196	30315453	55702931	21567217	51440221	13878459	19574963
634	23498172	9599413	591658334	83712754	52575060	58558614	136207717	118546908	31584048	53436806	50871537	33868794	56124093	29942200	52107316	20882211	48772052	12123464	17995020
635	22542169	9018270	558104536	65814499	53509040	53736442	127862646	112923354	29857916	47320078	37577752	27328370	50989753	27379067	49003989	20045254	43800611	11559471	16543005
636	25544264	10232380	617788658	82463418	59822933	59750496	131738815	110958660	33755965	50001622	54710451	35119373	56945628	30803548	55842589	22376198	49210978	13533276	19108886
637	16791102	6925272	479985995	66005369	31704993	51675443	113504964	102060261	23199940	47280493	39236527	27806918	48699818	24616838	39500991	17797389	38224329	9211320	14116902
638	19994203	8347068	525097762	81413121	41757579	52505149	129343822	115441615	27400264	47926554	37556041	27620508	50186899	26142400	45049117	20207023	43494441	11138068	15899983
639	18195857	7519324	507586475	74455843	34231350	53984405	126759981	114516404	25231128	49457828	48768172	32206884	51000243	26139175	42143061	20335851	42209493	9923499	15643846
640	27195476	11076979	656361378	93545704	64848728	61384784	136053177	113168325	35997769	51099921	45947104	32436918	57650137	31367380	58201470	22611682	52598927	13774562	19687825
641	24679127	10009510	603167867	80839072	58701108	56641619	130258085	110907255	32727466	50417512	40462918	28790000	54710385	29377534	53050178	21009666	48652901	12559129	17947487
642	17391138	7363037	480828144	79382995	32969386	50321968	115636781	102212118	24195790	43583531	36057148	26894518	47778261	24213087	39700130	18238498	39714147	9353377	14967612
643	16627480	6837928	460079135	65121757	32562870	49329561	106969064	94959163	22807861	43377624	37774532	27609930	46010931	23520369	38625563	17451376	36908393	8856047	13451586
644	22013794	9126051	575088245	88393450	45804327	57152543	140606295	125042007	29908496	47269322	53243242	34112056	53466267	28437146	48787466	21835235	45947614	11497964	17518178
645	19794645	8019291	519029261	66661707	42975988	52071591	122305186	109602687	26635231	43971397	36980151	26662275	48499892	25404459	44379701	20447590	41028979	10412784	15325732
646	18218493	7593511	498350272	74666711	35791009	51802277	126757678	115271183	25149864	45871808	35803038	26833170	49375273	25220596	41669703	19440052	41037813	9895385	15027946
647	19928224	8126824	533034274	71480869	42005680	53857183	121942228	107935470	27017727	47480413	37393498	27219528	50178649	26100367	44332707	19473378	42538341	10461481	15532195
648	18399226	7642530	497030981	74119056	36562952	52633082	126452454	114525968	25207832	46406897	48803846	32529943	50811692	26204899	43738750	20735341	40066615	10129385	15096916
649	17157535	7172384	489468413	75391131	30866170	52844100	122050795	110904987	23832336	44638018	39882995	28580091	48996292	24880689	40060632	18495798	39605993	9247733	14176046
650	20738504	8401818	532213666	68751888	46481603	53414483	119377994	104531259	27742127	44612648	36922298	27486600	50346255	26396891	46552184	19253386	42398451	11231408	15994663
651	18961858	7927870	530784017	76418235	36872406	54526643	139831430	129737626	26168205	47208687	38991259	28102302	51330634	26324441	43563959	21631453	41556261	10104515	15603568
652	19136169	7875426	502679910	72364678	40361716	51334450	120199371	106751873	25997391	45581104	37789286	27686361	49050575	25516917	43117587	18241843	41021249	10279683	14855829
653	18530893	7642582	521886312	70434402	36040851	54570173	130983156	120642518	25507321	46148522	38906411	27920304	49458540	25540922	42284212	19361990	40709841	9817522	15498107
654	14840186	6262030	434717023	73961860	23527531	49030619	111174123	100535957	21096367	45409745	44089943	29962107	45745605	23049004	35431323	17043445	36837289	8222106	12941692
655	19404456	8198933	542683395	88579927	36236756	56471291	132075842	117976247	26916420	49488329	45545932	31554511	52833058	27126124	44494479	21095442	42554665	10188760	15778877
656	23494854	9639595	603003584	83423508	52717958	58051444	138616507	122560901	31476502	48696805	38773616	28616188	53684233	28631091	51895236	22779883	46706231	12468132	17154893
657	18913235	7757472	503042020	68576044	39631778	51903971	125714546	113710251	25834613	50091847	40130721	28650445	50909468	26151421	43947680	20782461	41550009	10501929	15242171
658	15329404	6519950	458171447	73214799	24813183	50780509	125636701	117331544	21665006	45583379	43162993	29628908	49343144	24399360	38159221	21409664	38761729	8655564	13325561
659	14971955	6381592	450055047	71758695	24274919	49860819	120472796	111906264	21258989	43061422	35466502	26959934	46978508	23201052	36117657	19419998	36476853	8286393	13459414
660	15248042	6486663	453008889	71095944	25669698	49900249	120739947	111518815	21640682	49005997	38161495	27854199	48950404	24212486	37151973	18942704	35649140	8734764	13416478
661	20101470	8340733	547363301	75927390	41353820	55488856	140513167	129587174	27487538	49229001	40383441	28774151	52098958	27027523	46737952	22857701	43736690	11118078	16063899
662	22567235	9267769	575650132	81490238	49837914	57131153	139900821	125088921	30396014	49808531	40475500	29658067	54281534	28754425	50146339	20628107	45407816	11654800	16900763
663	21407933	8838626	567924639	79558805	45926888	55650511	133649945	118958085	29016483	49303454	39609969	28270959	52403604	27487692	47198184	21006145	44807928	11095041	16499293
664	21145772	8774949	561851577	80743325	44328058	56876207	142933387	129859736	28956937	56324837	45166706	31071434	55746713	28921136	49241335	22590427	44804030	11948315	16834689
665	23435026	9561683	575363827	82560207	54201539	55631305	124803194	105509571	31317059	50565871	42455067	29854616	54075252	28781172	51318937	20116106	46459042	12236089	17625641
666	20387536	8626684	552907815	94139122	39458890	56100289	130849847	114520774	28159766	46404140	44831673	31329779	51963934	27025278	44932962	19877405	44431995	10560516	16681263
667	18117251	7525727	490896975	73635513	35886911	51447395	123671592	111686511	24973910	48756520	38923797	28123926	50106957	25597063	41964848	19509988	40057284	9710883	14580460
668	18453355	7606637	498629502	69813947	37517996	51530371	126052014	114671023	25376332	51915088	41162146	27826787	50521644	25946347	43261986	20293837	39588248	10236439	15086232
669	17500314	7453077	509989387	84528584	29964648	53749744	133755390	123541150	24559101	43535517	39918585	28890364	47977585	24617872	40092537	20682970	41282136	9289573	14262428
670	17087491	7136326	476562842	71192938	32709575	50452833	120190709	109439546	23651287	45656529	35069887	26287532	48103740	24397788	39854572	18633904	39223973	9221534	13935244
671	20955437	8758918	564467020	90386775	41036667	58290551	138929004	124010172	28767163	48251371	48300811	33095942	54704628	28415690	47366763	21084186	46157580	11078573	16875016
672	21760362	8877957	559867227	75496517	48533970	55045700	126219569	109911162	29252544	49612570	40708002	29075961	52939961	27802351	47934863	20180141	44236204	11383741	16713434
673	18786332	7709385	506434244	71930962	38064757	53114897	117874871	104134476	25491679	43086132	48206377	32021389	49434531	25765312	43010881	18487511	40327210	9931721	15241428
674	18366533	7679504	519075773	76931078	33975416	55507691	139930297	129899130	25463360	48923034	46623066	31822761	53683636	27259490	43429378	21083896	41962824	9987047	15390174
675	19957398	8287330	533181570	80376033	40910254	53566395	127124624	112735689	27235782	45618760	40685689	28602773	50443555	26282990	44183547	19323057	42874837	10492014	15852875
676	17830084	7371749	494867055	74777125	32909695	54102080	126523933	114825569	24694300	51769987	52111921	33516796	52707901	26878489	42952029	20321287	40062931	9714984	14698510
677	15785455	6810812	460274060	78972975	26970911	49382364	121307653	111197445	22343772	45518852	34877737	25974759	47652860	23773502	37612189	18213374	39307611	8876795	13430724
678	14914798	6137998	434222057	64253334	24914529	48823377	113034027	103934536	20783956	40554891	47133980	30977505	45304345	22997691	35431724	17607259	35261925	8150332	12736924
679	24162155	9990926	617383035	90103759	53710301	59307452	145659158	128631618	32626470	51913749	43508199	30830274	55491505	29654731	52788239	22915049	47939454	12485604	18555999
680	16425384	7020681	486185973	79030494	28013061	52877413	119090435	107385005	23204609	46575326	37525192	27937463	49569175	24601225	39274163	19699245	38453826	8963342	14833771
681	25147346	10270835	626316819	85759580	58240362	60203665	142115935	124279785	33526219	50485232	43192068	30808688	56268146	30219394	55501192	23256043	49655852	12915470	18838795
682	14633322	6339668	435971703	75054686	23947672	47164029	115897928	106691267	20750938	40360937	32687924	24913988	45126439	22378081	34719172	17210851	34871223	8219099	12639157
683	22059811	9088478	579023003	83476793	47141578	57493839	133565925	117878076	29830455	47352998	43018870	30465031	52706107	27794030	49236570	22909415	45600397	11363363	17146044
684	21382154	8862791	563839526	85099247	44625383	55783486	136128994	121202837	29199693	50905811	42568764	29746288	51986555	27513602	47065612	20209933	45369303	11573876	16388248
685	20773466	8623137	545637971	79537519	44237355	54993316	134258661	120239858	28358923	52947505	41663507	29621495	53984123	27938333	47851720	21578567	45507105	11473814	16549420
686	15398600	6537149	453133242	70000913	26840845	49119089	120181108	111828900	21624159	43452860	33535886	25724563	45963414	23088400	36754047	18166361	36870525	8441948	12773447
687	19664397	8010306	535082207	71493072	40333604	55192810	121770594	107784927	26748443	49742661	46535229	31212042	50617344	26485107	44559109	19998326	42411528	10220856	15549278
688	22956940	9315905	582922783	75976146	51940840	57269328	134244108	118195915	30597284	44388159	45164380	31139945	53825671	28588894	50486173	21222311	45654691	11849074	18084460
689	25490121	10192209	627289882	75339398	61057950	59237740	133393783	114168328	33694060	51735961	46986617	31374692	55191287	30038019	54660103	21424607	49494943	13132257	19162348
690	18027599	7467912	501959102	75402205	33585995	53629411	128167009	116606871	24938924	47005684	51290777	33446643	50298385	25880452	42382443	22027013	40485456	9631598	15201084
691	20857715	8789648	558328854	91282892	42090165	55509699	133354786	117351008	28797149	51729596	43221008	29922360	52748138	27445899	46885075	21027542	45668272	11922034	17036948
692	19343726	8026722	514265358	75017102	40014631	52383487	132288366	120453635	26515087	48213254	40335712	28553850	50096839	26133149	43788069	19236875	41944757	10336829	15577524
693	19191658	7964335	534080144	77873280	37017852	55957273	133495187	121868455	26426393	48304034	39746980	29014498	51994001	26619267	44481458	21817345	42696696	10150664	15418722
694	22045327	9141443	579212240	84275355	48173059	56031157	126423853	109424754	29783756	48248100	37200409	27553141	51210530	27143053	48196784	20448956	44952663	11347093	16621070
695	22369830	9210688	577664475	81872481	49098618	56592937	137200111	121781924	30092146	46415549	43018190	30453299	53513429	28264774	49650936	21873319	46392640	11978713	17144425
696	14515905	6144009	436908046	70489801	23355228	47768582	107357682	97083036	20602814	41952945	33880125	25203634	43979853	21826274	34023448	17562876	35672024	8212308	12844397
697	16968582	7152040	484266873	78784497	29678402	52373875	125816342	114616074	23869215	48960715	45860512	31183740	49442960	25158949	40040777	19591439	40821057	9574169	14484560
698	15072026	6358609	452487636	70172496	24148743	50517909	123683868	115691074	21359574	45060333	42932186	29651516	47793714	23764593	37025703	20955318	36691240	8338027	13447751
699	24534780	9841763	602403215	71892874	59154532	57041244	132639513	115330315	32390675	48415319	40161442	28704231	54356496	29069981	53712614	23720414	48671593	12453534	18488653
700	20596258	8330909	557635209	74500221	41358055	58350537	131878597	117847776	28035571	51255438	58357040	36239893	53144810	28085091	46872375	21214375	43993662	10763089	16847934
701	25343038	10173911	631638201	80098322	58284422	61392610	145281363	128148950	33588812	47205022	51164872	34467240	55741928	30360956	54854862	23174492	49458887	12778758	18937914
702	19116736	7900233	516722344	77481128	38069585	54670261	119746518	105262121	26152509	48710867	43754645	30909152	51827619	26639884	44241757	19471147	41930619	9996093	15140093
703	18307076	7653527	507287510	76783361	35071150	52661354	133690551	123100310	25397530	50600967	42540778	29023988	50301412	25946054	42528096	20173698	40702490	10149220	14710053
704	18249625	7519186	497554251	70140442	36463593	51834143	122727733	110466561	25100936	47913296	40440964	28331347	50360653	25648733	42148511	19780571	40167908	10283933	15472580
705	15099823	6486263	460677099	75871251	24328847	50177511	112278033	101353565	21454256	45075199	36199897	26854773	46792003	23173070	36406314	18048548	36956682	9195432	13187703
706	18892182	7850134	506026136	71789374	39380185	52238151	127876837	116175451	25790187	49420150	40307410	28306381	52044509	26592859	44695003	20711335	41290936	10129610	15202041
707	20933552	8821094	572177439	87768119	41658670	57834845	150303563	138063067	28910020	51724294	42951974	30570370	54987558	28461397	47842457	22626749	45657348	11527194	17134857
708	16581837	7070656	491875618	74873224	29036230	52327563	134003449	126179509	23307457	44160665	35219925	26966050	47992299	24229710	39525986	20751101	38910120	9490443	14147059
709	18547661	7834869	519509366	85005240	33475636	54961998	137760176	125896396	25830763	45607833	51702894	33426417	52347783	26788939	43049812	21299144	42634942	9899282	16265169
710	16111276	7013201	494233321	82351568	25991386	52358821	132737224	123819762	23092045	51236847	38187867	27350350	48757660	24503455	38222052	19969821	39733060	8772046	13773165
711	18690979	7625160	504584490	66071216	38953946	51444069	122545082	111337485	25367592	43427661	35400852	26119280	47183661	24606391	42059842	19368716	39167195	9870683	14653307
712	16923492	7174233	474270348	74004726	31828928	50323278	128542144	118832645	23576240	46071812	38064311	27630839	49834039	25082935	40378695	19361527	38807608	9591039	14393787
713	26901273	10762285	654699016	75781178	66338694	61158815	136562933	116175738	35350871	54594929	45860651	31152464	58566444	31689613	58370724	22399049	51768078	13891334	19975876
714	19891055	8285126	549969695	78735606	39655941	56948116	137848011	125766549	27405957	53918303	41226398	29746786	54228318	27822955	46486160	21944226	42616488	10810462	16016036
715	18658478	7891696	516934725	88193481	34325601	53992598	125132626	110517761	25908735	45026167	47373757	31989449	50604900	25978360	42819442	20530349	41158633	10427142	15661960
716	19655191	8091489	522556844	73474065	41114486	53263332	125894910	112357445	26908497	50338499	38659516	27722892	51473067	26478363	44917342	20349948	42363841	10954057	16356853
717	15881395	6854149	465048107	79198933	26795187	49979172	128657213	119459074	22587308	49612407	41814782	28886341	48907731	24544975	38546201	20163849	38125767	9001649	13574638
718	19053949	7961119	517587807	80592554	37388105	53697010	128572959	115306772	26119480	45928693	45582374	31199718	51751901	26613041	43790567	20661088	41227037	9985455	15208949
719	17163271	7225591	491445653	79021238	29994277	52991336	126419084	115408613	23888653	41850126	44659977	30648214	49270631	24982257	40165902	20206583	40809312	9164619	14592917
720	17923550	7470269	495621711	72287113	35324354	52054889	124483996	113442437	24688563	45420055	35454761	27518877	48518708	24900442	41315314	19145405	39187622	9581758	14368940
721	19585675	8157625	531879292	79553225	39893837	54063048	123088785	108715665	26830341	48672358	36871451	27684777	50540365	26108340	44338742	19932817	42689310	10510028	15293031
722	19777147	8141887	523654981	78320927	40399408	54413680	121176853	106149245	26840712	42619629	44212300	31109741	50431430	26299826	44448269	18610369	42582438	10516360	15806076
723	22980046	9468777	588721218	86999906	50010619	57894227	138734624	121905128	31084204	52598952	49019323	32660353	55043062	29302824	50916408	21514516	46902554	12056727	17659813
724	22391996	9129062	565002334	79136870	50252820	55276481	127029091	110115421	29903334	43397921	40049092	29181553	51720343	27530529	48390033	19377119	44926372	11519619	16803425
725	23213782	9448860	595920613	81022735	51117983	58908115	140529771	125215847	31110675	47297867	46909540	32180317	53485620	28783381	51282190	21638798	46743796	12223761	17462784
726	21323567	8868968	569809925	83681767	44652438	57762658	134174102	119425550	28981729	49051991	41605678	30395720	53916768	28054471	49002573	22267410	44080653	11426919	16668175
727	17777685	7630675	493590584	85916282	33025587	52127783	124270232	111381948	24824059	45749711	37161939	27932164	50453732	25423221	42035070	19605384	41267098	9959219	14989343
728	15057180	6485557	443726931	76885170	24454923	48828454	120304287	111229681	21401221	43552945	35659099	26630854	46763205	23210574	36608307	18884306	36618671	8660317	12988481
729	17450817	7684511	510456594	97269176	28362741	54278913	137768946	126191803	24848023	46158216	43764824	30662998	51572500	25881221	41670314	22218347	41264372	9427752	15260817
730	17996805	7556488	503328567	75857626	34777239	51450876	127078251	116028709	24914884	43639221	37280974	26933873	46614934	24259902	40419977	18300300	39475007	9866384	14907105
731	19644358	8275992	534292149	87734457	38266268	54596992	128025393	112918846	27168639	49562379	46396510	31238535	51255598	26690360	44133940	19127756	43684650	10446200	16015224
732	20490149	8598234	563542631	85761449	41015951	56581226	135538303	121289735	28279472	54557938	42448914	29678600	53142216	27612539	46504736	21173599	44500598	11261641	16213879
733	17459784	7357423	487280005	78605480	32861013	51497300	115562617	102310319	24318166	46987383	36845674	27568017	48045711	24479888	40289295	18266549	40062661	9534623	14490732
734	20130959	8363847	548737610	80703321	40879490	55629999	127312274	112984122	27423777	43229683	37544559	28536857	50366736	26205764	44816552	19562050	43748257	11036740	15839213
735	23373934	9640266	616826767	85379010	50186953	61022805	152087129	137848086	31670918	54647900	47645026	32103778	57318227	30326021	52845622	23169104	47996134	12490210	18130929
736	17375759	7206998	474708810	75560246	32164110	51015645	122045590	110477526	24041235	43869692	49427372	32014109	47846977	24741996	40907067	19762530	40224886	9874457	14495576
737	18774580	7769334	522688841	76856830	35947479	55003910	126636513	114184084	25720870	44311901	44808193	31082944	49779187	25926659	42507724	18588132	40643297	9803174	14779134
738	21388865	8919806	566340593	84305631	44637584	56383991	146424157	133814041	29076565	47638771	46022755	30954129	53712237	28244438	48372634	22280748	44600707	10968558	16661291
739	21470896	8701216	562306322	73699502	45665776	57535379	139500588	126352236	28967902	49464561	54731863	34860232	53546277	28539466	48461664	20972520	44417076	11060139	16999184
740	18131337	7410642	487212754	69200754	36388926	51179898	118269576	106266733	24697231	41787371	40517115	28884564	47036840	24465718	41127904	18937044	40101533	9497903	14345473
741	25082797	10125882	623647334	77540168	59423198	58253092	140956442	123854981	33269435	51430705	41005744	28416927	55461123	29787026	54649527	23813950	49042688	13157969	18519936
742	24463960	10041947	617780019	87926038	54655362	59605099	149716803	133507171	32816721	50230828	48045473	31945982	57026260	30363740	54384574	24489834	50138779	12718629	18715155
743	22682502	9109574	575189885	70726737	51391687	56586673	136101687	120826784	30469833	54282819	48340452	31569245	54623780	29049503	50265334	20870685	45957100	12528456	18015352
744	23734313	9828397	597803606	93675127	52740173	56908083	129575552	109652094	32030542	51455126	42245203	29434533	53228398	28578654	51034426	20422322	47645405	12207320	17635827
745	20424825	8527143	538815465	85045852	41821704	54862857	131257617	116426426	27947585	47629770	42984624	30490383	52425422	27234481	46234032	20513612	43947353	11003509	16342032
746	19668852	8188902	540336221	80155587	38677868	55127760	137819057	126105583	27018417	46983773	42920641	29686602	50939022	26557681	44569399	20885615	42677785	10607925	15649147
747	19819143	8337994	540782549	84129338	39836251	55320266	125260978	109956387	27337654	50953408	39235079	28630609	52833867	27011166	45317279	20183225	43365383	10507891	16552983
748	19128421	8003982	529059132	75337933	38848604	53651784	132144283	120507458	26245257	48593430	36922379	27407224	51176478	26281003	43873511	20602572	41665449	10226169	15209771
749	18082153	7755292	524980521	85238120	32384970	55205776	135117872	123934528	25258943	46247275	40667967	29346595	51528017	26165465	42239149	19973376	40281584	9650332	15147120
750	17867935	7423202	507745474	72852283	32944460	53488698	139184160	130968010	24786119	45164719	41108244	28815581	49052370	25261438	41283879	21234503	39963430	9542159	14727846
751	23072077	9271010	580956067	72375769	52905934	56863469	133500621	118247725	30684002	45676809	42786951	30280484	52009042	27938020	50908677	22570364	46215471	12135639	17423257
752	20471258	8548464	549571290	84614121	41805268	55249659	130211074	115292146	28079022	50129626	41527452	29437168	52229833	27037341	46480959	22531457	44289675	10832717	16375319
753	17134816	6995428	468183226	65157248	33738145	49224273	115169169	104476705	23359844	39832708	40607186	28119451	44758413	23332548	38990990	18352108	37930969	9065819	13501160
754	17514663	7288178	488234542	71327650	33736074	51023133	124742341	114175607	24178318	45277757	37837993	27336377	48303675	24716189	40651252	18992529	38887960	10137062	14233034
755	18597584	7628008	512842919	67715014	38191353	52794056	119553108	107298082	25294586	46540859	37027658	27524556	49082380	25297156	42703028	20011341	39210649	10062585	14387652
756	22128057	9327544	582987504	97280132	45549689	56817250	136780101	119440898	30347152	51322661	42253182	29460414	53495548	28176854	48276203	20611158	46782013	11525352	17092007
757	16150708	6900954	472028446	78570402	26986026	51568147	128232198	118404717	22839612	45946329	42770242	29949657	49975315	24938580	38938431	19776067	38721130	9427195	14277068
758	17984133	7584713	514966002	78615485	33760693	53773295	121919858	108759576	25033962	50453526	39390226	28403834	51045393	25814545	41957320	19443022	41055861	10277289	15045189
759	18472370	7505766	489308771	67936921	37893835	51068733	117311922	104330384	25035708	44352114	44848711	30125411	49103510	25439242	42287453	19059580	39014284	10110235	14576307
760	20782595	8542546	538740216	79401712	44565280	53633123	121582129	105436928	28016799	44021062	39747065	28771764	50944961	26550546	46362795	21146865	42984333	11218259	15907290
761	20367556	8387550	544504280	77016111	43028262	54488673	121534040	106473654	27613840	44459048	35185938	27202716	48881045	25718745	44284541	18694542	42811289	10287425	15690555
762	22618228	9052320	567261566	66828994	53171076	54701066	125142724	109333278	29888248	45716291	38461153	27471172	52029816	27641659	49422707	20951819	44360143	11525670	16797546
763	18072856	7591039	495840830	77224090	35657294	51336346	118321341	104851724	24984449	48644762	38087265	27640817	49365885	25247139	41508324	18348973	40150034	9775755	14693577
764	17370288	7231632	485234776	74610882	32503483	51448523	117544888	105385407	24043706	43917411	41654299	29074575	47459060	24287883	40619026	20089562	38783666	9806655	14557342
765	17777258	7245322	483275420	67414241	35275944	52581585	109504251	95407476	24399909	51839456	49164218	32373095	50802394	26015502	42263597	17770415	40105492	9953523	14867156
766	20397156	8515289	559575506	82155237	40606231	57255936	143407129	131429379	28030668	50501908	44300360	30561072	53580819	27905729	46431623	20494036	44162796	10775756	16412381
767	21860956	8930339	562264204	76886677	48389980	54777180	131923882	116565027	29429914	50214893	43695999	29616140	52699375	27871113	48511775	21194936	44053658	11887844	16630905
768	17195194	7327582	494562281	83352662	29900764	52432404	125953508	114213095	24098230	43905284	43849995	30050057	48912667	24796522	40109593	20787422	41015914	9200824	14714450
769	17161870	7319816	489293681	83936417	30456113	52067796	117391649	104256423	24054804	45735250	38424090	28105084	48536927	24488838	40350992	20197076	38974546	9300687	14426227
770	20435273	8363375	527062674	73025353	45097154	52421146	119504954	104722603	27508453	44607234	35230991	26646183	48751897	25705763	45488260	18761427	42727276	11123107	15544894
771	16339807	6854275	453992956	70242304	31237701	48283596	111905330	100750228	22668269	43023928	33446947	25617053	45467062	23113057	38239312	17313180	37228427	9266938	13554802
772	19981758	8383505	552457290	83675896	38788188	57106784	143337130	131376694	27644721	51601238	43988889	30595151	54205539	27938232	45979709	20917099	42989624	10831980	16534629
773	23299458	9445878	608791213	81359267	49925121	61107986	142594144	126727656	31405293	53199227	56367478	35633271	56463982	30075859	52182577	23690304	48292081	11842615	18320206
774	22886976	9409921	574489126	83034640	51838578	54455427	134256954	117798060	30667158	46658388	39678734	27958753	52059274	27839966	49714886	20750246	45622460	12269882	16932446
775	16569112	7034347	474253192	75565177	30418660	50073869	116572560	104853415	23078151	44307531	36973600	27153365	47578785	24062462	38434957	17556793	38051589	9051517	13689581
776	24561606	9937951	609662902	77723413	57317947	58696062	145411994	129826639	32675052	49561134	44033748	30802175	55099697	29751124	53901756	22431933	48269124	12727333	18412531
777	20575702	8462991	557527791	75151283	43496450	56582519	123793973	108418809	27933767	51906839	40669947	29378208	53356625	27651958	46598815	18980069	43157712	11299304	16138506
778	17757396	7298428	485804632	71084296	33741524	52048945	128123189	117799703	24443003	43804169	47314993	31713210	48432744	25136924	41038730	19831312	39206131	9461563	14621549
779	20455011	8410473	549021902	73328814	43257042	55079331	136365563	123887738	27837252	51795486	39738376	28494963	53577427	27622194	46447393	22687993	42584206	10569211	16093376
780	18575366	7981314	515222570	93203664	33648380	54379693	128048732	113562910	26064893	46729835	42555044	30545288	51236792	26115335	42722999	19255162	42616015	10111216	16098809
781	21077803	8772083	565812033	85705913	42810058	57038337	140581959	127081346	28928893	50721687	40627887	29620106	52579224	27531241	47588801	22410895	44382229	11498126	16478842
782	19422348	8102416	527139102	78951038	39423795	53520717	124622796	110346703	26508710	43614213	39061953	28685424	51105749	26160560	43739313	20592864	41839002	10281531	15785200
783	17702003	7321729	491759208	69167490	34657836	52337332	122471427	111701445	24472872	48717610	35009458	26942031	49380128	25026661	41935426	20638227	40757149	9817542	14633008
784	23196456	9614897	604098582	87083176	49939323	59099220	154865354	140796262	31379831	49322246	49473659	33154611	56631552	29932476	51802506	24228943	47034160	12154861	18265447
785	25848238	10588039	643121327	86790099	61046109	60895486	142454369	123462341	34371240	51934831	40690459	30309167	57654449	30898681	56675795	23108426	49785678	13336933	19103597
786	22431414	9189101	585166819	79152084	49505805	57732114	132707055	116986125	30189038	49496601	41256236	29808680	52842553	28100940	49643330	21033394	44573612	11494885	17081000
787	20628043	8334939	531116222	68407706	45134647	53212446	131630064	118807209	27705995	47308288	43727003	29485127	52049560	27242611	46219518	20876492	44129449	10797355	15810181
788	16938456	7257950	493572621	81591215	29035090	52714281	136782479	127822449	23896750	47964342	39404744	28500650	50457904	25387092	40327729	21177196	39938467	9191048	14066176
789	21305091	8953011	574803886	91765342	42862615	58190606	135010233	119287987	29247928	50292865	40430146	29704232	54101595	28037264	48553934	21870486	44995888	11713151	16884856
790	23639795	9604290	603313015	76883034	53648453	58132416	146600531	131914738	31611468	51786939	45572090	30554812	55950857	29833474	51892887	21940491	46736847	12223568	17791665
791	18520697	7688462	522039724	74547704	35767621	54127788	127152156	115686939	25476322	45497969	38468906	28114461	49050742	25261506	42442832	20862424	41362712	9887235	14826268
792	16470762	6944764	469408292	73746932	29841967	50471781	121389868	111279494	22974766	43718275	34738587	26915263	47328150	23929455	38454950	18581297	38078187	8868098	13448331
793	25652149	10312876	617571859	81608753	61404808	58329619	129731376	109228579	33785582	45147037	47141501	32059865	53971598	29460526	55047312	22472458	50026919	13020266	19060747
794	16824246	7240969	492748558	85434923	27455110	53077407	139140562	129880481	23968509	49665874	45882239	30997100	50775110	25616679	40433352	21626084	40965858	9677425	14609486
795	20404346	8468844	541548555	80774530	42539400	54096243	128556884	113820285	27819725	46367967	42522403	29629089	50453816	26504825	45133529	19552010	43701368	10834257	16335933
796	17313477	7266155	481781647	73473475	33354167	50325281	120718581	109985752	23810643	40071600	34840268	26137996	47095088	23907124	40740193	20942429	38722415	9399489	14150159
797	19007393	7699672	519271965	71508087	37154080	55046534	121317486	107085949	26062047	52821831	52884169	33693324	52594995	27131290	43446341	19867207	42832136	10118298	15551683
798	15103659	6413761	454001590	72453541	24464731	49717154	120096345	111134443	21421758	45306155	41148889	28793218	46341371	23277180	36259838	18741373	38077364	8871501	12943070
799	25755131	10413400	621695821	83026059	61599401	59402490	134338750	114281013	34009631	48602899	48921253	33190408	56071620	30471058	56458496	21949855	49300219	13572558	19242914
800	17664096	7354354	499657064	70791709	34169392	52550922	123457752	111875928	24574166	55524145	39342144	28374492	52028657	26068448	42493325	22294912	40602049	10073102	14558029
801	18672151	7677593	493991954	70809297	38816351	51714541	115791840	101858973	25484579	46381507	43885400	30311507	49718845	25571659	43564787	20262140	40925799	10155455	15822863
802	21294561	8807891	552130470	80351688	46482920	54432253	126611837	111091048	28750684	43314566	35893086	27307649	50324426	26469493	46977742	20196575	44217370	11118031	16778397
803	20507043	8605812	544841090	86613348	42238629	55023272	128529812	113020116	28126458	51781709	38601707	28428653	53196606	27457961	46775920	20338976	43611659	11179117	15987844
804	20081069	8398007	538769353	85627470	39660614	55191212	136495356	123126876	27603807	46007437	43930434	30582809	51795746	26929087	45303266	20934908	43762947	10631366	16315050
805	19336262	8066307	516662972	79100100	39662031	53833882	118905117	103603258	26472903	49669721	42702183	30219379	52541450	26862989	45262917	19619959	42205718	10637816	15870364
806	16686236	7240560	492301945	84511552	27688479	52530959	140490522	132107219	23655235	45484192	38986499	28335076	50183074	25233898	39372690	19988831	39835168	9031418	14160810
807	15486046	6592733	447722879	72779019	26956023	49174241	118275382	109024719	21744458	43688695	34403766	26226996	47683986	23593181	38201784	20063225	37364085	8742396	13143336
808	17187862	7267130	500679391	78925963	29733605	53812076	132893497	123388674	24119010	46333578	40674519	29006998	49301757	25120763	40181814	19512073	40620259	9242726	14364587
809	19303258	8037097	526198985	77601135	38403752	54668866	133613777	121637205	26479547	47360457	41411504	29472740	52306073	26869650	44734795	20376333	41004795	10611772	15697565
810	15862897	6757123	463274801	74422403	27507543	50543983	121421049	112021921	22307364	45495556	35417746	26872623	47662005	23938920	38034914	17922708	37930564	8800160	13132911
811	18805584	8013764	524980826	87241396	35159384	54445675	135920452	124173017	26072108	44923487	39052559	28763842	50818221	26107526	43245963	20253623	41703983	9953676	14940124
812	16007958	6901671	457241709	84046579	27070627	49566318	114753934	101709795	22753584	48920632	42478562	29596090	48958085	24388029	38626367	19405138	38741038	9486144	13954675
813	14819683	6374224	447189774	73319959	23632053	49305799	125992405	118881122	21120070	44499103	35569063	26403866	46676950	23215903	36161600	19267075	35601754	8154535	12813789
814	15741448	6737164	459081575	76359014	27308311	49968085	112333822	100732227	22115427	43153585	34859741	26629112	47934742	23678242	37949120	18991194	36527487	8786834	13753578
815	18733538	7795551	522120199	73704463	36955360	54036639	134263725	124093261	25728650	46218725	36783148	27689110	50454659	25856343	43782014	21854212	41387285	10458080	14897937
816	18557949	7891447	517809112	86744352	34543239	53885496	127681557	114661626	25732387	41874928	38413228	28355590	49303591	25286117	42357894	19712145	40510059	9929095	15476074
817	19068185	7843573	517687660	74035756	37850160	54523279	128676197	116357860	26098933	48342975	47417109	31851663	51482761	26696300	44125290	20052215	41181275	10134067	15392680
818	18038651	7530730	497585074	74417673	34911916	53109685	129015456	118188379	24893456	50333494	38270807	28338398	52726443	26522462	43589097	21192904	40658461	10160397	14292909
819	15323287	6566160	451860124	74805747	25795004	50937324	114909403	104110371	21804091	51414680	39391541	29224384	50044888	24637670	38669952	19110239	37239168	8992688	13541449
820	16755456	7068366	479282348	76101399	30140881	50634143	121203200	110188066	23319901	42035856	39727771	28200548	46804918	23924309	38272181	18184324	37750403	8934948	13862487
821	22478585	9129470	579009598	74794823	50873621	56709971	126173700	109350925	30083856	51609897	40686987	28969604	53794833	28404443	49733043	20167464	45474931	11810231	16847823
822	19395852	8287173	537018295	92196630	36855015	54261371	130734436	116397775	26990531	47890573	37843245	27967829	50560711	25986172	43772197	21293275	43728329	10301466	15612248
823	23089989	9426476	591577583	81318723	51758187	56463396	130208330	112493222	30977974	48863644	44752986	29939916	52223615	28081364	49401040	20177235	46591168	11829942	17613018
824	17689005	7372029	482580048	74892243	34009754	51121702	123902367	112507895	24417682	45920315	41483668	29293428	49178478	25131692	41481642	20408647	40435388	9542590	14238618
825	23659229	9612262	604108710	78925184	53507527	59014047	136875143	120134490	31618967	47365860	46936417	32258252	54195231	29030388	52102853	21955347	47858373	12659593	18550221
826	19041241	7919386	514647551	77607553	38560767	52419103	120140852	105684578	26019385	44989512	39657263	28495836	49884324	25708351	42585983	18848073	41023544	10071507	15181053
827	16639368	7063960	479179455	78057939	29136017	51352567	125509634	115507565	23330977	41166123	35536578	27242790	46710018	23713905	38575771	18903023	38441233	9298910	14170748
828	14164651	5973464	418119195	66886842	22887942	47205024	113549627	105162736	20131228	44547149	40234813	28110140	45480660	22608227	34728182	18201547	34527548	8012895	12636673
829	17622855	7413435	502119801	78920982	31691744	52884337	132541655	122315601	24552567	44106149	41635572	29494751	48476044	24923887	40264904	20050183	40277670	9453886	14433842
830	25106657	10199210	622705414	84392105	58108904	59659418	139710821	121594299	33433556	48625125	40644605	29461887	55503233	29788806	54491554	22765919	48877000	12693768	18902877
831	20355836	8353722	545184887	77978770	41380929	56038226	132308697	118706949	27733654	49511197	49545175	32268749	52321995	27475654	46277518	20601428	42792801	10728683	16140965
832	20662978	8412217	557218928	71826611	43873660	55872531	126804401	112976022	27820853	44165376	38421074	28188211	50124611	26432717	45158559	19034098	42019897	10594662	15782791
833	19588010	8153341	521118489	81827036	39411464	53111525	127792452	113401360	26993121	52869344	47366794	31076218	51619611	26863173	44607371	20242628	42729189	10585479	15686744
834	18616537	7845595	518087582	79715285	35664309	54073234	136033459	124958098	25924639	50193330	39261123	28725023	51644106	26347452	43176984	20742944	42647429	10037120	15662916
835	22191703	9334022	574809262	95678235	46274284	56073757	142026089	125872961	30370252	50043519	44812106	30642762	53405988	28271961	48787813	21528537	46420816	11618218	17228470
836	16638119	6991788	490858006	71024916	29953174	51374509	125561904	116492648	23225133	45268537	34475425	25628758	46604685	23781601	38045138	18400280	38477063	8905868	13547623
837	24258086	9754759	605099254	75420399	56706341	57954533	134272462	117005215	32126724	49520953	42850778	29597725	54626182	29405048	52345218	20460608	47356650	12284361	17646973
838	19957936	8609385	543484170	103770959	37202268	54560877	125327807	106930770	27917480	50011043	47689407	31701299	51704167	26787378	44552558	19729104	44569773	11210693	16540549
839	15284673	6374485	456271198	67567522	24857907	51113798	124028887	115582453	21653869	51032168	52291031	32643027	49326693	24817059	37653365	19712376	37312515	8484255	13723304
840	17341933	7288490	502237188	73678142	31095212	53352942	142214109	134545031	24368695	54047409	41078484	28503842	52564911	26391983	41888482	22673670	41682049	9727814	14392529
841	21653261	8747558	556154827	69517865	48632499	55557719	130773272	116705888	29086163	52894683	41464400	29023503	53348587	28074541	49059119	21185981	44433160	11464937	16501186
842	23003895	9519665	592529215	89865150	49054553	58597222	143897030	127797652	31089750	44030846	48226580	32953122	54265075	28838356	50392222	22117872	47755811	11848447	18415586
843	19707310	8175826	535623203	76734008	39996284	55708417	131058660	117821044	26993021	51163809	43135876	30459272	53918375	27663796	45433818	19829738	43068382	10362308	16001816
844	19933067	8223439	530195056	73607007	42179602	53726943	130115633	117487924	27049307	47551583	38091198	27838675	51718328	26752989	45398973	20503268	42766616	10396807	15504241
845	16764282	7053330	487493558	74249909	29387748	52944656	128817501	118922238	23611144	52420267	46651468	30988887	50698386	25684245	40200966	19548912	39669176	9178947	14497198
846	18698651	7704435	505853668	71026268	37661063	51691651	134495765	125039479	25596279	44206291	37718217	27013507	48095322	25028683	43161258	21278374	41524828	10840804	14773094
847	17275707	7295039	499375908	75824471	31246783	52917765	131388715	121720234	24071178	44137975	38187634	28093637	49252520	25014913	40267085	18992920	40269649	9858319	14490669
848	24901569	9895981	598990185	66441290	61687581	56875060	133891683	117284453	32675880	52334064	41877431	29048744	55091113	29823878	54930249	21584476	47273172	12847645	17938098
849	17513800	7334484	500638329	72635955	32778461	52955743	129199940	118886405	24394994	49558982	41185496	29001317	50371247	25581836	41107049	20055482	39232443	9532542	14915421
850	20517523	8521203	549684004	81774862	41998547	56038903	133130042	118740330	28136621	53031955	45175596	30761981	53592811	27894696	46465727	19764843	44304148	10841042	16478581
851	19733448	8143629	541706428	78573026	38282867	56742832	139995522	128402311	27309710	56154296	47957193	31915039	53436501	27805202	45789889	20976791	43311347	10910481	15801842
852	19556349	8247200	540325861	88618743	37681226	55261444	123463491	107676296	26970578	47595743	42603589	30454843	51098285	26379109	44310484	20397484	42662575	10791884	15407468
853	22245565	9308166	584778819	90255553	47105923	57325823	142054608	126334997	30492833	58262487	44648130	30670990	55821785	29179092	50648260	24071588	46098603	12034194	17263717
854	20904163	8688658	543335749	81919818	44981732	54565523	124270387	108157475	28375310	47742877	38232990	28332038	52367899	27184753	47191389	19926625	43488904	11055303	16660437
855	18124374	7591227	512411449	78049385	32811941	55606918	140245136	130462850	25379627	52512432	49985274	33227362	52970980	27090531	43603857	21281275	40827909	10201829	15719988
856	17593289	7430470	507176595	76805461	32007293	52314561	137772040	129080482	24491318	42484510	37696494	27121768	48263384	24646446	40302771	21376962	40774081	9525270	14672886
857	21554416	8950819	560208056	82339540	46888652	55322039	133365877	118576351	29134045	47172495	36920688	27948447	52513402	27505334	48458896	21454753	43608226	11352184	16352738
858	14419117	6166196	433781901	75917026	21831429	48790777	111797415	102232200	20627561	43308489	34412779	26203727	44778310	22207818	35045352	18032556	37517624	8516361	12288662
859	16169814	6884407	481616963	74202870	27845311	51597085	128379641	119717642	22770455	47548651	35992211	26929505	48931683	24466150	38528460	20189014	39038096	8733372	13344946
860	20836206	8780616	553698523	90460553	42466944	54885166	134240224	118766863	28441064	45172849	42636195	29913368	52752598	27403357	46261107	21159867	44245333	10763826	16234239
861	19441769	8158841	538347762	81630509	37850511	54847852	140023231	128714632	26755349	48060219	40215579	28645617	52422957	26931820	44451563	21869305	41693386	10177471	15178752
862	18046019	7473307	498031264	74946627	33703286	53468576	132560867	121376336	25151127	55043831	50644743	32597805	52957982	27070720	42639881	20018717	41042798	10034751	15119145
863	28716877	11763743	698991145	95984635	68768113	63489453	165150180	145672967	38181289	55865394	44265714	31087333	60899335	33243083	61230836	24623368	55282092	14961048	20868871
864	16253745	6882374	472866964	76834536	27510005	51668937	125718328	115962003	22863127	44125996	41216713	29563753	48290256	24345060	38676930	19509492	39174778	9278990	13832672
865	18777188	7766338	518626532	71975213	37577883	53574517	128587232	116988158	25733436	46464092	43217847	29921527	49669883	25792902	42943218	19914388	40183782	10068434	15398909
866	15455016	6448032	438349272	68018878	26898605	49369497	119166496	109967588	21639011	46255119	46061823	30621596	48989992	24500627	38208854	18719727	38308007	8763551	13481468
867	21482709	8795435	560037629	78630673	46408621	55197273	129183574	113991143	28883154	43788986	42773862	29882205	50414963	26841134	46935526	20632994	44485176	10970210	16223864
868	16753652	7317674	505756007	89286861	26014838	53896660	148951053	141630851	24013775	47870279	40175718	28786732	50271373	25380246	39610552	21480060	40073997	9257490	14140111
869	19741162	8276051	535773514	84444654	39820876	54256485	119635445	103544182	27085909	48296434	38628658	28391097	50669594	26222190	44294980	18664385	42981212	10819834	15509023
870	22138391	9065781	572117874	83877543	47338197	57721005	127136714	108933825	29939302	53721357	55405216	35158213	55405981	29268503	49678415	20346374	46548388	11640795	17300945
871	19268644	7864323	518261692	68060763	40387114	53537765	122915943	109983697	26294944	53320726	43277002	29399883	51322820	26643188	44703031	18729704	41570955	11020564	15458399
872	17617208	7503191	487528198	81590489	32821478	51784921	129664650	118236223	24670380	51129055	44558684	30430952	51418411	26034331	42565752	21484277	39898708	9727478	14941221
873	24673464	9881784	605791037	72369347	59024828	57772221	137858688	120933603	32688662	56023458	48422093	31408833	56416117	30382326	54744612	22630364	48244798	12979791	18186787
874	21475423	8787875	554185309	76515254	46131403	55524457	144898121	132468485	29105644	51132955	50173765	32211675	53986090	28550336	48700217	21663911	45272254	11567760	17005220
875	21370638	8801532	565890366	83033777	44370448	57878636	130566958	114849982	28965178	49000085	47880266	32482152	53948748	28278844	48327102	20948510	45121013	10872891	16607685
876	19788673	8262526	539040240	82716101	39316347	55059456	130226268	116080855	27294334	52925666	44772655	30490032	52427913	27130423	45138035	21097377	42806696	10393954	15885920
877	16173235	6683157	448274903	65482871	31046215	48111029	109569737	98375066	22375625	45802857	35400579	26262864	46607731	23508644	37985206	17866960	38033956	9041414	13180500
878	19813858	8052643	526525537	72460054	40380883	55407893	129001135	116141200	26857477	45525347	51147586	33393369	51612027	27025346	45583975	20690734	41517148	10383919	16070833
879	20444983	8333527	544543399	72021036	43701776	55330309	122767289	108477744	27511479	42500533	37996851	28822776	49924873	26159174	45726194	19944104	42353334	11061502	15899727
880	20762785	8595254	543664047	84663875	42508233	55780784	131290144	115466868	28512768	57298890	52288401	33563923	55126043	28686575	47817837	21027870	45665260	11341208	16537312
881	23269606	9467311	593417012	79456872	52319275	58054386	135078658	118598622	31134784	49060754	41389596	29782343	54482087	28899238	51148874	21791750	46152066	11937917	17510294
882	17391079	7359745	488330129	75974354	32860602	51689307	128120358	117434051	24208808	47736509	36725438	27776593	50478861	25478456	40771423	19021868	39651832	9521541	14352969
883	15710764	6671934	459573964	73563483	26892202	50271914	120702881	111284198	22064608	42715709	38685805	28129707	47372973	23704031	38058930	19489030	37842674	9019507	13545030
884	15593529	6499185	453276199	68755099	26647416	50157525	118745096	109105387	22001118	49831772	45139133	29945019	48192909	24243154	37649967	19125871	37313279	8600830	13659327
885	19554133	8183238	535943087	80783625	38691143	54569002	138305018	126690738	26887594	47539771	41233628	29456770	51531285	26608916	44746542	22702026	42683199	10244094	15475611
886	18574949	7712474	510676458	74290342	36710847	53342432	126070865	114221143	25444023	43250683	36667733	27730477	49466550	25475120	42147485	18109016	40594522	10013071	14932977
887	17426050	7338037	486504877	75311458	32698845	51365168	130113629	120169166	24219768	44665577	38542720	27646557	49616173	25064743	41240099	21025867	39560940	9605727	14950444
888	25570185	10138778	622322061	70055751	62608750	59390746	127578278	108099032	33681505	54654152	42869863	29993472	55589846	30146374	55439928	21143270	48559302	12996783	18955636
889	18146809	7631017	516854381	80381135	32695780	55524553	135143692	124117512	25297594	50276968	47084474	31778372	53053579	26971574	43146730	20352392	41271723	10119127	15228388
890	16209842	6847360	459388893	74458416	29384579	49198415	113899135	102522289	22611833	42522512	35296704	26567302	46050367	23330354	37694080	17243270	36726626	9099483	13448448
891	22682731	9350824	573129964	81390054	51521497	54800978	133779505	117822716	30350135	44581869	38032680	27436911	52397705	27776517	49689590	21002785	46389952	11657493	17240810
892	21136495	8745721	563531904	79531911	44879865	57022935	133371023	119157812	28789277	53767957	39883070	29332955	53751631	28030567	48300223	21084715	45050105	11148089	16247493
893	16589290	7082381	482780701	81817703	28272638	51562601	121917375	110933965	23325011	42743859	36091540	27008517	46816918	23690734	38429026	19565444	39087071	8645922	13769776
894	25547086	10477559	631596494	87204191	59769556	59692900	148676344	131241288	34056114	49583614	43044087	30689089	56513657	30483480	55719568	23135978	49107474	13120941	19277040
895	25761535	10461424	652825870	81128807	59526714	61869369	160869301	145923899	34401561	53496127	46322285	31509230	58186736	31407395	55953626	23879341	49995115	13247235	19599569
896	18543708	7642376	495110697	70092915	38752807	50578458	117006614	103838811	25374059	48412768	37018087	26906744	48260795	24983343	42091553	18415113	40835372	10093942	14848212
897	16653030	6841344	466789816	68402371	30053933	51799159	123174392	113253736	23143976	48257122	49264709	32540156	49479824	25226756	40021397	19930750	38876705	9065523	13931979
898	18360813	7540718	511258650	70356045	35919285	54751517	118977500	105628796	25269867	51563118	47706444	31929014	52428559	26603091	43849101	21310136	40245604	10076434	15831710
899	19434835	8060249	528618188	78518704	38694292	54639157	129733781	116863077	26708333	50132519	42270396	29728099	50963305	26545314	44439348	19068466	43108953	10917230	15225508
900	20868476	8639670	540682950	80466229	44948779	54464137	125166199	109077985	28426171	53530350	44548270	30460085	53223364	27757412	47642764	20216220	44291618	11188108	16646812
901	21640951	8828375	555498245	79774782	46326460	56829776	128405912	111758963	29260354	50823145	51843140	33837622	54698647	28738368	48715234	20130736	45225224	11226651	17387315
902	29425714	11786748	697399222	88466417	72850729	63864708	141619752	117824885	38587087	53899004	51120361	34059307	58991938	32777176	62283383	23962739	55482566	14705401	21118121
903	21262623	8859869	579998868	82280525	43887957	57892819	144149883	131661882	28960772	48353779	40174568	28932430	53432031	27954259	47826401	21573174	44732941	11039065	16536279
904	21324523	8747477	556220307	78219532	45772654	55095566	134550284	120532691	28800801	45670286	41760319	29471004	51390330	27129926	47233465	21748930	43536514	11122547	16438889
905	24690847	9882821	605071790	76764538	57725020	58202301	136345088	118467712	32805228	52901695	50182107	32365852	55652968	30011108	54176736	22923365	49434972	12962870	18614387
906	22667892	9273144	572094514	77170631	51406811	56144299	140216580	125785869	30302292	46569033	40686330	29505185	54202367	28707688	50108709	20671316	45125998	11523664	17116845
907	17156732	7227710	489819163	79709242	30302493	52904291	120805814	108484156	24049835	48881852	40869901	29148902	49897963	25224079	40311261	18796135	39138819	9597576	14348954
908	19428969	8341129	541568221	92536822	36366058	55743404	141308942	128812849	27038297	48607062	42906347	30488793	53248235	27236097	45356417	22647289	42685678	10351362	15762250
909	17509122	7341954	483539707	75914116	33214677	50335532	125390283	114389613	24333643	44966969	35897163	26434807	47683119	24403624	39976481	18593040	39525985	9888832	14458098
910	17415879	7207159	489950453	69025453	33601786	51347488	119737518	108570407	23974903	45311860	38678242	27590312	48274976	24588206	40338728	19887885	39052252	9319302	14233401
911	16749069	7085559	465149823	73495941	32131716	48573464	119192841	107943097	23205064	42921239	35728012	26763919	47676264	24081927	39025612	18441545	37309796	9652561	13845272
912	21222899	8866364	555389407	87188363	44758701	56128980	125972698	108933110	28784606	46419161	43874456	31155347	53417253	27844899	47905545	19651297	44891576	11228614	16716547
913	20986638	8664073	556200507	78633551	44365598	56670655	134584604	121226975	28438624	46659262	39206945	29251593	52301082	27412313	47497831	20375801	43674137	10877344	16270846
914	19162810	8180419	533553849	89900803	36110917	53846159	135877917	123082043	26720553	47795736	37858517	27578305	50231382	25898029	43150404	20618461	42675486	10488417	15542862
915	19307189	8179729	527278376	89068996	36413887	55294932	135501457	121865870	26888826	52118030	48509544	32601020	53960016	27627996	45453651	21363823	42673502	10971579	16135860
916	15125292	6440282	448097728	74727415	24846292	48649863	112903827	102154263	21451955	44968968	36850791	26703473	46009219	22960675	35424324	17613674	36125419	8457000	12989451
917	19009173	7897135	518193276	72864041	38563789	53515208	136597229	126346822	26146615	53194284	39075475	27953658	52333322	26913924	44538641	20490577	40889843	10321302	14884760
918	19497043	8167625	534306941	81087181	38627624	55001177	133525137	120872914	26838349	47452031	39296289	29127220	51644440	26614457	44396654	20389029	42542282	10436841	15746836
919	19833466	8369380	544677710	87334468	39011116	54971484	130560973	116010004	27326850	49273568	39134508	28650086	52057684	26844883	44423155	20140078	42903566	10424418	15336716
920	21380588	8646873	555782916	73847783	46272087	55915641	126437675	110954599	28799147	49454450	43178137	30060492	52418095	27613539	47084488	19858314	44104370	11025740	16372908
921	17699403	7425761	515291586	77822541	30959833	55458282	136252215	126445873	24753473	47647827	47892370	32130686	50602260	25992504	41292742	20041488	39836197	9417466	15135023
922	19130086	8001071	520048351	78531966	38244479	54130664	130132830	117145216	26453914	54460489	42860231	30059624	53765787	27311368	45328917	22103222	42361663	10493671	15830987
923	25567782	10230420	637290202	75146341	60882847	61577045	135820100	117226248	33810167	54989551	46316795	32555648	57172030	30843303	56295077	23306507	49973826	12991598	18645112
924	22979132	9538359	607899679	86680744	49053458	59254502	154480867	141317208	31108002	48018113	41402104	29930990	54908974	29094876	50716543	23249777	46480768	11922434	17445938
925	18580727	7938631	520867462	92213410	33505351	54467076	124816109	110010040	26028032	48516505	39217608	28859642	51328092	25989544	43164495	20650395	41831288	10834270	15401598
926	22414018	9157545	585826159	77199348	48615411	58285668	149219164	136770010	30362263	54054593	43943395	30260569	55263934	29184607	50536137	22952024	45950681	11670474	17366799
927	16685169	7008670	474305014	72584459	30103281	51669347	128754947	119489894	23449528	49477053	42906784	29962190	49420888	25033229	40343739	20141549	39272694	9572461	14596503
928	17832708	7491283	492847050	82566986	32240458	52919319	123492763	110181610	24833485	45649751	51992698	33178958	50421107	25788160	42040081	20045901	41395837	10080321	15710385
929	17713974	7538371	499601811	78476250	33471276	52407119	131679271	120712388	24805107	54437568	40376231	28391510	52558967	26503056	42237186	19694414	40796791	9816358	14775646
930	20401049	8543054	544220338	83322902	42340655	55069010	130379924	115860471	27929866	50704834	38761140	28479009	52788981	27329470	46455815	20073391	43211274	10786803	16086957
931	19246580	7962416	527220400	77039778	36970345	54605549	142944477	132324589	26529825	46631896	48210380	31330024	52488991	27085544	43894219	20873106	42418778	10840820	16371109
932	21943056	8987992	582712147	77589233	47009313	57894353	141493815	128020301	29646795	49180857	45178681	30906347	53385510	28288634	48813945	21629240	45957704	11354963	16997758
933	19381832	8185194	534517201	84805526	37714513	54355277	134535449	121948077	26746812	46774499	40294267	28748892	50691035	26275938	43752649	20006075	43066522	10157919	15393478
934	18156405	7622134	495008208	78894240	35249710	51738771	123474002	111202542	24962719	41437493	39120272	28731450	48189072	24820761	41596279	19463200	41124596	9535379	14561950
935	17014050	7153024	468490617	75075874	32336971	49895112	115321614	102916578	23612457	42950649	36860466	27489913	47320652	24062369	39123871	17211973	38914702	9242042	14484568
936	16740502	7132013	483103223	80454852	29360845	51733378	120356925	108845264	23536353	46762495	36988652	27388597	48173948	24306964	39574623	19333873	39442412	9288047	13964365
937	18803575	7747967	495923022	72626043	38800424	51409641	119845296	106166688	25718925	46396328	42082325	29030611	49936865	25753091	43064596	18118081	41156227	10732407	15837815
938	29123586	11777623	686772484	91040066	71912449	63433149	148978397	126507126	38362776	57192998	51398802	34018615	61432585	33708011	63155626	23721310	55099830	14943838	21211217
939	16600530	6958049	485006328	75855014	28048879	53609176	124016071	113336903	23386919	50582754	44574100	30576525	50766634	25461632	40083478	20209741	39525775	9168228	14274847
940	19524999	8031008	519681595	72333376	41167404	53077428	121694516	107782367	26524890	46887285	42053546	29435672	50354534	26189227	44730564	19073549	40921643	11164970	15769042
941	17962042	7558609	490335199	78317456	35101835	51237762	119158339	106313441	24690964	42994380	37205898	27530260	49296222	24988650	42141886	20299790	41397453	9768761	14521495
942	21726089	8917692	576201695	80358497	46844474	57138432	121188697	103307478	29316070	49758612	43788578	30558236	52859925	27771856	47963275	20152051	44677898	11324281	16820472
943	14720293	6153792	423764168	66039543	25218314	47886621	109381093	99111101	20807334	46542336	45060234	30325362	46910913	23331690	36467461	18482193	36852207	8834218	13719056
944	20350170	8469598	536295399	81969186	42476207	53889578	128801442	114001843	27760649	49062680	43952215	30204990	51610655	27044409	45991011	19289529	43236086	11384393	15900513
945	16434518	6925200	479419579	72327186	28608031	51463653	134598948	127166175	23024737	44478546	40314903	28221358	48231467	24492256	38713882	19696527	38797915	8864286	13828254
946	25462923	10149287	625002763	71527072	61847164	59480756	134099529	115566433	33564946	55552881	46431325	31679897	57263355	30756870	56317292	24127005	49236318	13228340	18635163
947	22216497	9172303	585806300	81037871	48744105	57690082	130136659	113891567	30033480	50499020	38956602	28666056	53270775	27989151	49926097	21689710	45267315	11862766	17482561
948	18856565	7832045	523248903	76120109	37096555	54032735	125558981	112683805	25884360	47263927	41875741	29610295	50726407	26007461	43529453	21407889	41763614	10330007	15180586
949	22622103	9164701	562194523	75308002	52331136	54558287	122795289	105493432	30253112	48021622	39131693	28246824	50881517	27224345	49490651	20712164	44448788	11710481	17461814
950	20003071	8474828	553931221	87994576	38829804	56562421	138324351	124748311	27607638	45740327	41721513	30253062	53583157	27338744	45806814	22650022	43194648	10795141	16909898
951	18698371	7671297	505209346	71215792	37863865	52117875	121142638	108391450	25447608	44805089	43914874	29565284	49057913	25482046	42401122	19235814	41465715	9771825	14815401
952	15983173	6809893	462843338	80848511	25749940	51836408	124959908	114130030	22723173	49509158	54909435	34751357	50427047	25370375	39519268	21088441	39696458	8894701	14410824
953	18942902	7887098	523655209	80622802	35722445	54891049	134410252	122655091	26191758	47248181	45478676	30999178	51196826	26366146	43885782	22136894	41997542	10247159	15578433
954	17315699	7299515	483263078	78087061	32015200	50885789	124390388	112534912	24302533	50834743	42469864	29189712	49186004	25067917	40160237	19482465	40198548	9509581	14738213
955	19284054	8002078	516142382	73844496	40260844	52854498	125435086	112174033	26370386	49281863	37667587	27774082	51774922	26534535	44128406	19250581	41035390	10381054	15687751
956	14370586	6025480	429994807	65331028	23443064	48227426	111840030	102922625	20326951	43794998	40510186	28305226	45431158	22686696	34482199	16909380	35287552	8086581	12797876
957	20937644	8588272	545790434	75695725	45470526	54653625	129335827	115494607	28276711	48464163	38554941	28353278	51018328	26883534	47079442	20959004	43440707	10691522	15654525
958	16692536	6959346	484587256	70106097	29326698	53150485	134242778	126340851	23373175	48544476	41877436	29646076	50704969	25539649	40204121	20280417	39275013	9378132	14166851
959	17744722	7418270	489029126	75896358	34370793	51459977	115090711	102230612	24458237	42966447	34600045	26414486	47642090	24269354	41271093	19065287	40080620	9901533	14607616
960	21615069	8729295	558275565	73071123	47325054	55665303	127182014	111918630	28957580	44832439	46014362	30826001	51267621	27223746	47622024	20981298	44622453	11026278	16936910
961	15733817	6774144	473163917	78359288	25721165	51106154	126334974	117403308	22331321	45327533	35028319	26658263	47956177	23843450	37888831	20452151	38291874	8934268	13326402
962	18773142	7854695	531446526	78994985	35184342	55603489	138083954	127519805	26011490	47630372	45664025	31306568	51044094	26327759	44024395	22430323	42064390	10516241	15575498
963	17752994	7565193	495797439	84289182	32614256	52352749	124521389	111692347	24871712	47893597	38427886	28314879	50280131	25359132	41557659	20496669	40810239	9671773	15119184
964	16768119	7109389	480907866	80219098	28813949	51629182	128159472	117801576	23648920	47624673	43882792	29860139	48242290	24664019	39263696	18996748	39745139	9428107	14122373
965	17749227	7375160	484943815	73767098	34404261	51826182	118801186	106535072	24461027	46922634	39690717	28381870	49886075	25347455	42083883	19417140	38890347	9837313	14561574
966	22914758	9366616	579856224	78326943	52123205	57062463	133958056	117618716	30694612	50171557	42260242	30292168	54939786	29040851	51031628	20631391	46097699	12027210	17571952
967	24108392	9961807	610884901	88711701	54109084	58673577	146364769	129474542	32572316	56431949	43942396	30591946	57412623	30381030	53607258	23441875	48561443	12789272	18332100
968	19507821	8066663	526005173	74605151	40331814	53750564	125321549	112011925	26532369	44971009	39900631	28742454	50527665	26162878	44233383	19505625	42359300	10418361	15593761
969	16275206	6942927	472912325	75936674	28785796	50483898	125007303	115388486	22943523	49571614	37018276	27134848	48378308	24393102	38974131	19232492	38067570	9253117	13347879
970	15667322	6415607	451059138	60725042	29183529	48632203	106258252	95559754	21571802	41921200	39101333	27636803	44803885	22818934	36173055	16559255	36145220	8647486	12815411
971	15410064	6542515	443473952	76444406	25374417	49348121	117626954	106854043	21913429	48890219	47405759	31065341	48404124	24232337	37690534	19228535	38409879	8875462	13767149
972	17241666	7208230	490470388	72207838	32701382	51769313	117893723	105994880	23943057	48640574	39145157	28327099	48298578	24658887	39948281	18754458	38207098	9168609	14180486
973	22473282	9144242	581654271	79269512	49002704	57241125	133841787	118296837	30177741	44993400	42584840	29758032	51973058	27673234	49012636	21702699	46162056	11442775	17352438
974	16026243	6931825	471607920	81970925	26301952	51265822	129640455	120397315	22751802	44663871	36494122	27267289	49235484	24451469	38505559	20059745	38514331	8754662	13916898
975	20077785	8166905	537318821	72823388	41475561	55826688	123902317	110190333	27131600	44114134	46030180	31164957	50253522	26440985	45671418	19728076	42500149	10564087	16012635
976	17442979	7273095	488943128	70745222	33758081	51358970	123331956	112674173	24047473	46294072	37685130	27583578	49363845	25000421	41625662	20714749	38201276	10268627	14131046
977	16234787	6872014	468076577	78481318	27647816	50975417	116497068	104607924	22801544	44480166	45139328	30485055	47743617	24144310	38327326	18852783	39546880	8827711	13981478
978	17389095	7307265	496406607	76689066	31307571	52951634	131150424	121389793	24212142	43957732	39101805	28389770	48883839	24944043	40266158	19243633	40533912	9389421	14395619
979	22788146	9344813	585118827	81222920	50640537	57483375	135168168	118757508	30729732	52889715	43521921	30446326	55047918	29013271	50833915	22138253	46505105	11836058	17608350
980	18895870	7892251	520886186	76809749	37136006	54475760	132639047	121185170	26043468	48853628	40408924	28858184	52335287	26659074	44767542	21504107	41199498	10591786	15703779
981	17661905	7342642	485955257	74890085	33584883	51197996	120940619	108892086	24351551	42600904	40189760	28590486	47926043	24614575	40221945	18430829	38744645	9668139	14482279
982	21244627	8735405	568700038	83504163	42852922	57640304	137729193	122806836	29074334	52321423	52920576	33662017	53944506	28391099	47250063	21436588	45500272	11018593	17182689
983	15570123	6603865	447047547	77879201	25399850	50376705	118013004	107242868	22034747	41693596	43370782	30934064	46891279	23626659	36925390	17906384	37468030	8681386	13922734
984	18419690	7717926	509574642	76971704	35800164	52934215	130525233	119065122	25419943	47729081	41587737	29219139	51037948	26055111	43238965	21276906	40280879	10289801	15049884
985	19726338	8084127	527006141	72828944	41562904	53065924	120561219	106704142	26742705	45191882	38092905	27652123	48132674	25353594	43778357	18972359	41705879	10413159	15182158
986	23031992	9306342	590682181	79156384	50828083	58787574	128770748	111043876	30789605	49947642	48033148	32436243	55080299	29153914	50995651	21960435	46143452	11813885	17332925
987	19261504	8073830	522366872	83630799	37895622	52558077	126942105	112992671	26511494	45197379	38756631	27634577	49575198	25604630	42762475	20127431	42618624	10232019	15339815
988	22596399	9442878	598592257	92011607	47117235	59321359	145284442	129726087	30826366	53700614	47128713	31898402	56206675	29550122	50922804	22635378	48009894	11847328	17456414
989	22361755	9304094	572273270	88951817	48776719	55652828	130140505	112254823	30362250	49209721	40527168	29237361	52908759	27881222	49113212	20791549	46095132	12062337	17703906
990	19313384	7986904	533574148	79314475	37594835	56032324	121541147	106855783	26432397	50575600	47362754	31816192	53032875	27165168	45201571	21576161	41994980	10128125	15112984
991	20175216	8298369	542528603	72879509	42329900	55521902	134978494	122770894	27556952	55637461	44833029	30426248	53603896	27871671	47009868	21383789	42411609	10831990	15899291
992	20314262	8228978	532861522	66892479	44749793	52915007	123283612	109490549	27352508	48343591	38466648	27419651	50253762	26362870	44862532	19102821	42153874	10698117	15639026
993	18692584	7763796	512098372	79269440	35695981	53707036	127496960	114979755	25708178	44015531	44516446	30799474	49743922	25692466	42919970	20955906	41397349	10093557	15095222
994	20764840	8454531	538914360	75804533	44254098	54912382	123472293	107759043	28070632	47366435	46722036	31819624	51645866	27132187	46336056	20294301	43337469	10779011	16481464
995	18724141	7784222	501664680	76013122	37942453	52166186	120963596	107201966	25745372	48770147	41634409	29668672	50150074	25868191	42957194	18753764	40863735	10287158	15290073
996	23197443	9398558	586330199	76298803	52878773	57007337	134395979	118011186	31068003	51052840	45143145	30758034	54155880	28804123	51527604	22605262	47005508	12531534	18028473
997	19971177	8269299	541956416	77729565	40389750	55364786	136377663	124182429	27230907	46946953	42346195	29707271	52523608	27186377	45369865	21139821	43085424	10398834	15660581
998	18605539	7623104	513969983	72772620	35990417	54506214	123740378	111116257	25493340	48177990	47409010	31700346	51069239	26309602	43237669	20227254	41238155	10143649	14931118
999	18483937	7794497	505065018	83751125	35008234	53070198	126576142	113483946	25701661	46858203	37908297	28050448	50585266	25735799	42479552	19886166	41760874	9826218	15495384
1000	19415566	8235252	550228413	86263623	36109082	56272167	149637493	139740135	27021886	47822999	38888461	28634146	52223381	26833323	44403494	22810656	43439850	10459544	15680246
1001	14772286	6247502	464025798	69938371	22542080	50676370	123428520	116399373	20940442	42864557	39590060	28024013	44858875	22574830	35573030	20951396	35272225	8325710	12204572
1002	16913562	7089151	493862710	73230869	30860812	52949666	115043428	103175251	23442380	45936702	37174966	28217344	48337234	24469269	39796979	19015551	38529922	9200353	13401009
1003	16271418	6885914	486399854	76566068	26706521	53610657	129439082	120905838	22801532	42978203	44437452	31311434	48215662	24493875	39705747	21250458	36732764	9264501	13302588
1004	15566403	6756955	481403150	84083342	23382411	51847170	126895170	118111500	22234242	41487280	37756320	27800661	44864127	22741231	37200561	20724532	37634449	9316940	12997521
1005	14804404	6284117	454550660	73729295	22692826	50611383	115440591	106451491	20953927	40750142	38756155	28395587	44218755	22381556	35393642	17792041	34980616	8618198	12196596
1006	14743677	6388991	486284747	80450163	18961322	54919591	132344546	125813290	21196921	41005538	42618664	30552315	46519694	23401728	35855107	19662175	35868038	8162883	12495561
1007	19918239	8196860	547806604	76762196	39954582	55450795	132533094	120742739	27059151	41482015	37832330	28152866	47980554	25414156	44317648	20588395	41365812	10880762	14915304
1008	13883152	5838164	430488075	63703145	21262737	48987199	119370367	113984339	19563548	37206209	36538758	27563253	43306416	21646799	34722560	20303793	33097607	7929616	11606101
1009	14517155	6202258	463372280	75071211	20835305	51949103	113681064	104428672	20790440	44279515	36562488	27753260	44895996	22413021	35352986	18832113	34840163	8726370	12226185
1010	17179508	7314808	517339598	81103377	29059122	55644660	129470822	119464536	24081570	45302369	37459307	28769965	48818477	24847814	40963981	20140680	38933413	10093549	13732348
1011	15368354	6493585	478675281	70130342	24607379	52268787	125403563	118634384	21617042	41182521	35420009	26985489	44521388	22688507	36816093	19305927	35240661	8825565	12320146
1012	15292712	6534411	465939154	78477278	24300824	50722801	107103942	95270369	21542162	39707021	36507758	27532790	44100113	22238056	35847729	18097069	35522904	8602943	12500313
1013	17406837	7129112	518583147	66956264	31687071	54799164	121402940	111409789	23999771	45295513	39791952	28347972	46351173	24079486	40198475	19436373	38434849	10018313	13651365
1014	15431782	6732840	476532283	83510176	23637968	51248064	124696418	115756575	21952429	40305467	34857827	26711297	45283040	22763806	36835048	20211472	36579411	8741360	12654536
1015	18191636	7978511	543310198	99215186	29185551	56737133	150605766	141139130	25849610	44710232	40512630	29949703	50166414	25705071	42583521	23460746	41056403	10208003	14828497
1016	16702541	7292451	525171226	89021501	24985912	56438555	144881787	137171782	23956132	48559649	41210774	29971995	49483281	25158263	40021764	21497572	39373256	9659840	13788003
1017	15548873	6604931	482914653	72608744	24471780	52791295	132532636	126184902	22023365	44354858	38583998	27975353	46605638	23614569	37591899	19939157	36862764	9014254	12924546
1018	18597892	7685402	508287719	78193978	35844543	52872711	120152977	106684628	25427671	42418948	46874922	31280259	47281306	24977888	41683342	17981385	39704905	10028296	14312500
1019	14941397	6333131	471821486	71762960	22944291	52137131	117461231	109300602	21237144	45833096	33580770	26274761	45313892	22618834	36930928	20934337	35602285	8980325	12121209
1020	15346442	6453082	465849911	70880150	24760062	50958842	121613012	113700884	21505798	38446355	41518593	29241684	43895549	22478623	36497668	19802787	34698733	8660301	12701175
1021	19252476	8108246	560903873	85923756	34609003	58452176	139202549	127689316	26648167	46465464	46787937	32135825	51045004	26621900	44120013	21392038	42468930	10192135	15006065
1022	14776691	6410191	483158832	83671210	18540426	55107584	129092799	120988819	21363012	44328275	48104359	32855461	47593413	23938731	36575287	19411277	36214090	9004646	12783090
1023	15569789	6429771	468122968	63731125	27257766	51165902	110714455	101218979	21584465	41930469	36521792	27586166	44683181	22694410	36857292	18678206	35838660	8658627	12392767
1024	17745173	7441131	514360818	83496205	30373078	55465429	123506179	110575130	24751353	46438766	49673527	33214181	49433885	25512188	41356963	19531694	40339068	10170257	14357227
1025	15853763	6815784	492780596	82232623	24190905	53528078	123618355	113318681	22580086	46699909	40030495	29233654	48213173	24085517	38508539	21104866	38094828	9957302	13138376
1026	15275102	6360532	461915407	67993982	25645690	50884433	106546003	95897014	21407460	44119561	38509250	28384908	44445305	22482104	37023513	19200460	35073571	9429036	12559865
1027	16774170	6986206	496816081	72674625	28221438	54187800	136083006	128497909	23444605	46151308	48438443	31952329	48542823	25101115	39685845	19489438	38508299	9283113	13586533
1028	15407599	6484157	485397335	74598356	22966080	53234291	120232506	110887150	21827329	44255245	47203546	31191738	45406741	23250169	36567346	18915112	36635733	9282074	12841852
1029	19468403	8129189	553012039	84617286	36083662	57333831	133446674	120518424	26768142	43795647	48245803	32754333	50271294	26340466	44083617	20869295	42689559	10669282	15265811
1030	19458091	8201822	557368991	91256641	34517113	57958992	137516929	124783798	27053336	47309965	49169603	33014105	50698695	26433818	45071472	23914895	43810627	10804878	15318715
1031	16568504	6921981	477419977	75017262	28923696	51488760	118472570	107510185	23171849	46786085	45834998	30417304	46534204	23975149	39405889	19617341	37145780	9586237	13611891
1032	17878127	7615214	517603253	85810097	31672333	54788507	125409588	113344092	24869727	41639520	36777945	28607306	47558798	24551939	40989642	18876042	39301723	9712663	13993020
1033	15003699	6499000	473356085	81667019	21705784	51792840	119755616	110576121	21390098	38127799	36082530	27656759	43493792	22052723	35109516	18360753	35643240	8537705	12356657
1034	21127908	8717654	597637688	73476117	43319101	60073514	156121103	147719655	28716674	50272000	42430699	30371373	53479637	28153059	49541169	25067452	43903278	12199173	15937660
1035	19638479	8549482	580436613	102335934	33046592	59389939	157485577	146905095	27755828	49400800	43862051	31523999	52898546	27249650	45838045	25689270	44200407	11303148	15695425
1036	14169460	6079498	461442579	71221732	19909537	51406987	125797619	119897614	20353003	45193251	38635814	27765415	45409093	22674363	35218085	20310392	34328259	8254449	11940767
1037	17258995	7184050	499434623	75621782	30467526	53537658	124211376	113730569	23993983	43247278	41674246	29577704	46538452	24119953	39740955	19213888	39553421	9441549	13887384
1038	15294135	6465898	461382936	73046665	24764721	50652497	116059317	106476835	21532256	41916321	40417251	28759931	45061299	22856451	36347502	18315914	35243991	8692405	12758283
1039	17825181	7473442	527788852	76560765	31427345	56097092	138431459	129534258	24824198	48950495	48082127	32408269	50217718	25932133	42386316	22540316	40124221	9710857	14194291
1040	15534831	6573999	486022832	73086588	23772609	53734841	131737179	124924493	21972947	43741221	44715197	30929297	47062240	23902889	38040944	20766952	36914440	9318383	12970787
1041	17440747	7461900	503712696	84050262	30860919	52931564	129946037	119175177	24481197	47030503	37646432	27993498	48449638	24777919	40847553	20142891	39680440	9866812	13946705
1042	14625838	6235459	465064258	76232765	20280524	53043025	120043758	111453350	20947808	43554758	44000852	31177851	45942819	23115913	35630540	18716529	36714230	8456548	12483331
1043	18658742	7668201	530037039	69948811	37260398	54507371	117832538	105461446	25448565	44108406	35714583	27581913	46435992	24319727	42459830	19844233	39974439	10550894	14295431
1044	18964407	7763236	530804363	67691121	37930517	54572228	136049410	127332606	25718030	39741271	37656347	27880338	47422133	25000825	43189381	20134935	39316885	10783730	14515659
1045	14935532	6275430	450902128	70426078	23827520	50627082	114347732	105434304	21029992	40982409	38524243	28566633	44271898	22500185	35584522	17036660	34918060	8501396	12265166
1046	15660722	6618717	489246322	76007942	23108364	54139985	134128280	126849607	22198492	43947018	51759574	33666196	47488379	24272045	37925073	21499165	37068588	9065774	13176924
1047	16411102	6751454	467858083	67096428	30121265	50766198	112873174	102451575	22549185	39295402	42065806	29680241	44397488	23048331	38352425	18120497	36042718	9165111	13014300
1048	19006633	7918003	527721997	80364719	37238977	54281258	117275887	102788797	26020403	42421052	36207819	28005910	47487635	24758060	42448786	18782455	41212537	10313097	14631072
1049	14927545	6305776	467638387	69724470	23383438	51030105	119683368	112258543	21043258	39878677	33909550	26276135	43722180	22032909	35803010	20219691	34909645	8745491	12106863
1050	16135055	6733215	477333696	69429306	28103988	51690829	122890578	114451151	22514793	44594892	39523163	28525792	45805622	23487587	38493228	20059291	36152446	9004645	12855550
1051	15525932	6777520	481276090	89946068	22076419	51713834	122596852	112295981	22224448	38809844	35861862	26723525	44142639	22348356	35543152	19028422	38227274	8437166	12687082
1052	14905562	6412519	471415941	76153940	22179873	51598902	122977484	115346843	21160542	39257055	36122792	27018519	44542066	22362547	35688530	20226039	36062070	7958837	12421237
1053	18415352	7730414	538468546	82120317	32213454	57742887	138233585	128180354	25517016	42819785	47635253	33175759	49499818	25890646	42820700	20186243	40215748	10231642	14611687
1054	14016064	6003622	431975054	73041738	20941735	49330912	108698563	99385525	19944357	41412005	38398501	28613477	44395832	22118639	34908300	17755230	34797447	8419221	11738479
1055	17108263	7106366	493278231	73125821	31052955	52294576	118907354	107966907	23584902	42026894	39200905	28368813	47272865	24014359	40808860	22379138	38211078	10079628	13426393
1056	15087674	6436794	491213763	75387908	20958876	55152753	131244161	124112289	21622932	47675716	43381675	30621104	48902338	24421234	37065444	20101084	36561321	8889217	12764335
1057	16749972	7099087	509988586	76944082	28205112	54070680	129747516	120948825	23450459	43919155	36873639	27677777	46978002	24021414	39246196	20351757	38254420	9475230	13128366
1058	16876225	7249374	509677686	88869667	25861323	54965666	135780693	125575018	23994750	46326146	50007120	33040007	48984579	25119213	39735887	20953329	39717837	9743667	14064887
1059	14595716	6226193	463161533	69843048	22310649	50602214	123941643	117402401	20679962	41220033	36166980	27057851	44978478	22437612	35631811	21233128	35549427	8374511	12041031
1060	18392532	7817306	538912217	84855052	31999155	56139921	148767993	140340116	25665184	44525479	45814748	31385541	49919320	25958992	42667323	22155053	41534838	10283027	14624833
1061	15335433	6685789	482331597	83405375	22530963	51752641	129255881	120766669	22087689	46568122	37488766	27331489	46250078	23285942	36570737	19650685	37267738	9409360	12813579
1062	15877991	6754292	481343947	79486080	26022117	51873157	105829472	92875527	22250932	39741985	35966748	27673137	44244227	22494798	36592977	17021668	36966694	9302652	12707635
1063	15436747	6509677	454526853	74157831	25355834	49864052	116922034	107230420	21650683	40935652	43728468	30021936	45172902	22943592	37009746	20128034	36193839	8587127	12722381
1064	19538281	7950888	538421079	73951476	38264438	56180396	128664201	116121332	26577867	44145274	49404928	32988049	49132900	26081372	43805352	19654462	41053202	10526893	15121148
1065	19879456	8199122	559778767	73074435	40010218	56011445	140798334	130936564	27110417	46807531	38810858	27776067	49614911	26103002	45126921	22225107	41788045	11058442	15070337
1066	17843340	7423020	522718985	81170644	30080702	56453800	128857556	117478684	24765644	42577012	52078941	34160112	48549874	25268466	41294759	21099557	40055293	9584296	14383005
1067	16357665	6993720	484867904	83996954	26386580	52803559	121370390	110275767	23028197	41358981	42182204	30218291	46535311	23728467	38656114	19789014	37499938	9146001	13386830
1068	16062425	6861896	505868869	78567400	24694286	55188291	132396798	124662345	22861808	46432729	38100626	29036503	46889114	23847839	38435098	21226619	37556572	9085362	13059217
1069	19299133	8336834	577942169	96660116	32818006	59523241	147037903	135867199	27022441	45422628	43019954	31070335	51123516	26488603	44146318	23181335	43631827	10008069	15102177
1070	18336591	7790260	524941995	86366729	32671822	54520290	136818070	125889720	25538391	43016941	39979282	29099004	48986464	25312927	41651591	20189660	40736188	10228299	14581471
1071	19478762	8009513	521185397	72969331	40852426	53725567	121149110	107977097	26343103	44130047	39239075	29464244	49027828	25600686	45324495	21351778	40879002	10898541	14661663
1072	14887197	6391993	465460509	74598846	22381699	51491102	128527681	121935107	21268745	43320507	36316049	27413810	45770474	22950149	36426793	19953283	36426131	8884091	12593833
1073	20122465	8339845	558823151	80711485	39707159	56510265	135033142	122410229	27520746	45885364	40849597	29367482	50176928	26339684	45003703	21436586	41982448	10893312	15427090
1074	14611246	6351975	446841850	79262964	22260107	49001499	116341455	107174155	20836443	40447139	36145745	27022411	44278235	22121176	35894474	19559558	34673332	8996721	12323728
1075	15665419	6685496	498461309	75167959	23966626	54168804	131839363	125098834	22186162	42685672	36616144	27790983	45938571	23333800	37423721	20297084	36450968	8981279	12651687
1076	17259606	7385695	512837190	86742438	28519377	54511604	129049676	117411471	24319874	47112255	46804323	31647033	48923488	25160727	40023933	19529053	39164901	9533882	14002234
1077	17102647	7162760	501622324	76092088	30291016	53068554	120472382	109665686	23743297	42912511	37615828	27783488	46465462	23747901	40041338	21666076	39085960	9304147	13470904
1078	13223930	5638885	408922979	68048705	19504395	46368236	105302266	96955452	18879445	39939826	33965052	25774019	42010961	20901105	32041997	16124342	32078855	7765218	11079035
1079	15601050	6734082	482571808	83560201	22883791	52744606	130015452	121345422	22249015	42156666	44963483	30863243	45857238	23519026	36479503	18589673	36191896	8594856	12928100
1080	15192123	6524901	472313165	78112745	22474023	51752670	131753126	125094086	21615350	40929287	41239736	29091162	45092601	22969412	36410578	20213259	36157176	8528942	12440767
1081	15912829	6832627	506607681	85594509	21799812	56458138	132382009	122845445	22762116	46000173	54732019	35280401	49090915	25029450	37973205	20062822	38063439	8718180	13563049
1082	20841380	8624134	584853558	77624947	41870138	58412177	152370282	143064854	28353927	46911726	42089132	29744342	51982871	27397774	47705364	24662613	43128227	11396777	15488031
1083	16049654	6677931	505086734	72769799	24330698	56182652	126372868	117761494	22547567	42728496	49245846	32963355	47067273	24140594	38214195	20094423	37588563	9102091	13450729
1084	19050956	7935418	525864913	79638945	36755443	54411299	133426757	121914066	26135347	43601735	44190519	30710891	49393145	25809423	43895249	20928127	40761359	10888186	14927850
1085	15684006	6586929	472607239	72309442	25661745	51576424	120637570	111739044	21960456	39973429	40215117	28902980	45320237	22996341	37263054	20258722	36299859	8889997	12956678
1086	16731486	6961082	496691627	70964917	28839854	53812882	130817888	122624430	23307715	45088570	43773548	30398490	47749945	24614720	39615198	19300965	37310715	9754593	13409904
1087	16179831	6881087	489650276	76363902	26962768	52450101	125184760	116338319	22728234	42258512	36592516	27434247	45883336	23313351	38399649	20820049	37109077	9015898	13184078
1088	17448605	7193732	484713315	70815917	33816149	51369080	110615841	97850892	23999313	46039824	37515020	27678054	46764301	24070149	40879431	18445232	38965979	10402130	13662136
1089	16950679	7022889	488548696	72813129	30020158	53286177	121410838	111000814	23463203	42230102	44681714	31247085	46598618	24202616	39687296	18164012	37633380	9762218	13521945
1090	17446537	7427209	511702651	85926578	29498517	54595570	126663151	114872830	24475700	45506358	41524113	29855519	48518382	24886150	40399520	19533919	39764639	9576290	13909515
1091	13897722	6010333	469876538	70734536	19063575	51568437	121687877	115572959	20033055	44227461	34022514	25836270	43689809	21812695	33967847	19365945	33911561	8160644	11685036
1092	14792612	6305178	462936344	74342835	22212202	51304569	117227115	108577153	20951104	39676780	35979505	27496855	44334945	22327490	35040399	18039336	34744261	8365822	12080302
1093	19078836	8319250	547256921	103840992	32799670	55990690	135916879	121323529	26950500	48542552	42653753	30648428	50945270	26169833	43634726	22418615	42979019	10732422	15352830
1094	16522808	6940656	497952907	77155099	27002516	54798302	121584359	111190490	23049033	40935319	46198574	32038957	46678688	24065165	39018409	18918872	36773512	9168872	13455024
1095	18238106	7636230	525284275	80345342	32671000	55703157	133018891	121597925	25257252	46170713	49644377	33212806	51028448	26289251	42475436	21069605	40151506	10069643	14644967
1096	16986613	7120665	498017777	78603978	27988985	54514560	136051021	127562629	23735365	42092132	48942802	32864456	48408766	24957741	40236969	21119013	39297594	9406500	13851054
1097	19791209	8200445	539097448	79762801	39998656	54792265	124235013	110477043	26864038	41458607	39533640	29176261	48374244	25409660	44674254	21376387	40988684	10514167	14928654
1098	18593118	7781398	539250128	80011986	33886652	56592057	133806588	123258134	25642982	43282537	43576652	30788430	48589003	25404611	42999090	21266057	39190837	10011578	14497326
1099	14126427	6066525	454256295	75676582	19422846	51362626	113299271	104672966	20141760	37269702	37671553	28431203	43374572	21686899	34374387	18889314	34500165	8219573	11906732
1100	16304950	6925851	496153204	82081653	25208109	53399909	128856076	119388100	23065768	43131979	45325468	30847563	46301661	23711137	38552229	21946618	37411194	9575171	13364654
1101	14810112	6382022	471472100	82590347	20179517	52744747	114954821	104258561	21322701	45775176	42003993	29558144	46025047	23090889	35373471	17866106	36578116	8543232	12461022
1102	17047371	7326855	500329960	88656378	27836244	53675608	129062573	117666101	24078191	44962595	45231377	31228566	48007538	24733570	39428938	18713597	39043734	9357306	13879245
1103	16794997	7242067	516768570	84311222	26857584	55230763	134934336	125811022	23688376	43752161	43194480	30560074	48931120	24789936	40639056	22850273	37855710	9725091	13892657
1104	14850896	6273220	460306111	67736341	23835408	50634721	121835780	114905442	21005918	44015941	35959262	27231823	44826426	22576244	36100494	20271390	34826482	8404781	12172387
1105	14323337	6144883	472071352	72004157	19284924	52891115	136004561	131902899	20700490	45526143	39618559	28668780	45451776	22878832	35393814	20940148	35899193	8255987	12155979
1106	14698155	6408727	477609092	78857931	20609204	53225210	126842822	118913138	21169857	46973276	41433408	29971970	47944605	23874068	36400023	19332327	35540732	8759364	12517256
1107	16333762	7108430	501334539	87399158	25400039	53940011	129982478	120531061	23173497	41155478	35426506	27663359	46514737	23651520	38465218	19267826	37703770	9375655	13206801
1108	18069970	7742779	534090816	94975803	28780921	56403434	138042415	126351377	25477258	42601742	51353551	33929225	48039883	25165232	40762019	21041698	41785282	9662426	14688742
1109	17291703	7292546	501783597	78827408	30134626	53622373	133484664	124160169	24099811	44532209	43344736	30178579	49259067	25138120	41307266	21791794	39110491	9886025	13923670
1110	15042693	6403808	478694706	70698319	22140387	52587758	143321035	140026369	21476347	43189785	37185787	27179541	46452302	23398034	36567810	21461207	36256145	8582221	12687959
1111	15027703	6311714	451428920	66347717	25154488	49570240	122968317	116082508	21109467	42677970	37422392	27617923	45322842	22846317	36787010	19863243	35545150	9192362	12332534
1112	16560490	7198379	507799382	91816812	24493382	54739458	134658348	124727135	23644175	44340964	45841557	31334028	47886537	24445088	38993235	21377372	39466864	9008604	13702265
1113	15178640	6515077	506333199	76462871	20118914	55996529	144059585	139839991	21783084	44001684	46369705	31307204	46960572	23914831	37407509	21697640	36639569	9188358	12797784
1114	14963180	6540067	484650583	81330498	21322020	52484036	125441023	116880395	21512397	44834621	37995842	27705380	46650029	23220013	36341621	20280894	36440184	9024293	12734362
1115	18580010	7629196	523451716	74079724	35397955	54782357	123050801	110973233	25423151	41724918	41780021	29971401	46884994	24666156	41804205	19160233	39637281	10317507	14433116
1116	18795806	7726449	519725455	73178382	37415136	53655509	119350636	106649645	25589545	42563040	38821740	28494462	47078501	24638871	42919328	20219604	39775969	10547284	14367079
1117	20870139	8470720	574249795	75265463	42397637	58596528	130290585	116584733	28121284	43655286	48800564	32870668	50108215	26827032	46659528	20439152	42603104	11613297	15673432
1118	15111304	6381777	473103343	71228512	23945401	51938152	111306955	101428836	21235941	41659984	40279611	28973966	44672010	22553505	36458831	19793325	34608975	8536252	12492356
1119	16095622	6915590	461151264	83785664	27447804	49397259	112961723	100600585	22650351	40550819	35036132	27175933	44755076	22742582	37226228	18023511	37269537	9120399	13022937
1120	17989058	7554625	527483832	76176236	32697426	55833497	136050699	127086038	24923261	45073089	36482286	28117981	49628101	25439717	42421077	20904006	38783735	10246046	14137891
1121	16039799	6979115	500048105	87948360	22586225	55089774	145528654	138729040	22998449	44899333	50529895	33295408	49237282	25039113	39277357	22564785	38584686	8992070	13576949
1122	16969692	7249302	517222119	82995534	27771555	55522408	127226980	116525485	23839944	44547124	40572650	29650703	48692117	24745672	40178051	20005068	39149543	9858809	13718551
1123	13898616	6065293	452151450	79010019	18706212	50071646	112321985	103234491	20021585	40204192	34691655	26581782	43036968	21411968	33438507	18617943	33932804	8040877	11604227
1124	19777145	7797134	525213199	61718003	41377436	55049355	120602154	108070366	26401183	41166098	53252442	34262143	47642216	25627872	45070837	20528531	40951413	11357397	15116081
1125	17212730	7550227	512087667	101056767	26437499	54837789	122656124	107707560	24557094	45316878	48248160	32941939	49392584	25068510	40496093	20165333	40383182	10388314	14703784
1126	18656950	7635914	534115041	68749831	36247081	55802857	128281176	118097661	25416255	44301663	40775543	29362395	48419599	25258011	42973360	21586873	40293410	9567304	14168425
1127	14118372	6233034	457304789	84494152	18452790	50839319	117652813	108648079	20508103	41353485	33488046	26513898	43908805	21803709	34120143	18787529	34545061	8356998	11982142
1128	16406923	6967872	501367703	76888580	26533188	53970949	136411800	129065555	23160172	46674019	40437354	28746209	48087526	24541437	38800421	20288287	37254281	8938052	13164201
1129	16828420	7097564	493436323	79734149	28448862	52621869	125294118	115402686	23488488	40051742	39830959	28475251	45115847	23393886	38652994	19343662	37796686	9079725	13312314
1130	15947340	6708612	492521575	72624896	25184369	53588812	134958777	128732170	22440997	41534857	43078896	30057880	45465308	23443886	37833880	20991879	36487811	8883919	13000116
1131	15418210	6605575	483273933	78740043	22745605	52807025	129980503	122123606	22066106	46878320	40938692	28668954	46715702	23694493	36470887	18928214	36315080	8629508	12759261
1132	14513969	6358755	463182251	83824377	19865225	50770367	119169802	110009442	20870288	39370979	36788506	27410337	43738756	21982851	34145169	18349261	35402322	8043968	12071515
1133	16230787	7017408	499788476	82255624	25476694	53826580	138290087	131073190	23063255	44285949	36372218	27815742	47451565	24111043	38376418	20168638	38293251	8916806	13070445
1134	14750551	6309650	471880826	73559811	21401338	51898584	129536676	123878558	21031222	41270556	35732912	27037528	44546772	22376205	36391876	22137848	34614917	8895565	12085795
1135	16137999	6962695	501195316	82099445	24886169	54179224	135183890	126862939	22933204	46884866	40288614	29141348	49542591	24874779	38806083	20514292	38302088	9405042	13084278
1136	14445051	6089400	445355638	68920144	22505424	49639699	112274009	103859457	20388444	39178582	34863275	27023921	43090705	21676078	34478994	18393426	34416145	8254885	11856260
1137	16357790	6912745	496318278	74052012	28060284	52927666	120052432	110273397	22802333	41141116	34347544	26930094	45533998	23221874	38032994	19095507	37208950	9023481	12912737
1138	14104759	6109778	461285506	72564562	19530032	51422884	132130461	127364436	20334357	43685798	35091116	27069812	45509269	22683303	34684558	19429102	35879010	8354455	11762339
1139	15395995	6313229	455144796	63943237	26066329	51351397	112515775	103168610	21344632	39465869	45373107	31364709	45089171	23060078	36839584	17708486	35229989	8876407	12936187
1140	15790043	6709604	483383502	76351336	25251453	52626225	122313145	113199772	22218653	42404156	39325544	28502185	46355286	23437573	38050175	19979726	37679640	9316374	12828468
1141	16986436	7169707	520532798	81257776	26151920	57394385	141376904	133217083	23948152	45216928	56463215	36377778	49380936	25633658	40897304	21370977	39497911	10058689	14172078
1142	19448865	8311638	572012541	94133210	33938720	59396883	140284587	127631658	27183000	49481211	46575713	32205340	51824335	26931907	44878651	22157984	42104622	10497795	15384242
1143	18760754	8065480	544888561	97842778	30965006	57673005	142108828	129533837	26497548	50693118	54173650	34906341	52300638	27127212	43666920	21229670	42315823	10499604	15356497
1144	18759118	7951758	548151557	90482360	32462539	58255858	127786563	113596621	26105607	46950073	50030782	33901474	51542645	26569712	43529166	20862976	42171810	10135446	15041811
1145	13844301	5929507	444419587	74177574	18769058	50300348	112993871	104587551	19908550	42048793	39564346	28377610	43667044	21792577	34311047	18955042	34512103	8700977	11881009
1146	14990796	6388541	480918977	70623504	22544799	53000860	132059043	127031843	21252583	39559851	34112335	26933668	44860598	22560626	36657354	21518590	36193684	8691383	12474314
1147	16056940	6843650	491399075	76933632	25652366	53242205	132832725	125450271	22614238	41368825	40584373	28975639	46551110	23764124	38651741	19955178	36833089	9747586	13238871
1148	16291866	6779689	497909749	70313029	26733802	54337727	130359354	122966018	22811543	45575045	42421891	29655843	47407906	24212749	39235866	21279736	37263316	9310753	13067443
1149	16460010	7214517	500268310	92955657	25097088	53350085	130017022	118782075	23608980	47512052	41080410	29393609	48380987	24499402	38578623	19376376	38988563	9670797	13666965
1150	18626435	7969622	560819534	89350381	31675152	58297240	142403702	131902185	26133678	46668519	41206971	30099762	49944186	25871649	42631586	21351272	41243832	10342623	14838629
1151	22028426	9277066	611925597	95071471	43449946	60562057	146348043	131912917	30179256	47869415	42892263	30718546	52988441	28061745	49035384	22707645	46158085	12024090	16642338
1152	15715109	6608703	471258674	71641488	26389906	51210325	118216853	109211946	21984347	41816833	35678708	26681596	45170640	22942223	37379731	18523128	35705778	9105298	12618728
1153	15064896	6379421	449494965	72859618	25060642	48890630	108038877	97335569	21148314	39831765	36395505	27533099	43490126	21945732	35816027	18839206	35601325	9022840	12281822
1154	14665584	6152946	451979207	68092579	22452952	51048579	121672101	114502041	20701120	41605376	43839970	30422240	45769893	23029841	36161220	20095273	34312582	8487631	12455060
1155	15516445	6734983	484803677	82802248	23398471	52835494	124017059	114832747	22131191	43150926	37252500	28130308	46243488	23175585	37972377	21698256	36095119	9128144	12968837
1156	18525673	7536334	507074742	70851440	36164320	54073312	120686108	108351601	25248803	44812815	48571484	32569624	48790803	25476509	43478834	20896979	39844541	10564161	14574949
1157	17613017	7357354	483670026	76693713	34180358	50627289	109846732	95899011	24159430	41840145	37906916	28120052	46522717	23973028	40513592	18218165	37687565	9957446	13672762
1158	16015733	6720109	486350092	70990586	26716251	52715949	126245731	118653122	22381881	40440796	34167361	26697639	45194203	23105514	37639850	18556425	36713426	9418788	12673020
1159	18826596	7806144	526588752	77001024	36069841	54148529	133183987	122838717	25821842	41811201	39131471	28405370	46675742	24708805	42138272	19878627	39720514	10043996	14264728
1160	15239010	6596936	476887283	80797473	22729291	52291319	122595067	113219778	21747137	43458223	38096658	28288099	46531712	23359941	36153230	18357542	35848799	8529699	12734021
1161	16071275	6702697	477420413	70470448	28125069	51665443	109601923	98409940	22285596	41717516	38180549	28045247	44930195	23030906	37595363	17061561	35694907	9258660	12702545
1162	14232712	6004408	450110729	67874846	21365072	49974479	113904725	106169950	20107225	38974882	37410718	27288921	43161865	21702281	34185489	18656435	33814496	8116537	11821717
1163	19765111	8316810	555373995	86993490	37561804	56275249	137309142	125224563	27159941	41643123	40379463	29555813	48799882	25615818	44607375	22756988	42814655	10682494	15129251
1164	13879981	5983474	443555673	76296146	18823908	49765298	114543055	106306948	19910030	38431704	37280586	27700183	42496754	21357176	33311600	17951008	34035831	8198146	11575766
1165	18705623	7774003	521442693	73113687	37144165	53510641	132620325	122400002	25636297	45469897	39054500	28493295	48944580	25384042	43762252	22001630	39935675	10842681	14624614
1166	18353904	7616397	522227597	76533779	34111786	54660544	131022143	120476151	25317105	44657456	43403154	30432909	47902569	25023653	42434957	21650952	39508034	10230988	14327865
1167	14356203	6216515	455536075	77653593	20152907	51018144	122436165	114804867	20631941	42384487	38427925	28503495	44681746	22471331	35031218	18272093	34942748	8752429	11998578
1168	18507202	7823014	542185155	83305346	33475529	57124768	128128803	115761342	25571675	44239965	39936516	29957639	50433002	25865555	43053375	20103602	40484445	10378061	14431589
1169	21263771	8990654	588310124	96906864	41195553	58787978	135814404	119357257	29313127	50386900	43647695	31163727	53225068	27829168	47397574	21806544	44305503	11774345	16273357
1170	22590102	9331146	599888991	85098033	48399442	58330094	139583337	124649702	30400078	45341935	43057556	30154080	51789350	27839320	49781492	21591675	44722640	12168692	16585642
1171	17789276	7556037	529504003	81167590	30010503	56626450	152794615	146307274	25008506	48521946	45550203	31606257	51524964	26373741	42785356	24113263	41153070	9629784	14421971
1172	15126461	6464512	470038236	75981173	22946420	51936391	123462565	115446824	21440771	40165159	38258431	28649296	44968450	22735323	36364025	19574228	35523691	8834023	12501924
1173	20341096	8463730	557964367	86059350	39708386	56693253	133366332	119702444	27791848	43775120	44450890	30831547	50084656	26383305	46022234	22134803	43115932	11206670	15562499
1174	19014583	7849763	549368754	72876608	36889996	56649211	128537329	117335582	26049586	46934271	36561287	27986598	48698492	25425297	43443189	20241058	40482990	10762758	14344717
1175	18471715	7638077	543783886	71116675	34613726	56546027	135262991	126161423	25366893	46308096	40506478	29071020	49190501	25583976	42762619	21115818	39984679	10194072	14063385
1176	14643090	6131449	435011984	65137508	24521446	48379418	116718048	109522371	20519640	38724750	37576067	27937694	42980289	21834262	35659885	19076073	34099426	8742004	12162900
1177	16913080	7068914	514648803	77538636	26033114	57375711	143820342	136405348	23760298	45138197	62124867	38021413	50304190	26148507	40724939	21047458	38478258	9400398	14479405
1178	17970228	7721825	515416935	91006932	30562693	54634853	141939537	132040708	25409607	47404026	40914587	29874036	49437299	25433551	42503936	21938928	41070433	10709773	14619785
1179	15920763	6688175	487960894	71953777	26222274	53481467	120455522	111445437	22318997	42908835	40481813	29723843	45455991	23263010	38132829	19841776	36728783	9136767	12939639
1180	14179606	5943952	440010862	68114359	19961270	50665703	128762328	123321040	20132293	41077165	50391460	32519010	46461767	23352914	35808499	20522242	34603411	8666104	12287948
1181	17227162	7265238	512433848	77741595	29516269	54969453	133310718	124372099	23991529	41344677	41409733	30106108	47763582	24605020	40315033	20158126	38179406	9673257	13903853
1182	17687304	7423266	514005763	80821214	30826410	55178922	128397112	117850748	24499148	41513249	44239164	31330884	48199195	24775880	42331810	23498275	39065640	9831136	13935711
1183	13386637	5776878	426529184	75990825	17270063	49021576	112776912	104478644	19404907	41632190	42820168	29846966	42910307	21506633	33208353	18021153	34914688	8373086	11674368
1184	16375754	7043358	484757026	85044584	26637851	52692992	123056331	112688968	23062772	39367383	36355094	28233116	45094141	23190959	38282658	18069436	36379452	9266476	13097791
1185	19806694	8160042	549342634	81315406	37452096	58322713	135756811	123354229	27176042	46820654	48886662	33729048	51591208	27092512	45427816	20788117	42286987	10841529	15401430
1186	17853153	7463184	521480256	78044037	31788868	54455837	130097801	119729124	24748975	43721081	42229112	29331091	47395812	24647415	40934249	20297591	39286221	10065630	14007640
1187	18731008	7576318	533942473	69497792	34994793	56256669	132261995	122104867	25507479	41303643	48662436	32462297	48103948	25425629	42162904	20212577	40254938	10399418	14390655
1188	17542594	7283981	503108602	73919286	32384482	53098335	121042312	109764721	24186858	42987424	41275131	29622678	46536541	24184266	40109440	19543800	38655524	9385773	13622669
1189	16952302	7210122	529531694	77772341	26372110	57196839	158478255	154511696	24034612	46734695	45646570	31695114	49742245	25675505	40467043	21720063	39242518	9990523	13886751
1190	16037608	6813065	492416953	77374968	25731771	53542181	122349683	112534221	22560927	44820828	39774172	28939002	47958171	24098241	38560029	20931153	36718997	8923266	12905331
1191	17182530	7370248	523385634	89325999	26757734	56366416	131432247	120392992	24279523	44970756	49752522	33309764	48433384	24975372	40960162	21333338	39371793	10273779	14038822
1192	19250005	7914451	532846529	75651077	37769807	54912659	128253473	116177733	26298840	43783277	43983422	30804636	48095610	25305605	44233338	22182360	40563547	11172647	14976740
1193	16005271	7045924	510696211	89828689	23196894	55149270	131782373	122229118	22949556	44051301	39607003	29621579	47676629	24050664	37967460	20543007	37544790	8801510	13324286
1194	16901173	7115983	490280032	74370689	30976860	52043158	117820457	106635285	23489346	44165799	36078785	27746822	46546651	23805341	39576013	19086622	38152437	9618140	13537755
1195	13836216	6008854	443559845	76389451	19106880	49656924	114026803	105394915	19945201	42275871	38373234	28068383	43652718	21821373	33648433	17794092	34659888	8190503	11803954
1196	16927841	7087156	506722326	74322494	29970026	53380791	114642023	102744514	23540239	44984215	38892890	28298396	46029694	23636861	39210197	19516085	38300057	9631367	13449241
1197	16133174	7208175	514938858	96224048	22619160	55053109	139946521	131144778	23358675	46324526	36977268	28281452	48507468	24356346	38471283	21420714	39439267	9103642	13266951
1198	15992027	6882942	502873610	87568557	22987482	55730059	117040453	104712606	22669159	41191050	48060051	33063244	47142407	23937957	38084899	19299466	37774407	9176072	13366421
1199	17068670	7254037	509877606	77897522	29389112	53527630	138234286	130261137	23903134	45694312	41001337	29101679	48478134	24801370	40478370	22121653	38323311	9788302	13544877
1200	16088316	6811812	506917345	74880527	25146670	55638233	129271396	121028111	22657157	44727340	44194625	30974694	48271002	24473328	39024916	20590107	38493688	9267705	13309168
1201	16323458	6923122	490545204	76495143	27382191	53289702	123710232	113876476	22998838	48233806	39168344	28685409	48858049	24510704	40160512	21422107	37758984	9962545	13480729
1202	18676469	7684593	538235863	69015851	35659635	56008378	143400158	135942347	25604925	45411120	43468750	30252451	49448062	25819452	44121645	23017659	40199720	11021486	14585085
1203	16770600	7071051	494266739	75417120	28887993	53143126	132676861	124412948	23382223	43239647	40121892	29012472	48135650	24581542	39678111	20230079	37672654	9279913	13301388
1204	18381843	7617632	519437522	75071601	34862564	54284584	127917076	116815005	25207910	42253061	44518291	30937547	47751209	24983119	42209199	20801912	39451624	9986835	14451404
1205	17776669	7475490	513638994	86577344	30096547	55327710	120175991	106377168	24805860	44476934	51872533	34033183	48077937	25011962	41281325	19867129	39992828	10025198	14496664
1206	14773205	6129935	455472211	69005282	22608054	51814754	106217066	95592800	20949911	47919424	44781787	30519520	44991113	22903187	35329488	16331461	35212696	8363494	12311790
1207	16629742	7027069	497573146	75187373	28718288	53091905	125208843	115687482	23297803	45207419	39250740	28552509	47065758	23990816	40009062	20803995	37810697	10252407	13668107
1208	14489525	6062400	462330629	66352669	21220088	52237637	123282390	117054575	20486273	40656005	42674115	30066576	44807695	22669921	35264777	19319270	34979662	8340690	12120401
1209	15881154	7012205	500478756	93259893	22396652	53964953	130296662	120383045	22806193	40740960	38900058	28985779	46260808	23406644	37241790	20118996	37690609	8918138	13209235
1210	15888568	6677330	496277954	75702202	23853108	54780059	128755710	120574582	22406065	40397776	46140411	31776066	46172453	23602389	37673249	20967785	37473007	9056808	13366115
1211	18114769	7692453	525760545	84831309	32120058	55236787	132463894	121172562	25221321	43740558	41600755	30393448	48960922	25253755	42182083	20803595	40045196	10645826	14415225
1212	18025192	7535578	518855351	75352563	34032051	53502455	125838313	115149655	24770118	40165642	36419788	27663892	45666269	23928308	40561441	19338797	37663836	9686783	13851859
1213	17398382	7520502	524882791	90268581	28506498	55062535	129839102	118271882	24535072	44041979	38818573	28847456	47730893	24509770	39572203	19506349	39598255	9299539	13787719
1214	19298891	7953679	549230588	80713907	35184896	59136894	131021438	117715523	26555564	48459218	55385352	36377505	53003958	27513768	45099715	21452556	41662428	10726515	15497060
1215	15485708	6659351	486833341	79537603	23432241	52576151	123014740	114104626	21977117	40548437	36077229	27078144	44842262	22693103	36361804	19299311	36399819	8758823	12783416
1216	15443600	6577449	478136575	72290536	24955875	52250729	125743455	118416217	21727212	41973155	35901141	27500366	46130930	23253847	37804314	20106388	34944893	9288518	12495276
1217	14811028	6395349	457290933	77845545	22395778	49905662	122260680	114132126	21208990	43520211	34471294	26304026	44569343	22389879	35914969	18974721	35831708	9500261	12283180
1218	17237469	7266213	516293946	79774918	28852796	55406851	130230994	120103864	24039425	43768501	46757931	31678278	48236913	24989740	39876161	18753778	38780917	9350131	13708020
1219	17056931	7348659	529440864	84706348	26796209	57103328	144652617	137439715	24200565	47333955	40984320	30015212	49412000	25261725	41309876	22130888	38729309	9893635	13763748
1220	15131590	6488193	473377312	77652825	22274559	52576118	127078090	119221245	21593348	42728697	41386199	29983325	45880702	23219019	36289970	19594671	36044933	8557557	12730514
1221	20132356	8165866	537124085	70996917	42187685	55056334	126311343	113578086	27113484	43407491	41961320	29793221	49297922	26041041	45746492	20811202	41721054	11028237	15211262
1222	19970244	8232314	557379093	73803336	40668455	56980262	132443672	120469381	27188373	48621626	41346026	29913820	50799626	26659811	45831872	20851226	41832718	11014985	15230023
1223	14989902	6434183	474918383	73623485	22338779	52109262	135324256	130065397	21476802	43954291	36489176	27452667	45563587	22989250	36340580	20566541	36051791	8802746	12761248
1224	19672696	8472347	550368139	101287240	35338039	56416619	135592202	121263116	27411954	42799404	40528047	30088053	49675331	25882605	44505142	21475981	43028696	10883593	15352389
1225	18155999	7562888	523901929	73389990	34902574	54355919	120914646	109329799	24959739	43884345	34458978	26890939	46743450	24290619	41567880	18995839	38849388	10143659	14167015
1226	14219434	6085970	450060007	74920811	20472953	50013567	110390828	101193781	20235868	38360725	33434207	26327875	42709333	21362096	33565365	18353747	33854354	7804906	11581305
1227	15764894	6526611	463299672	66234108	27972014	50948061	110323990	100603095	21776425	38289271	35534321	27760356	43589872	22355284	37412970	18059011	34641856	9185137	12456705
1228	18688778	8244884	545199363	107311418	31169561	55680490	131838958	116721647	26537212	46633125	36860623	28433802	49397714	25380295	41914905	19540537	43156992	10648348	14854256
1229	17718664	7425523	521127740	78804239	31055494	55341762	128865144	118642682	24654014	44104243	38266940	28270939	47702878	24579900	41511501	20745855	38701757	10279510	14111602
1230	15117584	6504388	468090343	75557327	23206696	51419220	131803090	125554106	21494685	42424230	39939717	28781907	45829097	23177912	37431073	20686766	35868226	9283247	12583744
1231	15119410	6441637	447169517	76244627	24755621	49143388	109113021	97716682	21454324	45587048	39827301	28757491	45174809	22738316	36656399	18605078	35764749	9432230	12748063
1232	18790845	7813809	545524378	77253916	35289900	57224038	124669324	112386007	25712991	43403691	42163761	30327549	49484238	25609778	43922007	21252696	40657906	10428850	14595786
1233	15463503	6536123	460440350	69214757	26536953	49216490	125955417	118956424	21696024	42119485	35214728	26273754	44436133	22676203	36438092	19033654	35470564	8724085	12382767
1234	19113413	8065735	528552662	85649343	37420082	53624229	118708067	103500590	26276814	44069076	39550656	29206306	48015477	25019953	43569616	19956400	41893577	11278549	14812132
1235	18897170	7967390	546940387	80437139	35001848	56146621	147762758	139551453	26188063	45332781	38530591	28595366	49594789	25797399	44278064	22963774	39948954	11408395	14756039
1236	15104126	6515899	489330014	76223211	22036083	54117783	128893570	121448952	21667244	49090697	39856118	29007902	48582710	24152011	37911792	21100578	36330981	9288231	12799089
1237	15425864	6515325	459763187	71303578	25697907	50439410	122236727	113874112	21763177	45915358	40173722	28634908	46331016	23472137	37421130	19050570	35729530	9139309	12744216
1238	18387432	7779257	553371329	82466846	32540994	57661965	130508382	119391646	25470078	41206801	38444908	29159120	47198049	24691384	41705342	19450255	39784244	10100894	14393063
1239	18906641	7799700	541387164	71522743	36391920	56267567	139967411	131600537	25866203	43100010	40207107	29517038	48276094	25373180	43746243	22298753	40145490	10349491	14479642
1240	16862459	7081569	497055495	73644180	30225702	52462580	121330383	111392526	23358221	41812975	35453039	26793643	46122516	23590548	39570994	20251103	37532678	9432245	13184656
1241	14527846	6306018	455729141	77640825	21330115	50011501	122565273	114919130	20836059	42162857	34979668	26453027	44443444	22256914	35359319	19203788	34583142	8817555	12240432
1242	19567086	8290755	551731059	93209579	35445730	57099898	135703634	122368440	27091442	41502896	44696590	32030071	49201067	25825240	44140497	21745579	41743066	10726209	15379832
1243	16333688	6817953	494851092	72317400	27240268	54297681	120223477	110358884	22668769	40395869	44702722	31248882	46620706	23961591	38390921	18498019	36454641	8852884	13155023
1244	16887021	7114381	503412095	74395573	29120614	53271002	137258140	130270073	23640556	43764327	37462029	27593881	46360643	23956846	39761850	20541735	38244274	10058981	13446078
1245	19851348	8505032	547733912	101106141	36554214	55790450	125965065	109248787	27534219	42889338	44244295	31513311	49327784	25762108	44478410	21715175	43500971	10574330	15579716
1246	15094736	6595659	466564194	84339536	22405510	51647274	117947936	107340125	21541936	41389538	39700651	29497341	46574783	23241970	36519407	18886717	36154528	8705599	12796459
1247	18379117	7701293	515275009	79847376	35127891	53277429	121198270	108281181	25318099	44576626	40562939	29044772	47620025	24748077	42468411	20476507	38911815	10349250	14392395
1248	15971174	6852798	483757942	84661717	25107054	52202276	112404608	99975769	22664773	43457259	36176013	27341419	45309147	22890406	37416560	18703536	38898278	9561101	13103259
1249	15779371	6640231	475152118	72115109	26366586	51069737	121416571	112686210	22020032	38970301	41320865	29333174	44024899	22694207	37019341	19294536	35702847	9202397	12627202
1250	14958518	6411304	464614261	78957301	21804106	51903201	119629251	110089438	21321605	40687748	46482997	32201242	44848615	22835963	35849631	18726844	36311935	8941815	12856615
1251	15173788	6576792	489763832	78506040	21316939	54613474	141093534	135916510	21830428	46137399	39354187	29365924	48643482	24258056	37972069	22098933	37024999	9012946	12814235
1252	19564557	7944309	527745605	72026595	40275843	53971009	115701631	101493655	26470982	43125491	40300038	28634938	47208781	24897941	44208012	20191766	41489391	11069997	15056947
1253	19308308	7962148	534950629	74246476	38389904	55015007	131990585	120880673	26273870	43055171	40317340	29142320	49372318	25747526	44328445	21822704	39960754	10497792	14805201
1254	18855167	8221939	546281612	101750989	32641001	55837145	129428739	113943601	26684187	50239592	40467882	29672539	50205380	25856909	42421110	19569179	42499068	10616204	15277948
1255	18273645	7895429	539557412	92137818	31043450	55437043	145168601	135406241	25796383	46827519	39114647	28604309	49116870	25370748	42370943	22007893	41390485	10999963	14546656
1256	15353910	6686135	481510396	83066241	22872602	52523167	124118036	115164568	21864466	39933093	34015193	27056933	45363617	22844473	36336151	18598938	36149777	8744560	12517792
1257	14725385	6256085	450784398	72598397	22878288	49465304	117978742	110028802	20912263	41338093	33731774	25809561	43601720	21914570	35764010	19366176	35415180	9394152	12197704
1258	16446002	6984138	491006916	83447640	25876285	53412591	125105158	114391386	23122969	41101352	49864441	32901171	46452450	24017692	38255853	19443559	37658556	8950907	13448705
1259	14869834	6501011	450985425	86302344	22392751	48961217	106334278	93944808	21218102	39179719	35007611	26766069	43157423	21663410	35238580	17938881	34770070	9078551	12289085
1260	15748906	6670109	485749700	77065682	24729720	53149413	116890190	106525115	22227682	43537305	42463415	30007371	45635313	23198884	37853073	20329982	36218984	9243431	13031572
1261	14725596	6278266	469798454	75416571	20710504	53386985	121960146	113780862	21101359	46726568	45842607	31500740	46737325	23537509	36721002	19742684	35478837	8711968	12528155
1262	16279509	6850013	488217039	72598584	27313447	52975353	132363690	124853276	22792937	43729627	43245940	30311109	48028500	24316171	39836870	23121265	36776082	9446702	13484479
1263	15556998	6751370	484191970	83372846	23294845	53137816	125403962	115932094	22217915	45275807	41189268	29670624	47602777	23881885	37901008	20492816	37417704	8933249	13035297
1264	14615675	6213513	460517032	68577750	22499589	51011692	125919616	120168083	20675610	40610002	35036734	26991546	44822748	22469067	35713001	20399501	35128679	8147742	11955820
1265	18366010	7677831	516925453	78577220	35172588	54580852	119068288	106527058	25207761	41386521	35058346	28119207	47099056	24389961	43019856	20466631	39339192	10492663	14215303
1266	15161770	6414035	467133813	76044969	22458781	52677287	120852224	111682683	21468674	43059320	49037023	32773422	46602311	23667622	36745028	19341925	35942917	8460617	12663438
1267	17191816	7667410	518470817	106473553	25168313	55689020	134957120	122343497	24803064	47337311	43617386	31240495	50100776	25300831	41316146	22010455	40638867	10174315	14508560
1268	17421883	7370373	519604100	86571137	28437629	55732213	121872580	108936117	24402543	43877220	47106015	32296731	47834769	24672451	40250597	20122967	40075536	9808920	13927502
1269	14740721	6373716	469172358	77517377	20980193	51601081	131139547	124997539	21158579	42559434	36870378	27450231	45162285	22672746	35796074	21054805	36003382	8354165	12260335
1270	16048822	6866035	487258510	83617367	23947455	53923074	131938741	122826751	22785634	43316304	51944910	33580977	48226231	24581774	38851208	20979661	37780364	9123782	13839790
1271	17716781	7459000	525357631	80618987	30888246	55519309	124981287	112905114	24565741	43836766	46458954	31801251	49241441	25245873	41439489	21245288	38919037	10002853	14217008
1272	17040453	7480402	501855478	97508260	27067538	52979193	128477078	115898904	24259240	43428537	41075106	29762739	47622763	24321733	39251194	19658138	39053420	9581974	13991423
1273	14884713	6559934	478492765	82644873	21159457	51548324	132969043	126105751	21539433	46333163	36133965	26720338	46184150	23114666	36339040	20657186	35420305	8941907	12489394
1274	17255321	7433730	526334229	85147492	28705606	55278620	133393145	123243300	24362896	47848061	37111420	27965043	49031570	24969220	40023624	19923152	40422816	9513703	13697923
1275	17578921	7447830	527599174	80060929	30576656	55110268	131739578	122032696	24551765	44897232	36660148	27659979	47476790	24426839	41002068	21399309	38760993	10089702	13801286
1276	15843553	6708945	487748308	71046317	25909831	52962054	134589668	128454619	22378259	47240436	38607019	27776375	47713168	24173909	38762285	20423743	36431512	9426018	12999716
1277	14000361	6102628	455863068	78825267	18248433	52225153	120851065	113331734	20162288	39305757	40783271	30047413	44507015	22316633	34806703	18318814	34777199	8353744	12038276
1278	14148463	6055408	460171721	71263584	20024646	51186394	119076077	111740803	20127611	39064416	36313319	27331474	44503063	22187779	33747075	18041268	34733258	7938026	11800450
1279	17655825	7495604	522714212	82887422	29796995	55897438	142362142	134099015	24726450	44839206	44599070	31541914	49360712	25371680	42200372	24114838	39517049	9540918	14086265
1280	16342662	6989585	487584121	82342553	27272884	51748766	114286113	102190839	22852602	39663418	37008436	27550826	45742872	23116896	38212343	20253006	37915957	9079959	13062933
1281	15377392	6616917	480128433	80727387	22710347	52890235	125120396	115813163	22051533	47294493	42677671	30256726	47382130	23803483	37408806	20422064	37056800	9388512	13080133
1282	16584502	7026940	496101560	74810348	28562461	52556559	132685683	125078295	23245497	43201741	35194812	26862860	45971150	23618193	38779949	20002446	37287073	9356901	13216596
1283	16242787	7114528	528139628	87195339	22908619	57280056	147199722	140488400	23461054	51462633	44660620	30879305	50398418	25519387	39598414	21420974	38538961	9377353	13707348
1284	16970455	7210625	512880409	78269594	28663485	54302834	135708385	127646036	23781252	43418254	36559349	27805786	47569953	24278152	39650799	21747342	38655231	9071953	13441778
1285	15305854	6544565	476990825	79411791	22944102	52404773	116366375	106006805	21681094	41957290	42547896	30110969	46081946	23060113	37350567	22020094	36515679	8896809	12721822
1286	15151958	6520593	484607098	78904025	21118832	54042882	135365846	128900553	21705262	43382561	45247053	31399835	46991983	23804960	37245636	20391388	36327628	9347192	12850610
1287	19088526	8026923	545411456	83978248	35824906	56612631	127336784	114293576	26301641	44347890	40624862	29973978	49172238	25584560	44045503	20619921	41842878	10920695	14863586
1288	16691407	7241524	500991795	87116129	26801601	53047063	138647826	129987461	23693574	44284534	39572218	29011296	47851554	24390852	39236321	21098517	38914886	9629375	13478878
1289	17825978	7484557	520210034	78688998	31499586	55683351	134344815	124618659	24763465	44333353	43243702	31022230	49128205	25388915	41726448	20341646	39690788	9970478	14177895
1290	14832576	6380174	461199622	80104285	21227713	51316162	120458392	111546909	21156030	40960353	43790244	30152202	44818886	22701773	35783491	19280430	36158398	8408552	12379051
1291	15375813	6528541	470662004	75173550	24193392	51345423	120152828	111451061	21673354	39390728	36552640	27243216	44282655	22486366	36159412	18667505	36463893	8683391	12578878
1292	16395297	7011800	488517044	80830669	27558544	51664968	121831567	111102426	23013410	42683212	40275683	28717584	46392157	23591163	38786511	20834003	37272215	9519467	13283145
1293	13877111	6055228	446300736	79172857	18606984	50527038	113626703	104757653	19936784	37360546	38250111	28835773	43139853	21596515	33907400	17795869	33363650	8421976	11914512
1294	16962685	7216614	499905424	86082099	27545097	53543687	125707501	114361283	23822124	41309593	46099783	31398784	46284484	24005311	39255733	19232681	38828599	9940421	13687823
1295	18692024	7673141	515915152	70562413	37104220	54028451	128399565	117498979	25491129	44704734	45405649	31374256	49190229	25599239	43943286	22199527	40651101	10509306	14737578
1296	17042147	7051841	523007459	73891565	26944643	57126880	142649886	136303978	23995415	48374945	45415452	31036955	48281656	25037202	40368403	21447059	39240568	9979289	13487042
1297	14699455	6258131	471225999	68939485	22515640	51665450	123214701	116855772	20743174	39098251	34094357	26377283	44008023	22214928	35328815	18470459	34452323	8599900	11968019
1298	17212495	7446851	529006445	91276058	26359841	56098385	139538346	129181347	24592776	49308923	51372435	33433682	49188725	25406193	40035610	20893712	40713673	9809717	14508185
1299	17457069	7554322	534403439	86637645	28522082	55831114	147227292	139818171	24671034	44764406	36951579	27839963	48530561	24947973	40611818	21211902	40118632	9749155	13836873
1300	16377765	6960359	508923965	78733735	25776600	55398210	129983499	121227352	23062526	42762761	41660438	30403880	47307663	24127589	39032945	20759570	37239281	9455847	13301464
1301	14675508	6208024	446044996	72193721	22032990	50549014	123757224	116196303	20823856	42910279	49484775	32400844	46332372	23419200	36380022	19905079	35709535	8479310	12664032
1302	15772634	6672088	506236631	73932510	22819042	55834823	144732904	140012272	22352116	44135423	46011876	31163622	48593577	24730123	38152185	21081325	36561078	9065390	12901189
1303	18316189	7573787	532852561	78035140	32659550	56319988	126615403	114773348	25316876	45801741	46774609	31430665	48323621	25323271	41787183	19103523	39830521	10399776	14320816
1304	17821204	7413506	513656435	75743907	32483981	53474675	129102331	119626996	24586040	39330522	34469140	26567976	44939335	23520608	40038631	20297052	38343669	9420980	13585392
1305	19640848	8031222	547686098	69864116	39911903	56283572	133389913	123326611	26562882	41422672	35786835	27936109	47806711	25340020	44083954	20449661	40171029	10015725	14457166
1306	17013786	7126712	500687252	72314093	30571162	53227134	127658255	118697685	23675242	45198786	36765552	27590638	47130349	24201924	40162695	19755566	37285666	9940673	13550993
1307	19927265	7980844	530851479	67212471	42198053	54515639	113203958	98684148	26589731	39596560	46147886	31367730	46430616	25053447	44072459	18054559	40154336	10603363	14777414
1308	19313776	8202394	545645445	87480917	36525085	56019339	135101514	122836091	26745797	47283074	38841311	28951260	50409242	26147193	44854441	21137791	41909674	11154081	14980751
1309	15117996	6345345	456063950	71306781	23992527	50463329	118976569	110892588	21214598	38935633	41846661	29345854	43477628	22320222	36284880	18833247	34517196	8993536	12231591
1310	16292793	6774049	493908289	65731533	28745475	53117315	124474924	116654009	22574703	42980362	36836842	27769523	46277368	23657221	38520244	19798539	36369469	8922539	12765868
1311	18699179	7701424	503644708	71170543	38886479	50995495	116461260	103391969	25446260	45654973	36847742	26849331	47036989	24561348	42356917	19758999	38703273	9901735	14256717
1312	16631642	7099305	498407036	83157426	26830693	53889727	129222520	119198009	23470563	44001499	45401842	31644348	47168398	24283778	39384306	19779480	38958051	10003225	13576703
1313	16153828	6913936	498991507	80086368	25047776	54540500	133903085	125868820	22925209	45747948	44430352	31048844	48317146	24466304	39819458	22538028	37279782	9750672	13577083
1314	20370065	8293429	559087921	68886951	42847924	55983637	135406870	124607891	27376547	43394667	38135106	27931773	49764801	26248615	45832481	21991637	41779968	10710930	14917858
1315	17622908	7559218	535886560	83921074	29595739	55429289	144051858	136107949	24699199	42920138	38618212	28261728	48360549	24811923	40826853	23252165	39143310	9331412	13906243
1316	15394804	6619626	464007427	86223596	22224708	51899741	118595312	107631663	22012410	42386256	44070637	30685502	45780058	23205409	36637629	18713220	36636832	8863862	12982809
1317	15380758	6533839	484673327	74200551	23370273	52843289	128167088	120890570	21749665	41677288	37569708	28057484	46038497	23173708	36768747	21068787	35987234	8803047	12419152
1318	16938692	7296493	512917733	88209960	26836118	54661055	131435258	120755423	23947212	42778825	44975283	31473112	47389637	24377642	39353263	20320069	39751824	9745598	13862645
1319	13096003	5643602	432288767	72651017	16856069	50255077	101582970	92046226	18789949	37486655	40313529	29730269	42573773	21059210	33138083	18141985	32739556	8186245	11525174
1320	15630265	6885934	491606934	86439137	22880366	52578811	141145213	134623359	22500288	44170126	37074827	27600360	46635329	23594152	37533487	21087687	36923478	9207409	12939642
1321	19938295	8457102	573719403	91007799	36075103	58541420	152443596	142303048	27716020	45967136	42697784	30534273	50947388	26727430	45097378	22925623	43763915	10812980	15525543
1322	16384880	6824470	501793110	68614313	28451152	53468393	117964208	108227832	22820765	44407967	37057377	27461341	45443336	23326811	38336714	18559264	36401405	9807421	13168309
1323	15376531	6470488	483055857	71492821	23200621	53744656	129090348	122142216	21701470	42915466	43730450	30115604	47018988	23858412	37144335	19019596	35539634	8931803	12782016
1324	17155127	7110879	500030349	73955894	29906344	53418857	127682373	118017511	23831933	43817025	45837709	30929145	46903562	24329297	40139496	20639028	38311723	10081503	13707979
1325	17452415	7233314	502969676	72819088	31616918	54255043	125748799	115646852	24075393	43658300	43824221	30727644	48058612	24892400	41173371	19087366	38108827	10100722	13747636
1326	14794463	6320705	461977217	75705381	21590868	51648600	123480392	115511190	21088445	42123267	41901243	29833172	45580453	22993776	35334111	18860075	36562175	8039271	12414435
1327	19457325	8124480	549010687	83786910	36427668	57542408	133542916	120947560	26774398	46554295	44408700	31407258	51840615	26785576	45129589	22192974	42185089	10469259	15190345
1328	15036665	6613006	470834374	90575265	20347477	52646961	118695996	107461724	21683937	42081921	43938906	31060343	46091461	23221868	35867748	17856073	36647362	8490928	12877037
1329	17785900	7699034	545848416	90661425	28860318	57173574	140473438	130766070	25146709	45875387	38141921	28912006	48598600	25011425	40995769	21630303	40347754	9442813	14029820
1330	17896696	7730592	526434640	93770508	30520636	54564313	120371654	105724177	25220257	46077404	38813446	28438059	48018890	24585716	41160459	19459933	40367805	10778754	14654982
1331	14301682	6040061	446744432	73813521	19972704	51127368	113071474	103710917	20279761	39176660	49617107	32595904	44479567	22592556	34241025	17353292	34574773	7755179	12191680
1332	17980469	7483219	524817571	74532727	32904197	55296265	129449744	119366052	24812964	43680309	41509497	29715137	47874969	24857869	41713632	20721216	39568615	9883194	14202732
1333	15636890	6673579	486542080	78977721	23464364	53248119	128707256	120865979	22249442	43839026	38891995	28315127	45842416	23265563	37511606	20746807	37063911	8979956	12754427
1334	17105551	7288303	504168791	80997708	29320334	54219952	132389539	123293229	23974662	42851764	36810031	28385846	47460039	24358991	40367179	19643185	38412352	9763738	13783578
1335	15412178	6856677	478135912	96473709	21164703	52387027	121123712	109208551	22326036	42160555	40033598	29721856	45684683	23059644	35903536	17991282	37849986	8642155	13112322
1336	17891792	7382773	517304641	69588709	34033182	53814136	123728461	113144851	24515458	43749620	40631267	28773228	46838465	24511893	40358249	18478300	38284246	9311690	13728926
1337	15937951	6769113	488351527	80131247	25086564	52996864	115011523	103965784	22466203	40513564	36963991	28163778	44475784	22638511	37537344	19636004	36694320	9645259	12884562
1338	15551201	6660411	489173383	75329354	24205313	53718683	128708198	121291989	21953648	42535927	37240266	28418604	47429715	23756506	37986013	21078842	37166042	8694903	12610990
1339	19584033	7962237	518962918	70925902	41460554	52848839	114859503	100465472	26352804	42195155	41539572	29602193	46974977	24984584	43921673	18750571	39619991	10929041	14622901
1340	14598568	6244284	486334766	76359646	19272922	54675938	120253040	112209873	20885773	41179813	38786520	29099960	44971792	22570237	35287160	19463918	35597220	8476382	12053421
1341	17490610	7420447	509051673	83319871	30126017	53884294	131885386	121530172	24442754	42934656	42167039	29989235	47393552	24589470	39938440	19166351	40070700	9465234	13839887
1342	19221020	7955058	541454895	74590874	38040971	54773385	131380529	120016049	26358651	48258897	38417363	27883935	49515819	25664569	44465617	23016991	41108080	11186841	14818065
1343	17291828	7217097	507085422	70671920	31844646	53311899	129152698	120547599	23849280	41950835	39249181	28602408	46409254	24061556	40354472	20652077	38717196	9394314	13515380
1344	19141037	7967346	532370321	81484959	36935403	54697323	122565204	108640266	26241527	44503144	43520377	30223978	48410063	25387753	43592327	19851622	40669604	10988465	14801596
1345	15704305	6610876	464937864	73888851	26010009	50817330	119368079	110257593	22021199	40240969	36385781	27392281	44697708	22758313	37156957	18731726	35565276	9252016	12715997
1346	17183449	7333195	490015152	83687393	30045794	51722208	130879164	120758467	24024515	41756159	40354881	28970929	47286858	24252352	40132462	21068044	38522861	9435379	13826529
1347	16019958	6705121	497575615	73281853	24878219	54856528	128729768	120746006	22530936	42928751	45638214	31232992	46707977	23964421	38274925	19417622	38011711	9621873	13230754
1348	13345369	5758232	427812963	71781166	18170600	49129020	114399722	107200907	19169789	39147162	37299979	28324137	43456611	21529426	33517016	18828698	33058770	8197294	11441703
1349	18111987	7493113	524963639	76690766	32045110	57094868	130223729	119061933	24968661	45872718	52591479	34665862	51049534	26467184	42529660	19525035	39685640	9952453	14317642
1350	15951147	6767269	499299890	74559408	25223710	54224587	130489738	123166360	22521632	43220487	36420758	27962419	46200857	23469585	38028550	20852773	36773645	9088071	12913084
1351	15972719	6556153	462480842	66298006	28190488	50623567	112634449	102339690	22068775	41594247	43745630	30024603	45591999	23325321	37751353	18988455	35486054	9064028	12863214
1352	16240423	7049889	508244870	83720096	24902904	54325704	141005627	134024092	23245995	48070162	38676049	28507464	47937532	24300653	39342352	22566270	38754241	9592361	13238151
1353	17698723	7417392	516977746	77268911	31886116	53993312	127402150	116812428	24572493	44021845	40763456	29065972	46350507	24264477	40002731	18624411	39530194	9656810	13886816
1354	15923515	6605317	470631152	70107785	26809092	51621828	119476334	110085045	22230763	43847305	46497959	31364338	45764944	23542734	38058305	19760946	36012045	9324279	12879090
1355	19358819	8020034	559951257	74755972	36696228	57456882	148114145	140422100	26509593	43218734	40780869	29458370	49827861	25941645	45146819	26271361	40867422	10195084	14847812
1356	19972433	8209219	542361644	80279572	39559954	56058934	126210919	112155254	27186215	42973976	48619861	33181492	48570313	25859111	45073222	21197612	41708569	10874183	15436493
1357	18495955	8066907	547983697	99708802	31289260	56652072	128215156	113748839	26034371	44304679	39540400	30015503	48940780	25159101	42262847	21233297	40632395	10257197	14779012
1358	14720037	6231721	453862505	69930890	23101069	50258268	119274298	111437735	20797584	42520830	42054018	29688505	44787856	22652452	35820598	19990756	34378223	8295653	12132002
1359	15072443	6374277	461280887	73812886	22622938	51467958	128077196	120875170	21237364	39957638	49051747	32304117	46155762	23494436	36458551	20352241	34986769	8204335	12416117
1360	16248220	6762798	497818430	71742367	26245366	55130725	125109242	116114629	22763246	45080516	47720948	32416585	47497815	24400032	38893152	19108683	38315279	9508651	13383610
1361	15636163	6616707	490315232	70187745	24846744	54308012	134564264	129253398	22012850	43170062	35578644	27939537	46957297	23745697	38140944	21084092	36170903	8330504	12429319
1362	15500809	6579356	477584597	76331817	24054758	52345366	120332269	110891005	21899869	41890941	40700050	29362978	45802381	23142440	36846031	20087094	36304017	8749619	12848045
1363	16503861	6993543	494691829	75578541	28038603	52372574	131857782	123905964	23166772	44179830	37992575	27647265	46262197	23737098	38490688	20462078	38028800	8917437	13163820
1364	14455046	6246175	463517200	74292941	21065499	51483955	123432063	116402584	20652848	43720244	36785130	27571441	46222258	22902480	36312807	21141304	34238211	8507735	12051676
1365	15351351	6581846	479091528	76011467	23794503	52367729	126422519	118772388	21837280	44645043	35287185	27184666	46480978	23230486	37947064	21677664	36612235	9472554	12700518
1366	16591614	7252634	513328260	94896415	23627535	55276768	139830316	130291572	23843507	45859824	45771802	31394484	48790789	24803103	39092204	22167263	39003734	9159067	13787328
1367	16282111	7375205	513420770	106539636	21878695	55032910	133774649	122147295	23648392	42600135	38078821	29172559	47988497	24119558	37938506	19980194	39633025	8981832	13601471
1368	15364448	6459698	472475211	68435003	24738875	51514879	130685609	124559192	21667117	45074905	41406285	28727953	46067655	23496372	36933138	19555504	36067322	8830540	12464090
1369	16284860	6906989	470436450	78411308	28449595	51267616	111232718	98797305	22731146	43301890	40361788	29520091	46503581	23737601	38711516	16739350	37704415	9838659	13050972
1370	14200990	6262461	450242827	83645141	18775026	50982105	127293386	119708961	20764709	46460905	39217635	29004631	46477024	23051957	35685266	19722867	36271681	8941242	12509787
1371	14795994	6282739	468341781	69416420	22529609	51770477	128203817	122282375	20958171	42347154	38888287	28415748	45670286	22990210	36429401	20334838	34701305	8936689	12201504
1372	17039908	7093903	498710630	73657045	30014271	53680043	124229319	114281460	23670901	45642832	43196448	30118075	47952813	24518561	41117424	22199449	38085786	9857504	13597841
1373	16186812	7096308	499154644	90380277	24539529	54380728	127516790	116941199	23145537	44142355	37253460	29223565	47432603	23984767	38068995	19296676	38198184	8712399	13289487
1374	17207306	7298303	510864977	78483366	29498325	54119706	140749597	133210872	24088401	44936665	41639905	29593400	48375856	24894717	40762964	21624943	39044535	9794833	13632112
1375	19468862	8271228	548380607	89665925	36920457	55109088	131096746	117483713	26872849	42993340	38378929	28468373	48543724	25383035	43259373	20509193	41809691	10438125	15032965
1376	14241210	6059013	446134956	69325328	21773492	49401878	115691329	107857794	20314209	44328855	37684984	27484922	43860481	22064870	34876951	18305530	34643969	8972986	11966008
1377	18982964	8061989	532511769	90401662	34798538	55333511	129884311	116150068	26402037	47080148	44224015	30963268	50061845	26027561	43638126	19656317	41719105	11004769	15063074
1378	15536242	6681574	472305276	77800140	24911001	51266830	125580092	117206607	21970750	40966298	36128770	27621145	45474026	23056977	37018473	18455130	36667623	9349540	12708195
1379	18712924	7798239	531687293	77460575	35859664	54759808	126704087	114655068	25680110	43274074	41068437	29642197	47843455	25034976	42281929	20053067	40178346	10061768	14511593
1380	15755651	6675165	467586572	74859960	25995376	51545234	123705811	114917147	22149791	42387859	41517062	29759920	46513449	23609177	37908381	19755772	36662397	8705432	13074638
1381	16423245	6836100	493598707	69022754	28061119	53404195	131599967	124646925	22803076	40692235	40758014	29371461	46201167	23786680	38777331	20544000	37383554	9036796	12976970
1382	16549788	7026802	484238028	79655648	28018813	51924061	126705592	116969654	23218713	43221986	39417768	28779983	46590282	23884102	38595867	19291216	37310654	9279015	13125474
1383	17292072	7463997	512430482	89161106	29496869	53719126	118591645	105169637	24340625	44345543	35808499	27658833	46829837	23959090	39721934	18545813	39688029	9949014	13918967
1384	17657640	7434233	524864830	76869609	31393821	55213119	132775515	123640498	24577779	45329372	35569001	27177318	48265138	24737964	41652156	21037932	39930390	10387220	13924690
1385	13855575	5796720	427824399	67760459	20723155	48963512	100166287	90012393	19598107	38657594	39341210	28647349	42129191	21168373	33496046	16912601	33484776	8334482	11868819
1386	16774448	7053180	503591427	79343009	27022443	54992242	129976819	120162776	23600038	45961804	51480335	33871849	47917944	24805367	39800061	20408233	38353914	9718773	13827368
1387	15965194	6923554	482807407	82788486	25991436	51401265	124267000	114440351	22629938	44072863	36427694	27368767	46601928	23438075	38430302	21324234	37251253	9243125	13082943
1388	17288251	7308323	513161056	76511893	30586487	53483133	133396157	124484975	24047945	43300595	38079172	27780821	47679878	24516350	40158023	19953339	37195114	10106569	13641579
1389	16421712	6959935	500100363	79932886	26112631	54301595	126349613	116746400	23056945	40199484	45174694	31418508	45448656	23597609	38204120	18953597	36737219	9226418	13361338
1390	18097928	7572832	517877300	78751331	33483573	53869838	124698414	112901807	24981165	42531792	39055025	28669701	47441525	24544205	41545829	20591757	38987208	10294122	14232306
1391	18714790	8209957	559171168	101711506	30758413	57398548	146343423	134948304	26514920	46148783	40517906	29667690	50450158	25955895	42961895	22618672	41839703	10281210	15070709
1392	17206003	7308933	526815682	81326478	27913698	55758085	139547510	131432983	24178159	42890810	45103711	30953784	46829293	24411852	39904173	20960837	38701471	9709433	13893538
1393	15737889	6699522	502230924	74447221	23711547	55177519	137366044	131234914	22437731	48608004	41091041	29408453	48413061	24458095	38327485	21197122	37423291	8895351	13053746
1394	14995383	6383028	472468534	70024156	23746387	51226315	124168634	117273485	21133460	40100449	37412175	27942577	43791889	22347793	35498521	18948227	34658656	8425948	12080640
1395	17008000	7201845	488193968	79317663	30354792	52228419	121406609	110235397	23632044	41873382	40882868	29666722	47048228	24122002	40303752	20021367	37938198	9654357	13599564
1396	16785687	7062693	517115393	77476820	27131013	55189785	128841930	119872743	23470756	39825162	39419735	28495726	45509566	23542765	38106375	19126603	39283081	8940727	13401863
1397	19672216	8060825	545424357	73506044	38864424	56257979	139372548	129362400	26745767	43125271	46017431	31610698	49195210	26095444	44722109	22021414	41250640	10375409	14963213
1398	15714808	6763983	499908309	77085621	23641102	54164580	142230629	136696924	22436297	47067463	40889356	29175955	48197160	24396511	38165942	21225530	36779428	9239686	12933987
1399	20409825	8337962	543688550	74714545	43197287	54672214	122167435	107653231	27599894	46555556	40454849	28943429	49431812	26021285	46308258	21577038	42532456	11437042	15540030
1400	13336634	5631444	415432936	66291189	19445116	47008831	109015296	101538073	18951944	37334426	35213393	26689407	41674682	20742680	32225467	18638186	32194585	7631994	11116985
1401	18228600	7723471	532436830	85052600	31853388	55390732	137370611	127056554	25399979	43612481	41189816	29511119	48511704	25146105	41715774	21113352	40961980	10207935	14268857
1402	18294422	7767932	534587355	88058364	31354726	56999753	133525127	121753636	25524275	44253584	46942875	32628588	49752212	25771710	42488238	20825862	40770968	9944424	14732043
1403	14988418	6500655	469825866	80577090	22186936	51469054	120328283	110897838	21406924	42984617	37634288	28042570	45726306	22978780	35525694	17955439	35593429	8524757	12341172
1404	17876812	7493196	515225368	79118831	31863692	54114886	135588182	126260192	24820103	42762882	40492328	29203059	47599467	24701029	41167759	21283125	39447065	9919842	13986107
1405	15456303	6612831	475566234	82263817	22460394	53111379	122881369	112926793	22019213	42812300	46297826	31892158	46648114	23686375	36784214	18761487	37003888	8865806	12993211
1406	16803554	7134575	507230083	78875702	27680736	54412486	136699839	128744681	23593461	42045485	38454903	28899701	47443347	24310253	38920159	20043612	38421184	9199966	13462238
1407	18643051	7720902	519331869	75482407	36816132	53353562	116000483	102236669	25444353	42013180	40751752	29181864	46607615	24477507	41974619	18611542	39612072	10343582	14539015
1408	16304783	6823059	496623719	73990675	26633256	54218334	123222898	114008892	22728678	41244028	44518541	31075608	46717029	23778955	39469713	22758267	37977135	9167176	13162675
1409	19285922	7945021	547157858	73883667	37455877	56591838	134239283	123503315	26341297	46323706	42371386	29880160	50467814	26249998	44846622	22111883	41126578	10929961	14771440
1410	20882093	8647150	575233201	81774618	41926421	57853594	141555219	129450379	28427335	45715880	42955161	30176716	51746000	27129630	48242897	24583752	42633247	12106146	16072762
1411	18671949	8044450	551829489	95367914	31587676	57705312	135646555	123018936	26128318	43561372	42064778	30784425	49975830	25824044	42492751	20448333	41573205	9990242	14671135
1412	18206059	7654830	526283818	81273432	32865900	55012921	130880631	119360193	25394562	49719368	42521085	29923252	49565524	25611662	42013255	20247271	40848034	10345126	14407324
1413	18509244	7482917	521220097	69095754	35378136	55415074	118658176	105989147	25181554	46215640	54013900	34135661	49008921	25685085	43228474	21362846	39720314	10045564	14450432
1414	15341609	6581940	469775803	76126700	24236573	51566605	125747290	117807127	21694422	41449401	37921188	28369195	46228460	23272341	37287202	19842277	35786728	9002085	12692843
1415	17077637	7222326	506384215	82059570	28140538	54780817	130434426	119962815	23905211	43414281	49184335	33238651	48273797	24979454	39704741	19309335	38433117	9541686	13746609
1416	15724578	7045101	508465780	96889292	21007926	54872432	134376452	124743077	22862558	44697121	36373777	28322991	47463723	23831095	36971778	19310421	39128545	9135922	13072456
1417	17281894	7308596	521451580	87063945	26649062	57155306	131536106	120498783	24346248	44908365	51281444	34055512	49832815	25469179	41327820	22440048	40457409	9985072	14261414
1418	18468578	7552482	542039290	69581632	33687631	57542963	141223482	133434085	25393596	45488107	44646886	31358957	49340217	25751512	42746786	22949333	40145873	9632379	14223701
1419	19090591	7932177	544558330	76209005	36434571	56851202	137439259	127502564	26145876	44273934	41207685	29832598	50113348	26094906	44266441	21423562	41090902	10230214	14688747
1420	16210371	6917192	489253845	79259937	26800976	52445190	120341476	109364407	22910013	46692041	42493244	29775211	46694734	23858171	38178177	18675666	37058229	9523726	13466247
1421	18794037	7825793	523480153	80001584	36006341	54316804	122489065	108915671	25709279	42512400	45891381	31311025	48795566	25481873	42725607	19310020	40508457	10272367	14641041
1422	16571628	7120958	490988683	83392039	27474328	52268534	129934180	120645030	23358567	41824124	38886424	28449536	45911246	23584293	39082179	20092781	38198533	9682262	13429794
1423	17043409	7286374	504806920	89302921	26864307	55011693	126960211	114988715	24019647	42346295	51971609	34185857	48105215	24831647	40265096	19589693	40241128	10111395	14288554
1424	18709516	7716593	543077638	70013532	36001997	56003700	135248174	125968542	25665409	46365614	40333166	28898569	48683192	25457299	43238282	21151457	39316123	10732163	14552908
1425	20299870	8439721	571820343	85165205	38256910	58788162	143683357	131728355	27979020	49657875	50325302	33330550	51711940	27365172	46285259	22024736	43748779	11456704	15714064
1426	18775351	8100185	536160812	98331059	32037026	55602553	139853425	127258899	26353916	44398096	45357801	31427924	50312411	26008115	42747925	21713555	41679846	10154712	15012833
1427	14962293	6465646	468103562	77305847	22353060	51316630	128267391	120543610	21288885	43171524	40474116	28988371	47628118	23729393	36212631	19714260	36720527	8559071	12341139
1428	21313041	9102420	595951905	101928736	40578484	59486590	136293457	119276480	29427925	49484913	43722721	31556705	54358936	28043094	48218460	25074441	44794219	11204510	16387112
1429	16580337	6930690	500639318	70341267	28699246	53561929	128534881	120244966	23174671	46816869	40235817	28932354	47440665	24238650	39648992	20921713	38683591	9854312	13289699
1430	17007889	7193094	506980448	79089251	28911473	53643483	128607091	119124225	23743078	40350078	39542361	28618743	45493075	23622853	39085649	19202696	38816364	9593441	13585281
1431	14480065	6147307	455379201	69080779	21909378	50445368	123549964	117099917	20540175	41888229	36162741	26891567	45092332	22587541	35037277	18859857	34154576	8358714	11930504
1432	15314511	6806389	487779024	86692711	21635630	52552456	146925039	141624016	22233810	46235462	35881027	27425944	47700524	23936739	36801055	21123092	36889325	8543791	12775382
1433	17057686	7101187	498425498	72778884	30031990	53617969	130502561	121978234	23713865	45243986	43266900	30089504	47830129	24570526	41123239	22210623	38535509	9877541	13598041
1434	14730895	6306400	458247099	77256191	22025080	50265497	110924829	100687430	20949056	40600337	40140321	28506589	43047235	21843804	35122865	18392017	34779953	8835492	12357002
1435	13873642	6041627	449607937	77150745	18850992	50123377	115456687	107089619	19941552	38588025	37434494	27925430	43026726	21546648	33327497	17687942	34567586	8167171	11859391
1436	16272952	7131925	508493821	89352448	23577882	54971484	148182489	141415333	23366150	46424779	47538694	32206601	49903780	25173374	40652004	24786825	37988278	10109289	13817443
1437	14748973	6326300	457570828	75207479	22094411	50750019	124059099	116366216	21016934	43396667	41301094	29322587	46037822	23072767	36142260	20492671	35597327	8385730	12357049
1438	18402769	7582191	510403364	73814611	35977133	52974481	118695131	106170769	25120789	41962915	39147375	28710205	46764473	24365340	41803415	20493213	40654308	9822704	14017238
1439	17671015	7393938	507783091	75791346	32169610	54230626	131130421	121263096	24501932	45215863	44189541	31091774	48637123	25186948	41783684	20038945	39015540	10345869	14166431
1440	15240242	6501769	466653962	75606334	23720186	50751840	125094202	117229271	21634668	42442140	35742436	26840509	45472701	22829373	36721360	20408923	36387677	9332264	12575766
1441	15482483	6613755	465192597	76328974	24252997	50927754	135478778	129255616	21930492	40359237	41653565	29291638	45650156	23306266	36942116	19992120	36236486	8688611	12960491
1442	14083475	5976149	431547591	70210718	21532284	47973740	110930799	102645954	19873256	36245637	37636737	27427038	41905373	21137058	33625230	18487837	34535123	7730936	11657997
1443	16398271	6880112	487502873	74179494	28262028	52467996	115849136	104909831	22812960	41908518	39393306	28610172	46117491	23509374	38572570	18921759	38646977	9473687	13142603
1444	17232556	7152977	500724519	75473503	29400933	54312371	134353132	125342217	23952642	43351765	54092949	34761283	48254141	25115119	40593857	21672358	39274748	9477960	14025413
1445	15123667	6785157	480732119	96904037	20151616	51785460	119969986	108120938	22022971	44344319	36493988	27304508	46176474	22947794	35812424	19086359	37130932	9021990	12809722
1446	15737891	6499108	466854168	67018656	26732389	51500967	116251643	107258424	21790062	39372123	41550307	29211166	45006393	23084259	37374974	17600276	36167838	9309100	12539171
1447	19154826	8042281	516005063	84706178	37652952	53596397	122600365	107835122	26357238	47090222	43411969	30743625	50395241	26142144	44273355	19242871	40401853	11087313	15123779
1448	17958243	7740059	534418857	89508201	30559812	56708244	134773073	124023388	25108808	43565259	40680680	30311730	50067843	25461962	43424152	24089456	39151917	10010141	14324943
1449	19467217	8064133	553579727	77501907	37511445	56545394	135007304	124100180	26591997	41812537	39597878	28868618	48172329	25421893	43666186	20674906	41403361	10541135	14783371
1450	14297626	6163070	456318526	73571162	20841024	50220719	121555714	114463279	20453955	41400022	34790100	26495659	43867982	22015763	34383727	18429561	34525815	8443188	11905825
1451	19127526	8091094	552974502	86982565	34746526	57199729	136842169	125175528	26651884	48806004	38644868	28709465	50064178	25988663	43796010	21108773	42105207	10574264	14966513
1452	14578835	6135524	441211573	69479980	23263894	49054030	109578876	100339896	20520754	41059144	36638962	26956502	44013851	22091669	35356643	18141483	33988192	8699328	11933789
1453	17343860	7319309	512865750	74861777	31653426	53608866	126374740	116364935	24087395	45037926	35786795	27205096	47632685	24388486	40674080	19892001	39553580	10078040	13738042
1454	14502698	6321582	461394926	77989491	21101366	50351375	123306237	115844893	20806117	42219307	34800497	26389638	44285529	22214252	35102684	19124996	34738445	8521499	12031532
1455	17931543	7342201	519023475	70148836	32809038	55571085	127957449	117931232	24591335	41578034	48173131	32646178	47910298	24955189	41984715	21600877	40037048	10146138	14438355
1456	17624230	7409129	516407458	74791315	31431292	54586711	145616385	139489887	24472524	41426665	38917062	28815309	47280382	24666438	41423691	20922900	38179125	10285203	13877435
1457	14699314	6360766	455903940	75920010	22119411	50215785	129719409	123645427	20950858	39769751	37025757	27811853	44611736	22452464	35939826	20841648	35162623	8316789	12252896
1458	19095122	8158522	556954820	90855368	33776938	57648413	142411349	131015823	26621103	45453045	42557124	30768727	51064598	26395842	43984908	21606027	43247576	10973873	15156740
1459	18731729	7769353	534602150	75034064	36114174	55204541	126660357	115256351	25688857	44015720	37046804	28056779	47688501	24873276	42659546	20770360	40251223	10103668	14381718
1460	15042242	6483852	468801257	80180558	22915467	51467028	107519481	95588716	21343273	41863685	37029745	28151934	45154162	22563126	35725318	18106373	36801713	8639711	12365652
1461	15746732	6800735	484319808	82874250	23814883	53167450	129552961	120679290	22456473	44992892	43605886	30629345	47687123	24072509	38365690	20933843	37402768	9206358	13270844
1462	17508273	7319824	495248551	80099322	30878809	53183560	125520444	113990722	24239279	41620513	49968638	32912704	47937301	24899189	40654427	19619456	39235566	9669394	14077282
1463	17527914	7251710	502515418	68543688	33637922	52120959	121849840	110837092	24154872	48510992	38425485	27417959	48773868	24970060	40276328	18722628	38044498	9884292	13734391
1464	16247172	6807822	506217857	72082752	26155549	55629465	126896028	118594331	22666813	42679518	43788115	30819604	48138498	24393844	39625726	21545406	37490783	9270415	13174636
1465	18361711	7468281	523139393	69991638	34121273	56187234	128817353	117718494	25065034	43984370	54043981	35245761	49940416	26155973	41967578	19769847	39129130	9649310	14420120
1466	18959044	7852867	522954190	75859229	37710039	53168779	125596098	113772372	25837325	41023770	36486493	27248811	46248489	24481458	41910154	18662789	39427051	9832405	14126630
1467	15562050	6621606	492047164	76769626	22916076	54136569	132170009	125269214	22093615	41308212	40450658	29303408	45655961	23296528	37073184	19821618	36345904	9128199	12834365
1468	16189520	6836468	491776085	71630045	27792701	52393588	125974587	117878859	22652522	43801435	35886080	27083075	45766278	23380775	38294575	20039059	37005785	9111691	12845080
1469	15512312	6651561	490148494	74418830	23526761	52758164	144661727	140504578	22074734	44466498	39500247	28012095	47433705	23903656	38300587	23271845	36169237	9464535	12772607
1470	16492538	7003158	492279584	77922466	28051501	52482485	122425178	112108776	23067891	41587897	39424305	28885453	46020415	23587427	38556949	19050122	37051973	9673343	13313167
1471	16256368	7178743	508623357	94802644	23473019	55094778	131725879	121376379	23361874	45774734	41259066	30322088	48860430	24406255	39878587	24254586	39065812	9075819	13530920
1472	14123421	6065766	452046272	71514040	20798320	50469647	115074069	107563018	20088283	38680897	33734051	26529667	42556713	21475457	33845032	17143400	33537020	7824084	11670409
1473	15175460	6411739	458676962	70323704	25041454	50229842	118354014	109733962	21399909	43764470	39116443	28423888	44815543	22806655	36475327	17983641	35315429	9319502	12513075
1474	14042874	5978994	446020439	66543394	21119137	50699570	120727350	114816255	19888875	40624608	34933616	27185094	45538233	22522154	35440849	19761208	33695605	8045889	11741844
1475	17648491	7354463	533791459	75825070	30099122	56946166	133109358	123766717	24526220	44255066	44114988	30817689	48245547	25027939	40806452	20421242	38410769	9694836	14025764
1476	17416653	7302264	506311145	78388586	30425016	54273679	128207343	117151066	24326301	48896048	47221609	31785079	50255943	25645800	41430728	21018002	39784091	10144161	14212508
1477	15921945	6852542	483109821	80089008	25305374	52191584	132192593	123986976	22530771	43049380	40307575	28998591	47823034	24090470	38164908	20847239	36887528	9000482	13190986
1478	15411568	6578473	477041548	75898948	23268733	53089303	134108282	128010783	21834897	41142494	39428191	28906472	46711206	23607451	37519722	20506453	36364593	8542776	12709026
1479	16651484	7108691	499421104	84494583	26891486	53232777	123326796	111995644	23512810	44410286	43675559	30167773	46539533	23861513	39034079	20372626	38436709	9806721	13657120
1480	15764229	6796031	475846482	80345759	25147951	51129444	129893087	121711951	22280786	41243154	39750243	28530432	46343403	23444532	37757356	21053661	37223992	8882766	12877611
1481	16026488	6973954	507087091	86186319	23930968	54834872	126336916	115851188	22845704	45515315	44317807	31104619	48135615	24308810	38474655	20529543	37642792	9254411	13392768
1482	17178151	7215548	509667334	76394981	29975121	54225532	126031004	115862550	23910039	44217111	40243210	29038369	48077517	24491539	40929885	21889562	38268085	10001355	13875746
1483	16882260	7185207	498785116	84961282	28026622	53570865	117785833	105115704	23653208	42123590	41457958	30046169	46412268	23889911	38611913	18040949	38230650	9225423	13365987
1484	19643984	8412081	544379213	92838381	37913660	54543821	131546542	117385704	27183307	46332492	38367388	28443639	49717366	25909485	44540312	20634580	42234487	10936236	15110885
1485	16555586	7138632	504715110	84384863	26514695	53751112	131258932	121468145	23448309	44759119	41225878	29705782	47958010	24333987	39116895	21100546	38855993	9561794	13619839
1486	16128424	6893750	496474141	80687502	25296254	54508273	123403242	113191039	22737972	43980769	40205345	29511292	48481150	24405954	38498505	19100065	37638888	8986245	13084165
1487	18587491	8116826	551980418	100601911	30532207	57009334	143666152	131947617	26308068	45774375	44347801	31509144	49633816	25716203	42563039	22624140	42754489	10113471	14881042
1488	14396764	6197934	463365544	74732383	20482805	51029891	122488628	115164016	20635258	43542041	39869032	28369311	44816619	22436925	35521566	20864625	35132989	8709273	12106329
1489	19827694	8289940	540000187	80471324	40551537	54703099	129429568	116172557	27098277	48401847	39043003	28999433	51138475	26453441	46099915	23030377	41974983	10831894	15146756
1490	19963699	8183226	542241094	77580666	40433620	55581719	120733163	105959952	27031178	43909281	44908844	31214484	49463073	26004186	45469605	21119343	41549589	11204658	15129720
1491	18386070	7871515	559962802	89367799	30774763	58276584	137639893	126671066	25694421	43056599	40486450	29837686	49159816	25403167	41874535	21086030	41383175	10003849	14393156
1492	16846545	7162043	493163590	81933071	28496062	53554094	123822970	112509366	23644149	46340503	46597454	31831933	48673941	24894167	40504603	19645276	38998774	9893349	13823986
1493	17149008	7264292	511349398	78330923	29421789	54326099	133996588	125233777	23910816	42379116	43625193	30447994	47131495	24502200	39801651	19395543	38428296	9302160	13639531
1494	16772299	7135591	492900395	82160929	27966773	52932213	128166867	118411857	23507592	41211224	40813535	29269301	46791968	23936651	39865398	21110765	38368232	9694472	13573165
1495	15873050	6912295	486375098	85370591	24252494	52956807	130381750	121453720	22591954	40506472	39269369	29112295	46711822	23646205	38286286	19301277	36998179	9989737	13506313
1496	18620006	7843558	533467016	79968491	35032905	55237076	134469895	124138029	25720019	42967594	36444090	28092526	48095513	25017369	42742036	21045969	39395674	10092155	14661712
1497	16404955	7050266	507643546	81849534	26518039	53643059	124377903	114573082	23095333	41353094	35427349	26945260	45447741	23178804	38622271	20364197	37326999	9626027	13116961
1498	19730776	8218079	557886946	83552835	36836147	58024025	140084256	128091793	27130928	46580455	54711589	35316185	51839830	27187242	46017878	23339204	42984404	11208423	15716144
1499	21328104	8888362	588538538	81870202	43215579	58734664	158806387	149494797	29103158	47701807	46175364	31731973	52552407	27976200	48800193	24269045	44627526	11635905	16251010
1500	16603984	7135918	499972094	84512463	27002789	53321259	126343069	116033786	23431044	41906777	39268736	28874865	45753734	23537474	38573210	19282757	38212449	9434115	13493920
1501	16466944	7004748	492290573	81441840	26796578	52807311	124779822	114442840	23146148	41883384	43471687	30173159	46125707	23718133	38328376	19533036	37537055	9257165	13394151
1502	15519782	6654518	479184680	79350474	23792280	51976129	124477856	115631696	22035659	43231156	40147219	28593169	45846921	23177321	37157012	20720661	36570194	8792002	12764687
1503	19221292	8209919	544809662	92850608	34614044	55757080	143078411	131986606	26851288	46720186	39594072	28826865	49674864	25820691	44163524	23204011	42725452	10506634	14927563
1504	20722469	8623980	582981483	83725521	40500661	58963743	143402565	131398291	28416581	49348813	41663486	29956770	52251728	27380003	47057734	22925942	44202040	11362114	15699882
1505	13800065	5991231	452875687	76801381	17426126	51297031	127022312	121378665	19982709	39554276	36884272	27795474	43582666	21828664	33824933	19177149	34409473	8276030	11730296
1506	14303281	6148846	452230739	71998292	21210238	50624840	122032840	115428799	20260215	39106389	36728991	27597047	45153370	22490194	35513644	19962433	33172085	7958556	11779280
1507	16394206	6886713	487137839	75092112	27555674	52720683	124008523	114237360	22871339	42439196	46860911	31544679	47015614	24104565	38928118	20461569	37069981	9176688	13405475
1508	17541176	7489072	511373586	83425020	31376155	53724350	123365607	111673890	24427438	43729168	36217709	27804617	47591681	24356655	41355251	20499462	39005059	10035424	13751545
1509	15454170	6692333	495663464	79263719	22602579	53735518	137180404	131126936	22014231	41275782	39545717	28805203	46378650	23412697	37604261	22021831	37769709	9021481	12782686
1510	16637743	6956244	506895568	72387277	28002276	54217505	127943276	119277215	23179729	43577867	41381236	29043111	47148044	24181648	39099986	19884150	36935510	9558712	13234645
1511	20757735	8514438	574210113	79408506	41143245	59442676	136293437	123051821	28140164	45152341	52165654	34740450	52030381	27645936	46911277	20798217	43080462	11017170	15911255
1512	17723670	7525197	515607085	81715820	31497104	54738785	132405961	121848693	24717109	47286696	42840268	30573378	49784662	25624066	41641552	19643672	39339747	9910948	13937715
1513	13556829	5994643	437091067	84242094	17466653	49165257	103849534	92683044	19703920	40024518	32699616	26283365	42630328	21077875	32822748	15987386	34143078	8937530	11505724
1514	18928124	7989985	530898512	91277898	34061766	55155208	124695859	110031224	26269357	44326959	47010190	31771599	48463967	25367471	42745856	20371906	41670648	10276061	14953594
1515	16681528	7081915	503634457	80789149	27299190	55005084	123432534	112020522	23579280	51200277	47033056	32289835	49895284	25311412	40586849	20356539	39005690	10142215	13764512
1516	16490518	7068442	487599015	82333226	27358284	51725978	129633321	120068015	23279128	43257365	39707312	28579126	46904064	23848034	39321023	21045408	37776890	10346838	13650862
1517	14462990	6288533	466975275	76814773	20139946	51305751	132241460	126523602	20782541	41453266	38199018	27816101	45413739	22711463	35593027	20699500	34868484	8856095	12286088
1518	14503065	6143457	450714984	71607193	21270469	50510952	123887950	117141923	20651624	41196865	41907366	29290465	44312331	22428897	35289580	19469222	35049728	8573703	12295071
1519	17116353	7150849	503827605	75315735	29631362	53357182	129830659	120379628	23869749	45468087	45668812	30314395	47398883	24514559	39803371	20621713	38675732	9413850	13813041
1520	16856463	7079384	489539951	75933206	30035544	52520019	117675451	106331787	23412485	43688212	39603932	29015427	46798624	23992255	39710873	19138909	36773593	9632681	13315856
1521	18138309	7488702	513098217	73750619	33643271	55052103	130532384	119951287	24917795	45538546	52096182	33953848	50447369	26110274	43394303	21723884	40754255	10359044	14544258
1522	16838916	7197010	507868043	87632669	25768512	55200072	134932743	125314826	23912870	45351972	45119997	31332494	48299315	24692270	39885473	21621995	40617457	9682237	13722536
1523	16322642	6863805	481499960	74173434	28115522	51931544	120236089	110497434	22730616	40403207	38672019	28207221	45164704	23273463	38157906	17541632	37002883	9520368	13079959
1524	14622388	6363166	483597049	75666906	19891411	53309524	143433248	139992874	21123188	45338803	37536353	28077285	47135784	23433188	36846597	23872728	36331290	8541115	12234842
1525	17326124	7213394	501699897	74444034	31417598	52903642	120806540	109837572	23877665	39094798	39467095	28964659	45452494	23609854	39307332	19393758	38082869	9340954	13562782
1526	16101219	6717211	475372376	69881604	28426368	50838608	114599929	104406654	22411414	44310599	38123654	27565366	45331532	23113076	38044816	19934159	36120396	8996376	12784287
1527	13985389	6037948	447727286	78198451	18755466	50584618	112440107	103197724	20062376	38582457	40152713	29403482	43161469	21643647	33686232	18497476	35050055	8067415	11797418
1528	16193990	6846359	483048368	75199640	27544244	51762488	120506536	110719044	22716547	43802562	36845817	27254323	45684386	23326552	38203500	18610453	37378279	9648006	13074045
1529	17094432	7164301	497635677	75673855	30968311	52266894	115880890	104297083	23711133	43014640	35522043	26730000	45387214	23372674	39643062	19195447	38465137	9917534	13409326
1530	16893984	7291987	509720636	87125097	27445578	53595235	130109345	119503583	23781329	40439513	38505519	28725986	46973069	23999199	38610128	19744341	38392326	9514851	13534538
1531	16006564	6647313	471815130	68559436	27641949	51875708	120408642	111664325	22237000	41156399	38777425	28825694	45769427	23396720	37857073	18720152	36029547	8976388	12729744
1532	14630020	6126244	456522811	68379623	22346210	51016054	113639174	105123495	20601539	40623318	42912455	29718445	44020694	22314667	35181947	19111276	34323125	8010198	12169790
1533	15717288	6646448	470909502	73095858	26008857	51092986	125446984	117573762	22013289	39123291	36402688	27373706	45066021	22958581	36716618	18853145	36173228	8487113	12678160
1534	13831673	5983697	463092363	72530765	18400144	52080789	121121272	114497658	19855121	40673782	34630132	27033186	44817823	22251150	33376132	17654735	34046569	7654103	11534069
1535	16787023	7098337	501922262	81698680	27311401	54018360	125753932	115280154	23589089	42515910	42739810	30273032	46333605	23871007	39039096	19898760	39189512	9719928	13566913
1536	15095191	6306792	462123878	70896974	23727328	51388785	110647581	100572949	21151430	40196370	43753842	30371406	44258202	22537565	35827625	18590005	35312248	8401008	12317599
1537	15083740	6488626	449911142	79544923	23754983	49447719	115210600	105231484	21370676	39963560	36652826	27379903	44528203	22379212	36262877	19119139	35587957	8682783	12537457
1538	17790920	7506964	506065220	80797566	32772100	52281051	124544255	112871743	24646397	42069861	37331459	27772139	46545209	24095758	40649162	19773601	38979956	10312803	13857158
1539	15289269	6599161	485053288	80494702	21417921	54358617	137747074	131380613	21913594	44127351	43614563	31126058	48228405	24235645	37852672	21151890	37732052	9201987	12851797
1540	16520844	7333616	514035587	101447182	23449975	54951104	125244945	112278231	23784292	42609143	39986361	29714869	46774009	23738145	37811746	19636652	39631218	8925449	13769470
1541	14654346	6490747	485381052	84790394	18317615	53962437	144558783	140060441	21297385	41613050	38029602	28468563	47305463	23568293	36299331	21073555	36064548	8865178	12513207
1542	18873548	7761481	519613094	71252335	38383806	53063636	121152151	108650915	25710161	45407672	37808664	27753242	47888836	25003300	42603473	19501170	40703288	10169149	14422187
1543	14524033	6175699	465945539	75346845	19409501	52865433	125302820	117814416	20825904	41670123	46104334	31344094	45824613	23083675	35192000	18830266	36621431	8792084	12731440
1544	15963284	6631163	476345327	70070316	26926038	52179337	116321478	106614291	22187761	40243165	43140887	29958957	44672203	23097119	37342100	17543530	35785119	8982485	12899635
1545	15905263	6978975	482197215	90674223	23812518	52037408	130848816	121331656	22730242	41894381	42444286	30083974	46723035	23613506	38473447	22182135	38275394	9198956	13208234
1546	17092113	7274572	520066205	81619793	27981517	56129313	133995384	124856126	23986271	43596663	41537686	30542796	48454692	24806679	40680277	21045762	38618162	9912363	13717107
1547	14527138	6211082	463865549	71392792	21394804	51026334	126403569	120164165	20727460	42918065	39751322	28245728	44618123	22518588	35106875	20006449	35312776	8025849	12167351
1548	15576389	6578699	465291657	76155474	24576740	51885758	121576636	112166733	21902950	41112413	46859633	31877767	46519980	23669012	37585053	19342547	36471154	8996017	12986519
1549	17003489	7426835	507754533	96070814	26604906	53366946	127613837	115066968	24293617	46598942	42714872	29665489	47616484	24315646	39742220	20430387	40026105	10344519	14127716
1550	18665001	7826750	533375904	79801445	34848321	55275680	134697195	123967951	25746872	46091225	43076787	29988031	50243023	25888215	43788946	23343647	40072017	10058700	14648972
1551	17780197	7402887	516704096	74775936	32011246	54120301	134980477	125701404	24686565	46254471	44228999	30197603	48325733	25109809	40767805	20637162	39110789	9694087	14104513
1552	14601545	6240275	460586667	75619013	21451670	51385591	110888862	100904078	20730393	40348268	37537292	28178965	44447417	22251228	34750162	18259688	34508051	7966989	12131958
1553	14466108	6214197	459311347	72617546	21021083	50382105	132167423	127190931	20743743	43124038	38176478	27354529	44373093	22404661	35356143	20654602	35435847	8487126	12107154
1554	18150705	7678712	532723110	83032534	31983989	55275497	135708929	125434639	25213866	42812271	41710186	29477309	48075281	25021655	41107755	20155625	40289480	9691062	14156312
1555	19152299	7996326	540602481	81009193	36477270	56067665	130806049	118711724	26396795	44844241	39877642	29805219	48753458	25457762	44077923	21274292	41390560	11167567	15037435
1556	17363788	7189473	517024209	70216304	30947693	54402284	132856707	125265326	23955483	40615363	38412345	28175827	45864738	23802653	40672798	22544104	38520449	9885260	13376329
1557	16457559	6851044	506419981	69836286	27699066	54847974	124035050	114997723	22978331	47022530	41671410	29563787	47713250	24381640	39258883	19415747	37643333	9754843	13086970
1558	16948822	7183394	526346934	78796708	27256132	55977302	137361598	129499484	23767558	41847742	39398055	28958653	47863885	24370509	39951737	22893529	38384316	9600046	13640554
1559	15662917	6676779	471767329	77308456	25762710	50566679	114582147	103701728	22067444	42412384	40156628	28605040	44940055	22785335	37103458	19963533	36453752	9059271	12996156
1560	16787525	6999336	493809497	74372755	28978218	53106737	122286932	111925979	23336159	42827448	45645159	31039951	46215269	23997759	38783178	18741538	37662742	9158048	13408103
1561	17351375	7236812	497115706	76633065	31410119	52708287	118240594	106479957	23993600	42491733	40374644	28963641	46454500	23962871	40575064	20074937	38328859	10124266	13630638
1562	14346330	6147123	467657430	71523220	20577373	51651424	122053739	115249911	20502985	42741232	34356223	26350548	44843311	22348212	34796410	19467337	34420796	8281120	11922420
1563	19330836	8112002	548056384	81059979	36830760	56019929	142349327	132531922	26528760	41852541	40859634	29443294	48989162	25759330	43766105	21516365	40387252	10016008	14853072
1564	17359726	7260205	506324576	71443957	31906286	53609211	133408651	125536423	24063496	45642937	37557337	27929322	47924032	24614454	41773933	22171054	37692400	10006337	13651946
1565	15131401	6392189	475312318	67471940	23916959	52014544	132076401	126963479	21327074	41897826	38550390	28008852	45192659	23017915	36389536	19740138	35467936	8385700	12308479
1566	14281518	6187710	471437679	73602481	19427788	52517502	135113492	130785212	20588736	43581258	37450808	27908994	45200113	22775475	35152436	19476942	34314327	8426229	11897510
1567	16867368	6957768	488184506	66181063	31207721	51669698	125923703	117657019	23202327	40332195	38500949	27918878	45502101	23559571	39113366	19553013	37804692	9525071	13257270
1568	18344050	7774461	546467214	82856841	32170299	57238338	139197281	128988402	25569083	47120890	44954613	31465512	50904509	26120875	43202247	23236747	40845628	10186249	14791606
1569	17087022	7639285	529721346	103940084	25042860	55819926	136805388	125081913	24665386	46863928	40486447	29945553	48847950	24758185	40345630	21920896	41124090	10072534	14215698
1570	15529792	6507461	469465108	72120468	25008025	51712248	118233854	109087691	21780307	40822190	39272984	28499826	45096973	22953161	36555512	18057557	36270886	8904463	12618413
1571	15453967	6549124	476519053	74535139	23422132	52837429	134634741	128339234	21966161	44152583	42787689	30248191	46539697	23717130	37214322	20271845	36139315	8888407	12770305
1572	16272498	6849771	516554552	71188266	25905740	56029253	137502045	131593681	22834171	42439543	39754654	29451951	46838916	24002917	38860224	21085170	37661171	9399463	13069260
1573	19912138	8214765	556098347	75440249	40492083	55819221	126652672	113517520	27018930	45143753	40242618	28846298	49048458	25831745	44583081	20644628	41712033	10598088	14912744
1574	14373913	6109858	446648267	71717440	21348548	49755642	119164767	111818530	20418452	40261972	39062850	27847869	43760790	22068683	34794145	19012692	33929166	8178902	12018393
1575	14923797	6548413	467589841	84636033	21079670	51705177	128822201	121010212	21455253	42042438	38149194	28233232	46501933	23173130	37346282	20814146	36409389	9583900	12606141
1576	19842493	8269754	545934257	84996246	38796664	54869398	126732479	112116290	27227982	46186876	44508421	30429829	48566139	25728887	43827473	19974951	42154021	10784501	15136126
1577	19459452	8422482	556243584	99040748	34852238	56062695	140900578	127865573	27183266	45287004	39392336	28863686	50286661	26131167	43419579	20783183	42541998	10312984	15027213
1578	16226246	6771148	508263278	75843201	24103756	56805358	131651996	123372657	22933655	45730491	50388539	33818678	48034111	24650994	38662251	21140774	37795925	8864330	13403899
1579	14143060	6231956	447779728	85790338	19062851	49932304	109205826	98261015	20538885	41471170	32942134	26432057	43204465	21471491	33968473	17455799	35612578	8792391	12131969
1580	19057081	8080116	548236019	89590063	34605100	56979764	128228459	114685793	26506543	46403521	39334269	29742970	48869784	25453917	43497806	20626757	42245535	10629723	14795212
1581	16554006	6965715	512884466	80791789	24291623	57073580	137498715	128937902	23417989	46336454	54695847	34956062	50408045	25712557	39756047	21297896	39884373	9308751	13873285
1582	18665155	7805079	548724368	79348583	33771585	57108955	137117257	127227820	25745874	42275986	40968060	29923328	47801501	25190184	42084959	19688337	39574975	10196604	14223598
1583	16880739	7486391	518829087	101145379	24298852	55121283	141457052	131431967	24402583	47566369	40406527	29172205	48798366	24746898	39759358	22173547	40999623	9430421	13913881
1584	16512549	6984940	508111044	78710928	26472885	54851415	125723064	116005550	23180284	43742705	44474962	31003576	46980278	24009467	39250064	22430893	37321911	8801584	13285658
1585	19473513	8141037	555265830	83388853	36162833	57004856	141493680	130854087	26880960	45744631	44590039	30764680	49459524	26040091	44642147	22369006	42129515	11047757	15052029
1586	14785236	6314261	468679173	73016679	22329020	51680767	118917868	110655715	20944254	40536564	38181390	28392216	44782204	22522997	35921316	19173187	34599991	9109575	12317401
1587	15503870	6697609	473737809	82777769	23069212	52681262	129640867	121092754	22149760	43392311	42775396	30672610	47590997	23881853	38081011	21356713	37206359	9144644	13278270
1588	16668771	7105271	512736568	78340369	27362974	55013710	134097516	126132203	23477509	44009222	37092933	28519039	47136606	24067414	39574200	21506005	37875460	9371481	13435924
1589	19449314	7963841	550305792	70817267	38639741	56459937	133069624	122543480	26401031	43419453	38654107	28712028	48703327	25672459	43554028	20115815	40430874	10201828	14421296
1590	14128940	5932527	440290918	68224147	21457896	49404515	104126207	94459328	19946451	39491227	36558173	27207476	42749104	21435737	33854222	17288904	34162951	8358272	11707012
1591	19050670	7870021	537283749	76440315	36706784	55831760	126786437	114504460	26063699	44549335	41289815	29845852	48962819	25581382	43321519	20182876	40148889	10400133	14595277
1592	18303605	7682611	519857527	85067297	33169683	54093549	118297173	103992987	25337962	43196729	45047318	30864934	46894069	24549665	41653771	19220421	39867413	10781861	14442301
1593	16862057	7196452	499005686	83525416	28387488	52992823	122087061	110698805	23564788	40727236	40035624	29021722	46416487	23797735	38932429	19493690	38875166	9094204	13337287
1594	20449087	8359549	575208230	73584957	41158545	58128056	137112275	125718781	27697488	44609793	41187432	29546990	49960272	26463187	45702715	21621097	41320457	10982302	15278389
1595	21409550	9104476	604806334	97877757	40954317	60160450	144742480	130687669	29516197	46550893	39931794	29974829	51581346	27190351	47785589	23919900	45163290	11206923	16179133
1596	18265592	7760509	526868365	84100052	33008695	54301133	136276492	126115863	25482319	44830543	36528776	27306561	48174744	24830728	42305987	22265940	40554530	10247304	14597237
1597	17905525	7607871	540465424	79695028	31142359	56133994	145836196	138673479	25018994	44088465	37572501	28143853	47926228	24860395	41530597	22417886	38847803	9749360	14131412
1598	17176076	7443196	525104915	90586872	26999637	55448324	135990894	125547622	24289554	43335210	44125068	30994000	48732370	24892674	39848506	21584726	39064350	9386951	13954836
1599	15527205	6521426	462978409	71878668	25593262	50752700	119453967	110335635	21772320	41297571	40671473	29218318	45477795	23086393	36753002	19307156	35452062	8771842	12748898
1600	13732277	5999510	447136504	78440485	17621631	50433203	122257008	115286665	19946037	42874706	37992680	27755172	44594608	22126507	34263686	19758450	33671895	8293049	11811179
1601	13434507	5801822	437567311	74334340	16636659	50639881	124667713	118479500	19432705	40898032	45477363	31271262	45773597	22635621	33801714	20365290	34908264	7681979	11881132
1602	20109118	8461058	575598383	83408890	38565854	58307830	149653987	139773934	27666415	45456927	37801260	28889943	51577139	26844933	45775220	23311314	42519859	10892874	15467884
1603	16544313	6880574	480233259	69308047	29682310	51268087	126307487	118199591	22928304	41750629	37445569	27514183	45840999	23489439	38898771	20917104	37978516	8980348	13014344
1604	19236319	8151158	539034130	89760769	35813615	55441810	131081044	118040420	26613041	43631525	39892321	29405757	48589511	25370597	43790833	21765597	40701274	10225613	14878750
1605	13294600	5764053	426487943	77915559	16259336	49634231	115275808	107157166	19259247	38425292	45295041	31460911	43565736	21724088	33097653	18772196	34364775	8042114	11777861
1606	19939919	8317782	555559199	79545842	39651056	55702447	142396987	132260726	27181043	41437819	38247859	28419379	48561262	25703227	44890668	22145169	41133086	10772488	14896634
1607	20086121	8344617	545305747	81040950	41020904	54645880	125561102	111200219	27400415	47007090	38416023	27987754	49803287	26027844	45142290	20996707	42411940	10762976	15288273
1608	18352229	7526154	523937689	70826824	34416426	55850588	132073379	122556605	25106168	42608752	45168545	31456463	48699299	25397469	43020456	21613186	39364873	10128435	14373129
1609	16860880	7203225	511935823	79438458	28122416	54511535	136584747	128602919	23719703	44473007	39107803	28691544	47850189	24495756	40432365	20507572	38742528	10462920	13692168
1610	16813718	7237306	506792723	86290769	26934615	54750709	131125227	120336008	23793701	47483564	48838634	33102253	49952403	25376668	40278659	21659080	39377301	9300210	13922859
1611	18445960	7802121	519228063	86804165	33378246	54248361	130352337	117887378	25593345	43993566	44499914	30981642	49564969	25534879	42902438	22073654	40206679	10402006	14680672
1612	14907585	6373812	472907831	70666419	22933221	51560564	131520434	125981804	21223295	44968271	35641599	26944121	46017149	23068857	36406608	21299477	35230635	8466679	12205637
1613	18820797	7855202	538690625	83526302	34204932	56330605	126240987	112874039	25952336	43046252	49229287	33117841	48949943	25512875	43488854	22164001	41232488	10833572	15113207
1614	13507378	5832841	442614542	69539505	18038555	49946019	132691000	129548749	19469553	39560997	34326022	26836561	43777765	21740427	33907427	21471894	33962480	7956317	11296739
1615	14731770	6358156	462568548	76693334	21527384	50609465	129508586	123030737	21081037	41638712	34796287	26515660	45169883	22594705	35409790	20382432	35269388	8473094	12191845
1616	15064526	6372883	477054071	74604311	21009351	54056024	133578213	127203272	21567741	45780370	48651729	32311969	47334497	24050070	36810070	19663384	36611469	8777924	12962249
1617	14088599	6012289	448112873	72755103	20083292	50197259	112511363	103464009	20144781	43223599	41588377	29102533	44679488	22311700	34312170	18594695	34431187	8317432	12027843
1618	21488845	9123081	616778634	99248709	39781338	62209154	148548487	134776044	29763730	48953289	44531810	32072210	52359573	27729453	48052088	23615430	46132781	11326465	16387020
1619	20177688	8210962	557483539	71932502	41074577	57571544	130062051	117299067	27389879	50764914	46969925	32038139	51818101	27212056	46305494	21652808	42379742	10725260	15297027
1620	16907057	7160925	515297599	77996895	28394792	55100538	127485299	117764068	23625934	43317500	39558323	29337470	47853533	24326513	40002346	21958540	38579693	9179291	13541748
1621	15909443	6657503	472412287	70022745	27429254	51133973	120114011	111300330	22230215	43826697	38458592	28097348	45375971	23154937	37772539	19897476	37810849	8772267	12644347
1622	15907524	6694498	495462588	81368018	21931448	56201931	132663140	123800306	22731632	46087529	58130742	36648679	48607654	24853684	38943253	22023409	38513206	9616105	13999619
1623	17613626	7467018	522402871	82416674	30585505	55321649	125413656	113711473	24517712	43576026	41348311	29984589	47963412	24780030	40363926	18735603	38805046	9495418	13860737
1624	15794781	6775758	478247124	82509942	24300890	52136034	124463278	114912695	22312490	38291489	39524894	28904643	45361555	23092980	36584107	18646180	37558673	8543919	12919900
1625	16683948	7237809	513578547	90358378	25534035	54888278	128242639	116587542	23788698	46752491	46237526	31696694	48205184	24643537	38894357	19508271	39432944	9678303	13905731
1626	22203053	8988436	594770318	80645573	46174188	59807864	129031113	112424898	29797728	44481234	51367672	33938232	51782263	27851303	48689281	20379889	44342249	12279794	16649214
1627	16339816	6868073	493636298	73530038	27071070	53649834	130091009	121902722	22928509	44197017	42555646	30092368	47023124	24155074	38515408	19142647	37396234	9306948	13339165
1628	15983480	6689476	476702232	72328166	26717482	51666130	121951763	112928592	22310850	41062998	43522095	30083471	44925712	23199325	37319334	19028607	35690196	8790987	12818246
1629	16000282	6949441	494650204	88669891	22942852	54556515	134454501	125128321	22876501	44402932	48668547	32934461	49246577	24842380	38643198	21443803	38961681	8947393	13513216
1630	18769953	8072480	545595442	90665915	33687829	55511692	140038412	128875560	26211429	45951778	40844360	29317751	49728469	25654494	43533791	23359323	42337607	10400653	14839566
1631	14830036	6062915	445439109	62737988	24077140	50641962	109360592	100272015	20585729	38755502	45767995	31229256	44334850	22590070	35471949	17751331	34769480	8287996	12203506
1632	15451297	6412907	454318995	69962624	25267074	50744822	118748399	109838911	21617230	42274156	48535323	31995280	45221163	23266634	36942790	19058060	35400787	8457572	12670190
1633	21664682	9032804	600525781	88302136	43409829	59653391	141763397	127423459	29627595	50514971	43414867	30711284	53020911	28012163	48417137	21990633	45203260	12184875	16339493
1634	13254104	5743592	435847321	71005016	16714045	51273189	128538395	124413233	19126518	38971169	41069858	30216203	45050981	22402931	34068402	19000467	33460935	7740347	11592907
1635	15372031	6668276	487621862	85476246	21283844	54539289	126178629	116612262	22086597	44688911	45078093	31910337	47614430	23946584	37691831	20420150	37004258	9356323	13101190
1636	15427250	6549819	470620473	75332477	24150006	52159606	122455566	113394025	21855264	45189846	44536214	30750120	47355510	23821799	38068078	20694220	36410682	9390457	13135868
1637	15892656	6657783	490190926	71998537	25927531	53613896	116690252	106705006	22293914	44637186	39812595	29137782	46442906	23505192	38200977	20036423	37276476	9457194	12912279
1638	15337456	6646797	466627085	82964555	24035561	50717436	112330572	100854627	21789282	41629244	36620739	28132639	44811219	22494010	36792833	20012334	36195917	9021083	12647851
1639	13682977	5854966	447041411	74259822	17457422	51132727	115542012	107571418	19689801	41350817	45381236	30985985	44658323	22132256	34578703	21764069	35124841	8115834	11931678
1640	19643708	8225467	556591269	85753745	36218583	57799130	142027799	130517848	27081191	45770432	48417063	32740471	51779988	26967796	45241245	23077708	43077944	10530500	15389609
1641	20458220	8393558	572289520	76729734	41272726	58366816	127533395	113754678	27823372	48748100	42026931	30087948	50633095	26656852	46590709	21306825	43031366	11393844	15495408
1642	16102775	6725759	480588116	69256293	27407105	52069260	130597261	123690737	22440333	42170512	39083311	28427984	46790598	23779357	38714792	21560325	36447151	9141672	12793233
1643	15277439	6390037	476651229	67930881	23710112	52481574	130748581	124898468	21562610	44192452	42930878	29337221	46563955	23476582	37914096	22424252	37688164	9335455	12760126
1644	17745423	7576853	526633584	84435631	30737365	55079560	133473749	123317156	24732063	43058084	40273695	29256701	48355917	24826574	41635899	22695444	38767713	9493502	13902094
1645	16522272	7137869	503865486	85288432	26613138	53327741	125666287	115203524	23318689	41268935	37062415	27751632	46092743	23489926	38177953	19709400	38628403	8989608	13403756
1646	14332105	5969445	448271891	63859056	22032229	50380881	116737969	109527789	20182988	41530309	44945230	30390318	44285527	22460932	34906100	18627983	34450956	8291653	12064409
1647	18997587	7815956	535707265	79287191	34253515	57575024	138904977	128142399	26153525	44071366	58042488	36907968	50215566	26574591	43978987	21368068	41771385	10485923	15320913
1648	17734070	7539222	523821251	87598511	29975443	55972468	120556943	106738055	24792866	44784356	45386230	31672115	48924839	25159418	40925741	18849452	39740210	9880237	14394514
1649	19109138	8049195	546818723	84620065	35260359	56385744	136993282	125292694	26530526	48983028	41821039	29621884	50895371	26335682	43697331	21569374	41338946	10225685	15055679
1650	15479999	6586919	485404960	74838702	23808197	52850837	127445432	119886345	21846879	40385825	39479304	28856905	45456350	23055493	36760675	20638921	36036381	8563912	12629543
1651	16018544	6761913	480030575	77108823	25623797	53115706	124308914	114735288	22512374	43295734	49781536	33050749	47451965	24216083	39214520	20688999	37944580	9684139	13401962
1652	19589549	8127643	549316766	82161416	37777129	55748302	124314122	110290108	26767750	41284762	41243423	29487092	47239846	25047548	43108591	19244682	41262967	10817990	14924920
1653	15324802	6458961	456529433	72013747	25583405	49611028	112827433	102945042	21459278	41462163	38974202	27839992	44785334	22594813	36895563	19975426	36076434	8831270	12463976
1654	15449116	6529785	470354805	70305168	25470193	51350246	124635621	117508885	21662365	40127095	35950506	27222996	45176277	22807826	37475130	21149398	35619171	8616732	12684439
1655	15830065	6688560	477360509	82977843	23798764	53158120	111863415	99372797	22359369	41520128	50980319	33607107	44935083	23214435	37196532	18392482	36689047	9058464	13135185
1656	18564436	7810579	543863887	82991127	32508732	56832216	143607146	134197409	25792961	44737156	46112266	31420068	49614199	25934965	42245595	20872967	41404695	9885985	14505560
1657	15814036	6711002	492045583	74656818	25000808	53523609	128270943	120648948	22291432	40733862	39288161	29093291	45035783	23075169	37446899	20013540	36668147	9022807	12972312
1658	19113045	7860812	557204678	72181537	35841274	57596441	144517198	136580393	26211351	44314914	41237511	29514963	48677344	25664002	43376832	22349424	40666113	10066405	14513141
1659	17383126	7342128	529299254	78352896	29013180	56353441	139974000	132138070	24340239	45427313	41984145	29745991	49287556	25168743	41712954	23433474	38829049	9961616	14077401
1660	14124784	5934795	439109577	66169042	21617338	48763048	115160955	107904417	19958750	40750055	38353495	27377870	43364965	21807219	34017586	19023587	33301491	7875407	11579754
1661	15963434	6762672	485645220	76928925	25730299	52524518	122151509	112979344	22450207	39910305	36629130	27858007	44280306	22696926	37164949	19341338	36641926	9035803	12840467
1662	15935871	6613894	469158585	68004892	27581305	51221961	120100675	111615079	22135618	40010740	38134094	27991216	44587468	22970873	37329886	17446375	35972265	9242263	12723945
1663	17745034	7683860	515979648	92571600	30005436	54141545	134755335	123232150	25013585	44857202	45889781	31701636	48713109	25112717	41495171	21785455	40504817	9827012	14540614
1664	14669182	6318564	460206436	78130452	21880553	50306189	110126235	99834650	20808002	37801545	34824602	26922807	43018870	21603416	34672687	18489782	34686320	8583862	12038493
1665	15356463	6537983	477919407	78128592	23109944	52594750	118030106	108013588	21814281	42988894	44903162	31046863	44598796	22896428	36267757	18074889	36721776	9100018	12775984
1666	15907964	6750512	490208164	75769034	25129962	53164945	131043571	123687336	22414533	41329244	39374773	28824349	45708349	23367798	37784578	20342697	36666841	9237696	12790033
1667	18430823	7619028	521653751	73193570	35352905	54158585	128798914	118318690	25220453	41039397	39409766	28922447	47122478	24632951	41819129	20736610	39329449	9792750	14257041
1668	17402898	7156026	519261580	70848951	29897903	56257297	133379425	124963428	24104821	45163677	49952845	32848817	47983547	25141369	40673616	19770982	37916169	9627658	13748799
1669	15085162	6473905	472049259	76477229	22398127	52065655	130306071	123426080	21499401	41579093	40014742	29230460	45391914	23047587	36282944	19305591	35017374	9069077	12590159
1670	18632994	7977029	534633112	92062404	33523843	54639552	124765911	110186627	25950830	45404635	41035634	29307764	49235957	25379656	42250786	19803105	41942913	10650622	14642168
1671	19599130	8398841	571578347	97007773	33812872	59393005	146101525	133661282	27432354	48891482	50010824	33856782	52520478	27407650	44738882	21408234	43004471	10679578	15484226
1672	19926855	8356116	554978949	87302616	38991242	55951774	120073719	103862420	27296792	45550515	40597431	29384721	49319179	25841005	44466293	19367411	42391551	11195576	15128306
1673	18517311	7796609	528581330	82843865	34476320	54818926	123107228	109763700	25545556	42682090	38810707	29034700	48360563	25031756	42003945	19030949	40313808	10537551	14509819
1674	19854057	8609448	570299221	101581372	35425280	57748323	143535481	130459527	27746497	45255142	39823304	29559123	50904544	26439754	45307942	22515894	42776939	11133334	15546723
1675	18351423	7689178	524160700	82061536	33573983	54311034	124628298	112330371	25341180	41545449	38055835	28017162	47290077	24442063	41704752	21470371	40532117	9826460	14371052
1676	16636640	7016708	494688837	78324425	28138276	52979083	118654824	107062453	23245531	45227167	45391607	30669088	47673628	24295285	39519826	20527986	38153099	9493894	13436890
1677	16147228	6754616	492783746	73794052	25776441	53937048	126333798	117301290	22740393	45360123	47244698	31577064	46601773	24086699	37693169	17878091	36884686	9306932	13399416
1678	15501775	6680888	485308979	81743281	22938094	53195218	125047036	116185891	22018638	40540908	36838401	28033025	45799444	23138663	36672304	18777727	37312380	8925667	12519607
1679	15911177	6666352	480225623	75359818	25039735	53686825	123314784	114053140	22442959	44485071	46656042	32274272	46934941	23888986	38802916	21490988	37633495	9324138	13288899
1680	15217631	6547068	473492183	82827607	22064891	52897525	114438763	103399101	21633578	42341603	45794137	31390338	46125240	23273059	37219298	19573250	35884702	8835259	12747842
1681	15377754	6376582	463944034	66635970	25950057	50726979	111260627	101971992	21437240	41044771	34809613	26724845	43818486	22210876	36447821	19529180	35290195	8711178	12194152
1682	14724444	6494215	467641540	86296609	19842145	52118290	128099185	119727890	21255268	42669884	41721699	29905491	47640929	23523079	36800075	22128943	36241305	8457043	12722946
1683	18678529	7757973	528032152	76632564	35838324	54167162	128218525	116757498	25735712	46770917	38427323	28104154	47764941	24964528	42377342	20609976	40214396	10304705	14248840
1684	19636931	8074484	541943839	73922315	39606480	55252164	131842677	119999922	26811228	49241358	42491264	29631846	50094132	26314495	44643744	20790786	40909952	10646794	14938475
1685	21541382	9213269	614107977	103178430	40321447	61405845	140662576	124535089	29840272	47931083	41853710	31247985	52007559	27492695	47294631	21538887	45645402	11325997	16486658
1686	13323372	5828745	434316063	75883359	16837830	50022534	122988436	116893270	19374413	41123731	38126858	28505885	44019982	21961191	33002579	17146616	33324738	7938128	11515192
1687	14214468	6189462	452361588	77727007	20182452	50242172	118913620	110708855	20364577	40262713	36168201	27501182	44548677	22205681	34340913	18415853	34538713	8129588	11889851
1688	17152572	7420378	515693619	87826040	28676047	53676743	128325101	117405585	24070573	41194770	37557100	28062081	47051732	23951282	40140457	22502408	37995656	9412516	13664673
1689	18307421	7615909	532657553	75188445	33827907	56660163	130093853	119672617	25087336	42451228	43667557	31410295	49523346	25598791	43270567	21801627	39537844	10031152	14149788
1690	16155412	6783693	498073475	77196218	24686880	55218938	127336248	118253815	22793284	45354452	47551337	32153216	48237290	24471615	39058133	21929273	38362244	8981130	13345064
1691	17438642	7304469	502906870	73481701	32600606	52174231	124538817	114323163	24033891	41500627	36068362	26932865	46432864	23972049	39895670	19473833	36921049	9445851	13618923
1692	18084692	7761043	529589559	92227543	30917722	55790040	124385026	110741600	25347567	44813956	39760150	29569238	48544140	24980413	41576613	19542024	40454665	10142711	14326344
1693	18001995	7513418	519144190	78437857	32706115	55149637	123992721	112382313	24835217	42359407	40289580	29815922	47720363	24704456	41642559	20450339	38974181	9794148	13994141
1694	16568985	7053927	499848232	80154928	26732861	53959932	134041238	125135692	23344949	44941770	46649432	31553455	49273863	24945229	40114296	22273103	38956941	9821815	13869176
1695	14711622	6264235	462897844	70545932	22640967	50113040	123418386	116481906	20872380	41563623	37530831	27009197	43936877	22241084	35270641	19012678	34588408	9084734	12232673
1696	16124776	6859926	501665519	80303894	24392922	54966627	129274963	120238134	22779338	41832058	43653800	30810862	47155645	24078419	37642901	18745313	39022560	9030210	13189367
1697	15673980	6822507	484599403	85127266	23564385	52513481	128469718	119321504	22441126	44549357	40036136	29102581	46178048	23486019	37303022	18874226	37769289	9460966	12971256
1698	15434216	6599844	466097547	74415856	25712055	50145301	120611683	111693254	21832025	45668408	37639557	27788844	45648254	23010845	37485201	21085349	36416038	8939021	12608028
1699	17732802	7564360	523130035	85820092	31010403	54216903	122165276	109341779	24690746	41886659	37840830	27989689	47199257	24275454	40293290	19270700	38828542	9953284	14028894
1700	15407983	6883961	474534236	94702042	21912744	51915397	127204618	116914920	22286782	42890372	36026230	28229317	47126463	23462011	37354820	20024368	37206939	9252948	13019119
1701	19653200	8229239	553281497	85520305	36930134	56987128	137245355	125042954	27044540	45805494	47010860	32157189	50621432	26481579	45321846	23487342	40872992	10609430	15184274
1702	18486140	8074112	555913961	99304630	30109213	57648821	143063029	131416240	26133149	46166916	45160569	31529049	50764427	26108582	43338951	22502179	41439552	10956579	14989885
1703	18180921	7568123	529627465	76976443	31671014	56061476	149580120	141995250	25321583	49360314	56742992	34858338	51492540	26754740	43249166	24182938	41222904	9973283	14854318
1704	14564601	6100681	441825644	67683004	22600711	48897260	123534944	117281093	20542987	39271719	41957027	28861257	43422699	22069167	35300903	20610539	34212317	8531562	12092800
1705	15784423	6779444	484093182	80868668	24296955	53037640	128057898	119291409	22382167	42744944	42451646	30195159	46872546	23768354	38102361	20503897	36294261	9117052	13124929
1706	14989675	6414215	469553181	75804492	21880659	52968162	130084522	123637043	21369537	42560752	42139486	30347562	45970512	23286816	37071286	20343596	35768780	8597121	12533697
1707	13827932	6104461	452941238	82085133	17074694	51277889	128239065	121882568	20177917	42856231	36219299	27376518	45562986	22538652	34097924	19220920	35555827	7775494	11764577
1708	18643550	7832504	536577590	84571750	33221069	56480715	133799601	121900639	25901834	46806100	49612932	33079489	50155095	26085502	43355561	21659653	42058861	10462063	14954527
1709	18966256	7856620	534998384	75141649	36700761	54957027	133712307	123352941	25939813	41392337	38922318	28543185	48240644	25131926	43509013	22269505	40507640	10612900	14828399
1710	17683396	7582021	527804674	90988337	28171294	56845772	138745236	128007784	25008178	46435003	51174691	34311905	49547285	25714426	41087428	20606211	40631389	9612908	14514446
1711	15299383	6468972	465685423	73685025	24775784	50314768	113553291	104069679	21549972	41488115	34365849	26215826	43358140	21948556	36677803	20293422	36376022	9281491	12207603
1712	18053992	7896575	536136272	103147962	28644639	56502759	126639320	111576586	25548876	44620921	43065983	30859530	50258400	25587552	41354058	19689560	41387293	10086783	14560776
1713	21422145	9174059	603433251	101498633	40395123	59580691	150379867	136463219	29708009	47920178	43281428	30700611	52468355	27633242	47806970	23646122	44668996	11739772	16742785
1714	16800921	6973681	493688760	72224747	29307076	53375056	121746218	111600107	23318968	42543984	44874888	30894996	46421945	24009542	39656483	19336018	37283581	10037625	13695926
1715	14160853	5932850	450033900	66755248	20455575	51517064	116199549	108885336	20014973	39246874	46126016	31316166	44020120	22326344	34764452	18219684	34290951	8178716	12169392
1716	17391478	7216572	507624849	72139021	31404022	54091652	126915179	117406495	24037600	42354700	41261525	29686269	46339570	24162565	40189228	19437558	37942339	9630588	13723022
1717	16059924	7201667	489507141	98431725	23370624	52143611	138043351	128416369	23277544	46354808	39791135	28791964	48204923	24293360	38370983	20367076	38994335	9511543	13486983
1718	15620009	6655772	486959005	77145741	23977730	53453353	123775424	114674584	22148993	44762857	39282295	28729911	47163680	23772899	37316622	18799153	36832153	9203284	12878931
1719	17819308	7671953	528067832	89761256	30150532	55069375	134597397	123540014	25063274	45670651	37537244	28333387	49402406	25110551	41449967	22710669	39778091	9713969	14130923
1720	15818488	6804451	464865934	86476492	23831235	51638204	128525101	118597764	22552113	43629813	50863156	33405786	47599520	24183154	38363667	21467374	37160659	8962872	13568993
1721	13724314	5948855	436408585	77017814	18911104	49431372	108137672	98349112	19835231	43952479	37103861	28026974	43888226	21743515	33682145	18695118	33880432	7915314	11693419
1722	15089603	6290315	471952149	68911929	22538074	52981651	127076689	120252166	21264258	41961373	48500921	32321222	46301155	23511824	36798374	21113268	36084283	8594637	12608022
1723	16481031	6814174	496043518	71501580	26722212	55057149	130533785	122313929	23042425	44922181	50193415	33213071	48988039	24886585	40533253	23402611	38698790	9692175	13830958
1724	14371849	6270291	453887474	80893073	19945804	51451232	120538247	111772580	20750422	45369083	43631700	31038173	46140629	23099998	35936952	19571277	35333261	8456164	12284127
1725	14917544	6385966	476388237	72294274	22166235	52564453	133281938	127924736	21205846	41191053	37243400	28122324	45911752	23062959	36543321	20898189	35570822	8845471	12395585
1726	15256170	6435526	465719915	76071357	22796586	52273676	122119426	113357827	21593784	43155693	46751570	31649144	46795215	23518265	37652319	22803746	35956178	8402929	12735065
1727	19219563	8189584	549593261	94041542	34614046	57176607	125561644	110151837	26730479	46047014	46447278	32885475	49655414	25935015	43389501	20411635	42109654	10102626	15154083
1728	16620399	7034792	497461366	76523217	28561264	52621861	123720927	113565617	23252476	43847691	36481617	27501727	47313974	23892331	38992068	21404072	37317521	9298994	13416881
1729	15374584	6657991	465850152	83954095	23623025	50779116	116163692	105208833	21925174	43509125	36803744	27551757	45303620	22843543	36015546	18116144	37340672	8339059	12551915
1730	15654936	6610078	484884897	68952751	25281766	52520180	139494741	135029553	22010279	40808870	38704952	28438920	45988817	23379137	37933784	22617008	36066158	8936003	12827563
1731	14659926	6210666	453546346	74822298	21232160	51620251	117773319	108676899	20942421	43355335	44536961	31335866	45380419	22954866	35508281	17705152	36104718	9154158	12570178
1732	17433648	7272201	513469395	77752792	29775485	54966530	130980865	121202217	24271681	43456784	45698879	31353545	47618638	24685624	40817530	20793310	40041967	10321592	13911102
1733	16473952	6976203	494776224	77884208	27120095	52934100	131218661	122777837	23180971	44664383	39851799	28731245	47439706	23998642	39478420	23757271	38188235	9091834	13275304
1734	15331655	6519796	477254906	74159483	24433156	52286868	113191574	103434977	21556137	39661001	34157406	26984248	44161858	22330744	36358176	18394420	35932804	8624632	12431619
1735	19727555	8214736	543672236	82418917	38298723	55646580	136416702	124830390	27067652	44717440	39648357	28630595	49438475	25927484	44831669	21612693	41927098	10623583	15125934
1736	17840525	7324630	518654497	71738619	31625131	55962463	135057107	126539737	24588444	41473893	47399663	32048184	47715176	25027198	41494672	20087326	38399881	10107246	14323654
1737	17474443	7328254	518108374	79996133	29082921	56021722	136843996	127558941	24452092	44536091	51649450	34305286	48484041	25230334	41129584	21872731	39109400	9811437	14349012
1738	19171989	8034951	535299118	82257136	36615386	55232793	135373811	123909163	26376099	44923843	42127060	30204614	50025279	25970613	44391761	22724393	41370497	10482664	14822051
1739	18206674	7899910	524360946	96820179	31389871	55135280	126746306	112524377	25616576	47143929	41235181	30448318	50436711	25671207	42807354	21447934	41065750	10329134	14592629
1740	15792639	6583583	448540436	70998849	28100606	49606994	107462925	95990072	21931336	41375710	40254105	29246916	45297633	23004470	38005382	18510650	36066091	9188900	12908519
1741	15239702	6650922	482011021	83728668	21727214	52871801	131432547	123501022	21876659	42910663	41603539	29942181	46531926	23454283	36751363	20554028	36723668	8694964	12867631
1742	20728391	8621687	579290836	80208830	41094573	58408719	155538667	146979795	28319044	46069636	40139521	29310765	52026377	27241753	48246830	26531435	43558980	11299992	15690875
1743	16990923	7478712	513540354	100024758	25680898	55008319	125441401	111680253	24367136	47653205	46312641	32083401	48908093	24893205	40069534	20076593	39893198	10024294	14317247
1744	16136921	6813382	475626807	71588121	28362402	50694906	126671550	118898919	22459243	39852657	37215094	27605606	45108400	23088603	38504912	20773504	35970952	9254386	12922996
1745	15568954	6579333	482005430	74365780	24081529	52882551	125848038	117750495	22036536	44673742	42797270	29734346	46723447	23555297	38059963	22485066	35737371	8914032	13051765
1746	14711351	6402111	482842610	79523646	19192385	54418814	139299488	133979266	21324511	46969656	43290377	30334519	48216920	24167322	36296923	19905431	36578362	8143258	12623270
1747	17343071	7310436	492493573	77096899	32008021	52197629	123777067	112880242	24133252	46579211	38897091	28090719	47774310	24604476	40865095	18236577	38057594	10166996	13946372
1748	16470860	7081481	484460824	82684769	27981142	51333733	122556796	111931971	23117751	40466922	36190123	27323033	45752092	23320330	38323437	19329105	37767632	9096478	13339750
1749	15320810	6416971	479558803	70449141	23885813	52423378	118815326	110440569	21483224	39904953	40604221	28778279	44034662	22531852	36096469	18851252	35707099	8771394	12287155
1750	16284621	7003451	495805526	83705451	25747573	53478110	126749849	117190284	23034903	42716752	37334896	27916669	46071483	23560059	38083132	18773916	38035542	8999264	13002976
1751	15505046	6627348	471924867	77553044	24747216	51526799	118492364	108442791	22002508	45068922	40013193	29100619	45735877	23207487	37050871	18435702	37303871	9350003	12846809
1752	15163751	6474296	452480883	76893357	24699464	49665797	108617019	98082359	21286197	36868680	32845713	26254160	42815781	21659750	35918571	18335088	34941579	8381247	12212224
1753	15844379	6789013	493455935	76209689	24917407	53797301	135229398	128671870	22364873	40512354	36160364	28024569	46633473	23690154	37366408	19157653	36900583	8596448	12899362
1754	19359617	8315322	560449367	93734931	35264039	56457800	136896834	124317122	26943872	44546410	38607748	28886975	48271428	25328321	43481709	21777937	41353104	10359568	14838938
1755	13933128	5891996	444378130	70849456	18280872	51174791	128879821	123544830	19938281	39863498	48132238	32095367	44934401	22729779	34096141	19381427	34204022	7886074	11904266
1756	15715406	6698925	487930579	74770352	24403781	53372991	138232899	132568616	22259541	43976732	39583017	28734845	47192056	23963857	37941109	20780431	36615719	8769873	12755822
1757	17090259	7194647	508926637	77567954	29447359	53400386	127329626	117361955	23832311	43735400	42261841	29232982	46759118	24092800	40244190	21201998	37512984	10382817	13650955
1758	18636756	7697854	534506196	76855944	34788896	55893236	124085474	112003584	25529323	41519540	41627947	30312694	47329308	24718190	42567734	21954856	40040585	10058185	14261759
1759	17999320	7637767	518576218	87021835	31986930	54395547	118165525	104057428	25002783	42528630	41182612	29721010	47142855	24485034	40570009	18103122	39875784	9607285	14146154
1760	18243814	7556098	513964489	74607865	35348789	53455803	115442267	102229983	24951792	43252857	39444892	28873193	47270621	24504399	41727665	20204964	39184800	9700356	14021741
1761	15119443	6378896	465006602	69383900	23885757	51616308	127621293	121041355	21216404	39745777	39841122	29044629	46084030	23334434	36070731	18335330	35218665	8359740	12231838
1762	14645333	6182999	456431284	71226503	21587272	51156910	124808026	118412318	20769781	39979966	37060354	27890137	44626406	22399552	35687896	20696440	35691215	8579644	11932272
1763	14322112	6034780	465663369	68344971	20495615	51990865	117092435	109634811	20279478	39836308	41285673	29075933	43901026	22190220	34819233	18250417	34130376	9025799	11968357
1764	16202003	6634596	474138470	64966929	28496364	52274348	119158807	110163232	22442867	44271918	46450739	31250255	46018404	23821490	38536529	18625289	36533250	9087817	13083319
1765	15783983	6773875	480191049	82912427	24440560	52667638	116878746	105369094	22364659	42870050	41435413	29927662	47048977	23600257	37707561	20092639	37933355	8977846	13250780
1766	14610547	6267600	457592696	76253448	21573833	51214401	113407028	103827710	20816391	42825925	37721477	27985612	45522339	22671433	35713961	18777025	35291151	8459864	12272312
1767	17693078	7637629	531704885	91596975	28794388	56305116	135044508	123691544	25045814	48337685	43716589	30959195	50060170	25562053	41627595	22037586	40154651	9862195	14385437
1768	15579380	6603872	493259531	73982808	23526649	54008637	133191315	126809248	22087378	43327174	38370930	28581086	46323261	23453605	37446403	21466018	36769363	8969249	12617308
1769	14563969	6272550	473776682	75386336	20134921	53547855	126858199	119852886	20835267	43488092	39943260	29564479	47485932	23592738	35956864	19597271	35826136	8264909	12160275
1770	16450543	6868604	488369423	68823793	29327948	52286455	123348911	114500617	22743104	41394238	37968626	28220047	47085241	23874085	39034951	20919184	36891693	9025765	13043723
1771	16106588	6602468	479477108	65743200	27685950	52127091	118942860	110046888	22323277	41233899	44014877	30103518	44425959	23074985	37388065	18566895	36738742	9092765	12904987
1772	21043962	8657954	575803652	79760989	43116094	57988148	134107372	120715349	28552493	47528937	42171540	29807533	50801811	26984252	47321496	21317970	42900076	11258951	15712244
1773	15501363	6725046	484071849	84095359	22734882	52666597	127630764	118713364	22191780	43853054	40820181	29275539	46074237	23326196	37052765	20106563	38211658	9052180	12847550
1774	17156476	7270233	513166958	80369410	28946836	54267072	132378770	122924526	24046991	45332826	43499694	30191098	48082740	24581129	40817392	23590690	38930027	9507447	13842530
1775	20123407	8277613	555304956	77084490	40017473	56823399	137978492	126404334	27405409	46201684	47807404	32199587	50737538	26765531	46184708	22775830	43094724	11112507	15434691
1776	15807544	6684751	494664539	72457477	24156543	54838343	144185172	139718702	22311524	42512495	43476002	31111391	48020156	24425152	38287916	22023405	37714628	8489251	12819409
1777	19108611	8071166	546760375	88728266	34599762	55541438	133996525	121224512	26497518	46211709	46800575	30979454	49306295	25777736	43306603	22192891	41544119	10464549	14823846
1778	14653040	6246913	460188833	70615120	22510420	51051253	121755820	114617643	20832346	44113860	36872412	27469013	45488035	22775342	36145466	19606981	35449472	8678122	12212783
1779	19256886	8436628	564711694	104163910	32437354	57932687	147142436	134379528	27185555	47242218	46984862	32680777	52259428	26934533	44459917	23010384	43212500	10855454	15660004
1780	18034381	7616750	528163675	79352303	33325434	54944368	123142748	111161867	24935861	43376633	35775039	27757341	47616340	24578010	41412057	19156324	39252460	10120794	14122394
1781	16442735	7353723	530639840	99766368	22015818	57244298	145349663	136867755	23801814	45841902	40584702	29739418	49772681	25055948	39407251	22011976	38976397	8908389	13538056
1782	16229375	6747166	494555561	73052093	26290454	54168328	118907229	108518329	22700145	42908641	43658345	30672679	46244022	23746882	37348846	18005596	37373441	8957946	13151731
1783	15510159	6659020	479508455	76038825	24252245	52046077	133419536	126285796	22056967	44841282	42768992	29880538	47225591	23880063	37304839	20824703	36233468	8654357	13185217
1784	20045218	8187421	541858694	74366747	41368713	55610226	121977688	107495876	27120275	46508910	44341743	30866515	50453040	26529694	45586160	19176154	41361747	11541761	15245548
1785	18397947	7782599	529745578	84552257	33470391	55433318	127535372	115459915	25483842	44854481	38169325	28769474	48981267	25208375	42771742	21673156	40018607	9809769	14076082
1786	15800812	6806927	495305759	83478507	22440568	54721268	140502687	134176837	22610317	44109823	43674055	30412300	47688539	24132119	38926204	23287082	37435224	8975411	13173118
1787	16519350	7000626	496591778	75185213	28004913	53011555	132977779	125196919	23145092	44378814	40878823	29059785	47454260	24195099	39604969	21974757	38303515	9190909	13294785
1788	14932888	6600726	490737820	85514296	19826672	53300492	137138125	130868182	21719017	45159200	36288915	27310528	45712209	22996875	35818587	21014950	36153996	8194265	12494022
1789	12827617	5457032	416354392	65337931	17731411	47203144	103729562	95837891	18388754	38973432	34614437	25929325	41015870	20396391	31132866	15893977	32093406	8062698	11057935
1790	19703540	8011240	545906402	71034328	40387520	56489848	114994113	100271074	26571003	44249224	42550247	30750999	48814368	25732969	44313480	18995574	40733306	10479784	14798368
1791	13926632	6022710	449431430	73336753	19799250	49798107	116757776	109334846	19879075	37798986	35282512	26929884	42559302	21402707	33535001	17601239	33296338	8361105	11592181
1792	15683780	6713496	481890632	77054506	25138529	52483914	123201651	114227479	22188200	44128541	36307043	27779514	46565411	23452373	37798548	19827551	36796644	9163953	12807183
1793	14779708	6489370	472001232	80992362	21002788	51793112	132586311	125785561	21263126	43114516	36742858	27603055	46792001	23382066	35780083	18631120	35616472	8727774	12415216
1794	17481524	7442689	506544554	86708364	30568220	53332610	114778330	100952127	24349092	41155447	35124780	27452318	46453603	23765324	40045963	19197984	39559636	9895674	13643622
1795	15246827	6408910	468101718	69787816	24737003	51560547	116390703	107633748	21382551	40485003	35760882	27631102	44658139	22587854	36145506	18482000	35944861	8694045	12294064
1796	15606967	6714735	471706284	78525703	24823517	51863652	129771211	121894551	22171497	45373671	40931797	29627982	47576995	23925646	38758259	21912706	36570920	9132152	13026951
1797	14636046	6262615	469584156	77931454	19739973	53514083	120349469	111559577	20857767	39906827	47739530	32453647	46346253	23280167	36271970	19213934	35947122	9064552	12658831
1798	14874754	6354618	447373932	73284228	24184688	48569689	117046857	108609135	20953931	38659561	33912064	26159518	43567943	21912583	35418214	19671731	34915223	8213122	12080975
1799	12795288	5487870	420422605	66037162	16961659	48104819	114334800	108636956	18379195	37683187	36390580	26919012	42077536	20866707	31961948	17883111	31534246	7817191	11161198
1800	17647140	7532722	524173392	86755957	29832772	55067782	129174504	117421200	24854433	48676614	41444404	29458453	48838631	25074952	41091776	20404213	39225934	10324091	14127949
1801	17169193	7080529	514440873	68159752	30452087	54593865	128865999	120652881	23629502	40745036	38876519	28105863	46458879	24084398	39524795	19276818	37587594	9528935	13223166
1802	16795925	7138155	517848167	77849725	27382494	54993482	139429382	132568222	23578019	42234547	38320775	28296781	46777409	24059607	39181399	21474110	38822520	8967359	13247528
1803	18107882	7667541	524533271	82225170	32829603	54636799	129947254	118537049	25115784	44607816	40935831	29341907	49326724	25310610	42229480	21311669	39704622	10110551	14388601
1804	15744275	6758937	483107273	80228936	24027230	53194969	132475443	124733718	22386456	44864993	40347788	29291309	47764879	24114931	37877772	20300895	37691364	8608811	12813765
1805	17470733	7357577	516219294	77916791	30717842	54002535	132185487	123044569	24323347	42501670	37830766	27949763	46164073	24006457	39941695	20264748	38711632	9517287	13656443
1806	18633482	7621411	526100418	71002974	36286732	55019174	118694371	105741993	25427794	46024724	42819755	29846304	48883176	25428136	42525577	19028311	39345283	10266032	14523155
1807	17433788	7490852	518543530	88469792	28310602	55244519	140830738	131535115	24608877	45376835	46116790	31709296	49331129	25306008	41483050	22860040	40430794	9866545	14148770
1808	17336960	7242440	506975697	74729067	30945538	53439019	128028975	118270704	24008036	42549068	42031248	29486661	47051635	24335389	40331486	20283025	38831177	9973593	13690901
1809	15600294	7013898	498711576	98219348	20670358	54150395	135405224	126210526	22753416	44159355	37480512	28747179	47058811	23584981	38065209	21275636	37931204	9944125	13302771
1810	21717030	8918503	594225341	81364763	44357880	59527002	141726820	127939625	29413228	47423242	51438792	33837107	52631740	28164924	47888303	21394612	44027144	11238267	16538668
1811	18719897	7678078	523800402	71389819	36803434	54733022	123882057	112170490	25545294	44872846	43632587	30662670	48004015	25203703	43642356	20406686	39395869	11132725	14486415
1812	15065309	6374662	452932814	78508629	22669745	51205331	110602731	99433725	21276585	40893030	47062764	32221637	45631391	22951392	36976761	20833013	37333093	8717041	12513124
1813	14749336	6462538	500364180	78284268	18687836	55596237	152539821	150028311	21332074	42534357	40705373	30027588	48335319	24171193	36488310	21852120	36100806	8685108	12499656
1814	15178524	6416818	481725913	72661841	22712731	52808470	124023996	116179443	21501501	40915900	41758690	29602481	44680578	22746165	36107152	19444975	35634340	9290637	12786754
1815	15416634	6592015	468357616	82353447	22462704	52486883	124796291	115275023	21965309	42865657	48891776	32777204	46872889	23781202	37614335	20165985	36967771	9401155	13083867
1816	15139904	6682814	467740977	91202474	22000847	50840662	109673117	96886912	21753638	40941369	34182379	27098212	43956976	22092249	35091548	17303881	37215440	8479855	12441601
1817	20484592	8492065	575640102	81017628	40744239	58239267	132310118	118972012	27956068	47095948	40769278	29566400	50041691	26499919	45849533	20261548	42804359	11096120	15445530
1818	15652613	6658576	468082081	78856216	24851864	51691641	117835281	107504720	22010424	40290313	41485286	29644244	46045472	23340769	37256113	18325534	36824029	8940285	12807401
1819	17202995	7307623	523798335	80284499	28926142	55226688	131274950	121522900	24117129	45254498	37767137	28384046	48338467	24572418	40104558	22180623	38835681	9294490	13653327
1820	17940003	7497439	534135971	78269165	31590455	56462540	126720792	115367659	24983732	48559046	43202854	30418978	48595407	25159241	41460909	20711541	40223096	9671364	14159767
1821	15870194	6659026	484112499	72598808	25166596	52926968	133037812	126491892	22294255	40900131	41837553	29734694	45962591	23454777	38090702	22084549	36844064	9076261	12853177
1822	13919437	6222023	451473262	87633427	16925038	51399186	126597766	118894294	20353802	40869199	39797863	29517994	45655028	22637165	34591604	19310809	34266132	8097225	12253455
1823	16030435	6851031	484955230	75061607	26233456	52357938	142613699	137600008	22768141	47574135	36001956	26938398	47341046	24119269	38938598	20847052	37339644	9360212	12913292
1824	15714445	6721257	468783942	80445286	24607830	51631774	127922386	119191156	22300170	43879090	44286421	30902077	46577604	23700357	37887153	20866229	36480112	8789786	12970377
1825	19458102	8057660	543375452	75162252	39025407	55933577	130191574	118888792	26449174	42246851	38612894	29422698	48515064	25395538	45047363	23079288	41700689	10334718	14683966
1826	19388740	8037222	541483397	78889667	37825149	55420975	128299483	116067125	26421406	39790494	40286647	29437449	47112100	24940418	43481071	20484084	40783860	10491269	14728508
1827	18572122	7738318	543834408	78201303	33783480	56859387	132417603	121267719	25671868	47814249	46682372	31782751	49996628	25950630	43131755	22153293	40481437	10128382	14550948
1828	15356148	6467236	471881548	71321980	24511690	51760378	121075118	112828279	21653025	44177483	40889763	28885689	45445609	23074301	37027270	20075520	35941234	8683487	12553665
1829	20445477	8494352	562107990	81645663	40992698	56816326	137168277	124525220	27838504	44887596	43480526	30519713	51146197	26865955	46490231	22127035	42053108	11224402	15674678
1830	16195339	6867740	493869050	77026638	26497664	53415747	121869287	111896417	22721419	41847184	39670872	29244556	46136298	23560298	37795253	18934272	36924425	8986139	13107265
1831	16347330	6872859	478818020	72137580	29177880	50542337	120389954	110968380	22733976	41802416	34870778	26218506	45094684	23049847	38259404	19636190	36324951	9288900	12929654
1832	15747224	6585133	471690394	69932007	26858782	50829669	114052703	104343310	21860851	37635773	34498670	26205080	43948995	22448287	36053503	16729532	35485712	8696243	12552972
1833	16779619	7373913	516267936	93146519	25209447	55678604	144499654	135989390	24064918	48238692	40521179	29862560	50655965	25533179	40287438	21825231	39486766	9309447	13720417
1834	19654188	8118498	533676430	79707827	39197133	54263060	125333633	111532773	26777606	43061017	46218305	31223883	47980349	25480973	43971480	20316266	40764139	10626362	15176376
1835	19439109	8264265	533682305	94991234	35831224	55170851	131291069	116211927	27023206	47891542	51519457	34204941	51011925	26640457	44374319	21368974	42951984	10688313	15412874
1836	14945099	6447400	479571944	76886783	21842737	53187071	123077840	114985102	21204464	39487952	37085125	28509767	46349855	23042101	36483060	20475953	36585532	8503597	12477936
1837	16842485	7027363	516380593	73462778	28574414	54824256	119828540	109255538	23405997	42906539	40491666	28896185	46313930	23767383	39167662	20284019	37589863	9576364	13380582
1838	16101784	7051687	494285191	91386466	24047061	53039516	127803665	117103308	23074985	45061734	39513432	28973862	47229438	23854533	38149976	20291592	38131521	9577036	13211911
1839	20144981	8468641	577013003	87395664	38308820	58420613	134741205	121778789	27709501	45152351	38189451	28864084	49272766	25935943	45471106	21963566	42224146	11115558	15215340
1840	16795106	7037588	497134684	72213987	30033821	53354808	119351828	108585739	23222511	43105736	39563804	28949679	48083070	24488050	39362102	18059551	37335347	9361775	13334120
1841	15435793	6549635	477621446	70851154	25181575	51141534	125939173	118873125	21678170	39215926	35576780	26712401	43965070	22438611	36137955	19315790	35465766	8618663	12555636
1842	15547987	6535692	461108855	73877618	25595322	50792320	113532063	102912458	21853692	42640043	39044431	28759608	45463548	23029873	36617140	17875245	36954641	9086020	12704576
1843	15930848	6803948	488446622	76779403	26297113	52418925	119384261	109456161	22500602	44822516	34940387	26971358	45490287	23125782	37384808	18671068	36789064	8952203	12945124
1844	15780902	6655895	474148205	77921636	24848423	52299366	117778765	107470839	22202001	39358799	43130659	30647682	44598678	22857900	37027296	19283222	36946858	8932995	13044217
1845	17134766	7457101	507414836	89721228	28359266	54066747	135617771	125159441	24275823	47882654	42563694	30407423	50234854	25525777	40601690	20263321	39287537	9394755	13965505
1846	16619167	6893876	485547783	71642274	29452786	52162181	113883763	102661503	22972578	41637465	42064955	29283635	45595820	23487573	38525153	18631105	38162719	8961181	13199259
1847	15172382	6675158	469339831	88157402	21788977	51617656	123465510	113560226	21835699	42950723	38776172	28589383	46384666	23224941	36969883	19086292	36509317	9484011	12910288
1848	17948510	7816214	523754894	101508166	28783286	55549415	128542024	114390794	25417361	43689635	44770970	31922597	48737520	25082230	41199378	20414762	41345085	10013954	14542193
1849	17190030	7079468	489061929	64488487	33191824	50987204	127879579	119965461	23552123	41082175	35687284	26571140	45533954	23660582	40024503	19489914	36176997	10275610	13315594
1850	21163882	8651673	576780948	74498062	45064222	57035680	128940247	115125705	28511001	46153697	37989792	28060765	49741060	26442731	47141228	21298891	42470545	11529130	15643520
1851	16705618	6983090	504510442	74185548	28224675	54781597	121458769	111328299	23308594	44374719	37535444	28331014	47295069	24118481	38923357	19005306	38686618	8972030	13215943
1852	16007735	6680043	481000662	70008605	27569735	52092731	114850094	105053207	22284133	40977588	34820293	27371755	44392085	22686917	37731010	19012837	36037366	9539549	12632939
1853	16422790	6831171	491754759	71260159	28406925	53823106	112548155	101379337	22776030	42708449	38495704	28800248	46665866	23738571	38942820	18520430	37022863	9361117	13124650
1854	17470101	7359870	529508584	81649078	28333058	57581109	135977983	126380390	24425630	44008801	48796993	33630106	49689263	25571642	41274080	21685331	39893811	9678506	14015780
1855	15117252	6377947	461509099	75345141	22524657	51844256	121070378	112024331	21328871	39688542	47214702	31994328	46268244	23376347	36123069	19431009	37069434	8401861	12697262
1856	17978945	7502049	522421784	80155407	31627585	55723825	127365018	115974180	24973092	45051835	45458456	31553642	47972404	24977648	41614536	20574329	40427584	9916811	14214708
1857	18612384	7812400	536137909	80870589	33707361	56326840	141700914	132233580	25772489	45946880	48291678	32514611	50516299	26180062	44442412	24155858	40990275	10604875	14823345
1858	14145304	6190274	461580184	79723086	18761728	51290633	123022198	115189905	20489734	42024173	34933141	26980050	45491848	22434345	34523991	19385471	34376903	8822939	12359356
1859	18802617	8037394	539403411	92452899	33601445	55797547	129002653	115279174	26231876	46163360	41258815	29972513	49417035	25540616	42914472	21283487	41760833	10076207	14779733
1860	13275823	5624308	410731086	65678850	19930384	46579129	105549989	97511114	18864544	38210754	33011311	25676787	42086905	20813177	32391242	17348826	33069290	7944505	11262847
1861	18435832	7746773	532359256	82298206	33517047	55888528	127358548	115316913	25418740	42035986	42196610	30447393	48539023	25183750	42696489	20600946	40598593	10412789	14327490
1862	18713653	8265335	564525668	105078144	29704281	58999166	150945164	140216665	26524407	43417368	39111150	30085770	51187530	26309591	42911586	21080636	42884199	10115369	14778885
1863	17146092	7328321	518789562	86580650	28306893	54925103	117439535	104632658	24047362	42046762	36443182	27958158	46045587	23578031	39312153	19921814	38744843	9274090	13544971
1864	15284505	6398360	471516870	71288102	23160878	53153254	127181795	120098857	21619564	43895502	44702445	31020664	46331040	23586177	37206729	19925833	35906853	8781407	12640190
1865	16977906	7246546	510103358	81295065	28321044	54470818	134524584	125700460	23905549	44610235	37136853	28272854	48298782	24520193	40548081	21630279	39476435	10189578	13796387
1866	17702536	7569600	521867376	84159803	30755179	54778855	136420256	126541273	24740131	45864940	39655200	28875762	50182379	25535264	41890934	21927287	38761518	9912424	13962245
1867	16950971	7175193	510734700	79415012	28274620	54530414	129677204	120288156	23767587	43395479	40148901	29100213	46700952	24071259	39607363	20167002	38123785	9619112	13610452
1868	12519624	5427851	419702514	70082307	15545322	47670095	106569985	99314774	18131214	38289589	32651220	25055514	41040077	20198441	30981373	17226471	31779261	7818934	10729326
1869	15583718	6609553	464341511	73782753	25870744	51084629	120070252	111032369	21775101	38451639	40959488	29514349	45698755	23166171	37370519	19336479	35945634	8493670	12943120
1870	19914424	8249443	565135152	80890242	37846456	58408251	138464762	126807293	27278620	46209847	48986824	32955922	50799893	26761827	46170947	22978693	41407391	11362457	15405956
1871	18707226	7684103	526293809	70642013	36336474	54948149	134500335	124851571	25581184	45922454	44182851	30677424	49539617	25804426	43682707	22365197	39987749	10291515	14430101
1872	13655466	5938270	460467148	75693019	16339826	52927117	129871271	124423266	19881547	42869617	45410227	31523154	45563982	22791942	34261793	19567075	34969947	8138876	12169579
1873	19739217	8075853	544041813	71645538	40238846	55935260	130305292	118767248	26732952	44803585	40440201	29373879	49708184	26080039	45077352	21483262	40505429	10339668	14847183
1874	16217362	6857459	485268698	75627225	27655172	51769200	117256632	106724407	22699547	43565250	37826801	27607534	45467205	23229466	37872646	19059857	36673965	8926325	12953778
1875	15406364	6597373	476266859	74963727	24063472	52112915	131915838	125147085	21859298	44023208	40710335	29019264	47031015	23704781	38106240	20978622	35968371	9544399	12938285
1876	16121409	6844228	501647426	78282781	24761728	54654354	132067240	124063356	22783397	44069879	42635324	30101493	47434061	24116943	38450635	21347002	38052720	8944266	13040372
1877	15519668	6602065	484330992	74675996	23450994	53852906	135466531	129174520	22012595	45941709	44346418	30547528	48512806	24529506	38435655	20218791	36354705	9321982	12759991
1878	16545517	7042686	503562667	79866336	27320709	53820640	121474082	110518655	23286489	44437134	38180280	28390574	46997598	23867436	38539615	19622147	38260557	9254773	13543889
1879	15509826	6682526	491422798	80948070	23058985	53232642	123600575	114155831	22129550	45409785	40539603	29197220	46473780	23390268	37203422	21337913	36795367	8838166	12755773
1880	16080957	7033807	511357951	91278733	22094176	56081632	138318050	129962509	23061784	41997251	44504187	31527316	47831122	24271691	38649341	21731606	38717896	9124223	13406641
1881	20373123	8410389	569083834	77658314	41153748	57771302	131856442	119028403	27731753	46789471	42061766	30261007	49540413	26360726	45811794	20315393	41793946	10970127	15394609
1882	19038643	7897018	540659113	75285765	36401706	55573992	141880173	132983947	26164257	44148112	39130767	28614502	48645606	25518262	43184682	21706077	40196666	10164906	14674087
1883	16138022	6734725	466632066	73629995	28269413	50028610	109727179	98310403	22396538	38261659	35841852	27104766	43356487	22232694	37187844	18792437	36517895	9171741	12764979
1884	13900190	5959324	455161567	74078255	17791018	52108963	124250678	117609465	20026493	41676912	46111225	31565980	45232570	22679487	34636091	19758591	34323512	8442128	12152457
1885	17759975	7813679	524687800	101104454	29073333	54633869	126172933	111941059	25250107	44591852	37934040	29161596	47953920	24468656	40614581	20873311	41280658	9805846	14565126
1886	15922256	6761861	490743419	76167658	25299134	53555269	125920404	117075421	22456252	44128537	40338430	29178873	47201604	23943967	37925698	19021095	37005248	9240088	13009345
1887	15746142	6779987	487252740	79455221	25188606	52617938	118643919	108383882	22295414	44680634	35756629	27170705	46501983	23389492	37817775	19034646	36674817	9315137	12915970
1888	18844930	7574072	523985267	67014426	37214340	55352878	116183177	103256254	25448578	40233079	45895943	31838920	46633821	24775230	41918127	18436944	39294708	9840354	14452361
1889	20342566	8468258	576555310	84557717	38148438	58746621	151977659	141972377	28007387	47000309	50373612	33333487	51382399	27126769	46805367	26034377	43593261	11043927	15774009
1890	14239430	6065578	450964205	71751303	20246123	50515656	124606171	118163349	20358057	41968129	42286546	29596247	44422604	22418220	34691845	19683913	35120644	8278354	11968536
1891	15480613	6509192	476182293	69240504	25308372	51973746	122761242	115281925	21630561	39465767	35727862	26967016	45236945	22894178	37097871	19298289	35412081	8989704	12485267
1892	16026796	6709582	474315655	72660063	27209639	51775249	117188789	106779955	22398735	44781801	43654794	30317646	47301584	23902372	38992176	20909495	37004197	9625036	13155846
1893	15815964	6735697	499801128	75395744	23972731	54524959	139075974	133078859	22461793	46106596	41358293	29456090	48015136	24345799	38014900	21191428	36264194	8793469	12856496
1894	16476881	7033221	522614779	82187923	24685834	57130299	131665735	122358654	23439970	48135659	44838702	31432572	48666216	24809323	39123097	20472483	38883410	9105156	13588685
1895	17437970	7234581	513501265	72810571	30864503	55343746	128873407	119218577	24212843	46126117	45450415	31447426	48376630	25020789	41143927	20449084	39545631	9816087	14092267
1896	16551045	6892569	503331195	66266660	29004013	53976576	132511038	125943778	22955487	42967623	38061096	27994112	47172930	24116440	39444785	21018550	36834403	9047109	13224676
1897	19405532	8159913	553180445	84766460	36864626	57089543	127046023	113314249	26678112	45835174	39031466	29422307	50697095	26146294	44864495	21478304	41677539	10977830	14877465
1898	14538111	6240291	466243404	76350774	19928512	52005500	127130083	119941793	20890232	45580277	43947345	29780155	46842745	23417609	35866699	20121166	35976789	8734695	12310926
1899	15801189	6844741	490810567	85575644	23346775	53233423	129034990	120032689	22613619	42905044	36314144	27827229	45479113	23163930	36697372	18904746	36640473	8960088	12898004
1900	20431914	8254236	557075495	69316215	42889346	56245231	125812701	113025134	27472797	43852065	38667179	28331331	48226138	25734614	45141595	19852103	41381662	10828989	14980863
1901	19487491	8194395	544392843	86817700	36800018	56151946	131990720	118498427	26892178	46653878	44620319	31039186	50654019	26449785	44274741	19743733	42239126	10877804	15265859
1902	15487676	6610131	470452196	77493260	24613619	51534106	118576885	109304041	21828452	40096102	36155495	27531018	44707963	22627194	37021746	19818139	35916698	8553731	12523097
1903	15555567	6687997	482575416	79356492	23106477	53213647	137308727	130668227	22094026	41205953	44064080	30903059	47161853	24006806	37056947	19413106	37240210	8658250	12864858
1904	17081514	7454759	505539939	98745679	26234756	53930411	126931674	113759905	24368414	45295957	45580049	31517643	48110803	24553038	39713751	21219285	40288182	9443675	14001278
1905	17914411	7793232	529843260	99853713	29122655	55136212	123407993	108553341	25302298	43914949	42384194	30419321	48103366	24652326	41162390	21074677	41113041	10509807	14322785
1906	19126929	7898501	544485588	73831272	37582865	55432729	127439405	115796110	26105404	42518038	37050605	27969541	47089223	24825737	42580583	19737257	39855208	10392226	14568975
1907	20004928	8347675	559080686	83870068	38414441	57622425	139253736	126747482	27558583	50361014	49648146	33221112	52077978	27354562	45813510	21797236	42378897	10749126	15667382
1908	15113164	6493784	495423755	75225910	21056097	54802159	139481057	134369939	21520263	41014992	41709434	29891353	47636759	23929009	36530760	20705079	36120795	8382573	12639317
1909	16794387	7050456	498497573	74209285	28946082	53089640	132017599	124195230	23413388	40804008	36720595	27762588	45870110	23579190	39289809	21262334	38676088	9465166	13317908
1910	20720291	8684214	579769238	90678483	40041855	58890978	129466081	113735455	28511420	49226883	45421615	31671584	50722775	26861694	46506899	20436090	44196732	11427171	15996397
1911	14942034	6580316	470894827	86422052	21142581	51762428	122894022	113194492	21527226	43222681	38396449	28820955	46228341	23110984	35752129	19064654	36405580	8440001	12534550
1912	18569425	7699797	534108529	74508023	35111970	56088377	128807187	117855166	25446724	43614774	41501341	29896749	48888281	25466794	42726786	19664740	40066423	10061656	14422014
1913	16695056	7221913	492462181	86654942	27664748	52256755	129822833	119732079	23634971	43794434	35439867	27308309	46717434	23873167	38688614	18921140	38129632	9452408	13418697
1914	18354889	7626800	529931635	72001903	35137345	54327311	133375911	124242320	25108690	40936082	36030606	26996059	47238257	24647345	41588781	20185767	39270220	9826390	13951519
1915	17700168	7416717	514521296	76313890	32061288	54807918	128182744	117703710	24520876	45269410	40740897	29536616	49210061	25248256	41733048	19920137	38982990	10137156	14102320
1916	17652777	7466568	525345826	85641090	29139450	56607247	127229955	114751606	24739393	47079605	51259151	33747851	50064766	25805565	41350503	19267233	40591647	10291607	14451450
1917	19709163	8112243	540182714	78147602	39128270	55803732	126237382	112639764	26888135	46165548	45385291	31633019	49697345	26128786	44885866	21129586	41538774	10803668	15145862
1918	20738015	8689793	574330432	92924733	39374294	59240696	132865198	117474235	28444083	44872758	47739920	33138704	51882429	27232088	47031458	22086937	44421436	11157819	16082389
1919	18912232	7923262	552861135	83987815	32741860	59192301	146250419	136638895	26346437	49841323	50182300	33444905	52475719	27288796	44327819	21309786	42240170	10297281	14960484
1920	14655243	6431206	459767016	85075044	20544950	50217464	120450242	111151177	21050042	40593934	38934550	28182077	44694337	22326736	35236466	20640881	36820184	8070419	12149455
1921	16394371	6934795	485215253	76522807	27534494	51968716	130697616	122372832	23030356	43470708	41009221	28974820	46237207	23776657	38396428	19931548	37708327	9148054	13240210
1922	15669418	6561756	479708411	69573403	25827037	52162839	121987197	113984817	21908140	40572031	37443292	28031438	44678272	22807631	37115860	19623679	36113985	9067116	12493865
1923	15510186	6862873	482309493	90166862	21973828	52835553	137480241	129668732	22333469	42301351	39991628	29447379	47396332	23906057	36997161	19553263	37732313	8486445	12924460
1924	14981424	6384269	464311673	72636160	23061149	51217481	127195223	120503434	21220437	42160818	37017517	27474663	46445278	23122980	36934026	21824051	35799508	8512283	12423682
1925	15167757	6615468	465406675	88000890	21137054	52890006	123276276	113347172	21785546	42119631	44689019	31756294	47052904	23628588	37349030	19885724	37304624	8625739	13014338
1926	17480171	7294364	500152004	78328469	31093919	53531293	122223171	110610971	24163487	40489107	41537226	29990613	47105377	24354421	39912590	18689705	38637564	9568887	13743573
1927	19679419	7983725	533034778	70346769	39968653	54945835	131405783	119606146	26659978	46752855	51299333	32795592	50101201	26598783	44550748	20067457	40934580	10412304	15120263
1928	14821046	6383855	475431362	81922877	19740076	52528230	123835776	115299915	21270865	40008819	43018194	29682118	44175488	22457598	34898996	18671156	36296038	8695814	12499511
1929	16915595	7489114	537840812	97360212	24385560	57320694	141152947	131062819	24471480	51258640	42370772	30473775	50253512	25415405	40146889	22069126	39995751	9391791	14244274
1930	17753954	7576047	530604258	84414186	29803339	55911821	143445465	134587124	24961947	47115892	44796971	30769659	49871091	25756060	41381697	20277788	40589487	10230950	14306779
1931	19056597	7843444	522230194	75668923	37592857	54026438	124525656	111849891	25924907	42031552	44079005	30567195	48329481	25368411	43207056	20126755	39942520	10321965	14618102
1932	15693043	6513435	457867799	66683893	27687581	49617807	116119519	107425505	21801946	40499682	37788520	27451440	43839793	22454003	37446160	19453282	35954161	9219500	12658485
1933	17744914	7400448	517384159	76080592	31931749	54910269	127549732	117132543	24627450	46317507	41848632	29779763	47654627	24806795	41229865	19329951	39834490	10082248	13860221
1934	14141775	6030183	459337715	65677185	20870675	50983449	130356987	126359007	20150033	41686121	34776217	26438780	44071001	22276793	34039112	17930655	33568266	7745477	11662168
1935	16097393	6773686	458476995	76435291	27967284	50120846	113799095	102970668	22419082	38253416	37831977	28465339	44199720	22622296	38082014	19240496	37578605	9178075	12951005
1936	16025754	7125999	505521866	96591940	22059194	54462125	138245883	128968143	23268470	46570911	42910964	30423231	47749317	24209251	38229127	21148693	38749143	9347796	13559994
1937	15000111	6535269	468477860	79385499	22340632	51238372	133022344	126339098	21507828	44954136	38533477	28262632	47285860	23547933	37531700	22012731	35962608	9275216	12603049
1938	14769185	6255162	462036624	72308090	21517663	52100619	127101753	119996250	20953925	42544927	48893095	32434063	46793339	23660943	36242278	19683272	34979898	8533496	12553615
1939	16050562	6628594	471947254	67985013	27747543	51479480	117378912	107839664	22231010	40258857	42231374	29491415	45375784	23304647	37519163	18072916	36462799	9175984	12933886
1940	18634225	7685006	528416263	71464358	36381989	55257594	127614523	116710324	25525251	47489607	38292054	28658109	49584302	25635828	43495348	20809261	40596279	10521562	14211491
1941	15132554	6415445	471280980	72465301	23146706	51966599	127352330	120666855	21391110	40806568	41017756	29237230	44978882	22829389	37010127	21150452	34817164	8949996	12516288
1942	18835353	7830570	526383486	77847149	36814553	54246656	120671273	107420403	25725087	42370931	39967138	29293932	47422334	24867992	42378234	19393570	39416047	9880149	14303088
1943	15026719	6356065	462304884	68839928	24579173	50992263	117793617	109462101	21250143	46102821	36386364	27492953	45866638	23036102	36589109	18930859	35764837	8730737	12433153
1944	16439807	6958701	492592291	77116689	27116726	53134731	131874939	123410547	23166774	45992504	42608685	29870416	47628610	24347115	39122984	20526168	37736933	9527129	13394799
1945	19378123	8301857	556057002	96042332	35027552	57178999	126952603	111663523	27015266	47606797	40607403	30089334	50525066	26026075	45166050	22030304	42467617	11861380	15286713
1946	19313864	7940238	539978283	73985953	37999896	55854857	130655340	119129364	26348708	46574891	45061203	30943849	49489044	26032541	44246765	20944444	40914158	10349039	14698585
1947	16352658	6774604	494969830	68325586	28400590	53021208	115862114	105928348	22667791	42949719	38093177	27592823	45130517	23244479	37652529	17985573	36395007	8793522	12775030
1948	20399515	8490610	558158212	79498497	41981001	55805337	136903761	124951989	27783672	46956872	38649953	28376699	50775978	26528754	47357525	24072575	41920718	11518577	15513553
1949	20523025	8568654	569096151	85104849	39838503	58081937	147806311	136408941	28292020	51184517	47619028	32448619	52198854	27634189	46543359	21928364	43426607	11005575	15813206
1950	15315511	6476652	482612511	72224286	23655390	53172367	120166024	110753183	21694512	48410201	44206928	30136987	48370795	24291438	37084058	17963604	36555840	9334427	12779677
1951	17875748	7508957	510672650	77556457	33241845	53167829	128330144	117656322	24675085	43168770	40331850	29080381	48273778	24789682	42268054	22354125	38263627	10489330	14099623
1952	16559262	7230980	504783934	90855377	25737384	54254651	128905546	117891584	23557647	44018027	41965156	30615670	48058322	24364630	39233091	20845346	39062974	9288114	13665907
1953	15586382	7035596	483847591	103479215	20613720	52367683	127159911	115121786	22811013	46204131	42200314	29990199	47519194	23739695	37424954	20976912	37953242	9260713	13493936
1954	20046892	8489329	571904892	90954887	37795439	57550667	133979358	120207904	27716308	46303713	37984749	28556200	49638616	25971600	44830098	21948977	42447928	10739542	15398494
1955	16825135	7433048	516490946	95864621	25567683	55480786	136516655	125884016	24055541	45623663	39112721	29835830	50192973	25253350	40062021	20300726	38886022	9903082	13769980
1956	15160848	6517011	462188030	83515474	22066258	52603203	112965779	101418506	21546887	40623324	46336805	32397566	46340148	23352228	37117413	18268645	36888192	9158515	12946898
1957	18034300	7476353	522912696	76868583	32094031	55631235	131073341	120507943	24962025	46102820	48628378	32489949	49092222	25504321	42190157	21598139	40386069	10149355	14205784
1958	15377899	6622765	479111180	80393584	22791423	52419298	127995165	119619518	21872529	41785573	40754031	29306982	46464135	23448580	36396476	19669516	36320799	8466523	12657442
1959	16360395	6919026	498024828	76944208	26243553	54360826	132898584	124704791	23090629	46125008	45712345	31517718	47443354	24456724	38528416	19423855	38204373	8909066	13285232
1960	17921981	7404591	519374079	72341170	32827647	54794159	129952074	119863066	24698590	45728348	44102311	30097138	49209721	25424659	41541679	20261256	38639098	9931597	14135029
1961	16082520	6786278	505505995	69505095	25666280	54929640	146101293	142266828	22707065	45934796	40641710	28855564	48055064	24503933	39499182	21705407	37912519	9742457	13267076
1962	13340740	5742554	434965773	74668272	16992571	50006114	109523726	101361424	19231813	38127981	35536408	27391379	42279854	20945789	33344164	18768623	34474560	8634214	11362368
1963	15732864	6598675	474850588	70082103	26460997	51683503	119374126	110535465	21911299	40445570	39568541	28582743	45610720	23187488	37417772	19263725	36186883	8777977	12664779
1964	17679257	7576004	529930517	84364856	29959198	55432587	144044768	135871128	24880569	47014819	37156201	27941073	49490354	25311286	41635629	22260253	39097713	10168557	13925683
1965	14913824	6283286	455146863	72009502	23397554	50110259	113610343	104464572	21018516	40819961	36977737	27260915	44136501	22207660	35602691	19407597	36178011	8507397	12066577
1966	20195421	8209599	540898672	73094927	42240408	55047168	120767223	106117834	27227254	45586048	46241912	31324269	49978321	26319672	46249609	21172893	41725157	11728121	15417402
1967	16775047	7164155	498083857	83706558	27576854	53366376	128281212	117921503	23558246	43501338	41062461	29509661	48455684	24533492	39961540	21342346	38527662	9809575	13387791
1968	15206706	6502331	465093634	77909960	23118929	51189917	122559613	113885042	21554776	40554071	41851167	29361413	45296946	22905753	36583264	19993100	36554762	8682411	12755957
1969	15161923	6533575	457794843	81539686	23409273	50037501	113460854	102430567	21610596	43000255	39954955	28631528	44228994	22484638	35548545	17554368	35833348	8528184	12638613
1970	19425021	8092048	554459067	83342113	35642173	58131206	136910475	124612188	26777941	46823516	50120477	33638401	51878543	27026924	44598804	21373417	42158693	10715724	15362838
1971	23337023	9995862	634083359	114739740	44527228	63257102	153743258	135945656	32134935	48027963	55428264	37013252	56966099	30147642	52230718	25015567	48631228	12251000	18039197
1972	21325975	8765584	594046100	79022001	43277302	59417798	142440053	130321838	28967012	47318103	43048839	30559895	50877456	27176076	47403605	22450240	43500727	11262573	15910482
1973	14138904	6033340	448686028	69492866	20496962	50178975	127503301	122485568	20184285	39812900	33642177	26287815	43935229	22021063	34397629	19106174	33726986	8392152	11764563
1974	17124185	7043708	506781402	68344740	30813866	54239561	121345810	111607723	23547061	40993744	39040931	28916829	46289521	23862817	39927275	20383765	37720561	9681020	13302396
1975	14192133	6167054	443264561	79216697	20336225	49028141	114294379	105226545	20452087	42710602	34198005	26277447	43330054	21652849	34179340	18591375	35463948	8314437	11828475
1976	15441419	6812377	485024808	92533719	21708728	53208276	117018699	104649427	22304713	46494767	41576624	30180786	46901669	23518170	36889660	19376962	37445927	8687136	12989770
1977	17018833	7152859	488637948	79303031	29781540	51677252	123032858	112017820	23727292	42866854	41289831	29228054	46346071	23824048	39513787	20994884	38348541	9662700	13485533
1978	19571973	8206865	561644544	80481969	37210992	57237462	147365624	137958997	27031857	48615115	39822948	29110120	51075286	26608559	44626031	22840769	42759984	10246535	15028072
1979	15929268	6788508	471302218	78494753	27334730	50283891	106110971	93496425	22253165	39046492	34631752	26729659	43602577	22242464	36842339	17175301	36137381	9225912	12804485
1980	18034549	7360064	513293199	69276020	33835879	54935513	124639176	113592065	24658653	43598279	49395357	33144550	48516092	25365341	41681864	19482652	38799996	10078382	14206993
1981	17497994	7347830	488215753	81176084	32065141	52196838	113054459	98799218	24247179	45276727	47444491	32086822	48304305	24814803	41506655	19789589	38547281	10353091	14210756
1982	16583357	7223218	511359252	88525620	26158844	54664139	126352841	115275064	23480575	41849805	36598680	28643582	47445036	24023094	38489292	19310823	38793422	9142607	13466150
1983	16336106	7129457	498364525	91688397	24865699	53234376	124927376	113498806	23306267	42831734	37748261	28348767	46688222	23580453	38194095	20488020	39005106	9389263	13440509
1984	15070460	6357842	475678950	67365968	23610338	52360990	130042756	124676638	21257861	40129238	37281792	28133962	44038759	22569326	35757081	18676303	34809645	8490537	12350349
1985	15730212	6659347	477277146	72758585	26184853	52201229	121135298	112387964	22095594	43878322	35793392	27643161	46013352	23352571	37330497	18414029	37638384	8601467	12455466
1986	15429788	6783565	479360366	89816215	22298479	52324472	120681570	109543617	22229907	45580748	38617755	28587995	46770697	23421478	36699613	19284469	37189656	8594156	12943921
1987	20869113	8520815	571642423	75385391	42806746	58282084	135948243	123503026	28249610	46811694	44787767	31341308	51190560	27121845	47456671	22339487	42800381	11301548	15790292
1988	19529896	8400482	572490431	97573971	33769690	58679223	144612521	132163925	27392150	48468781	44326022	31012327	51642779	26819380	44386670	21762329	42839948	10817015	15510807
1989	14248609	5880191	442936974	62584359	21945486	50157175	111893237	104294303	20083916	43356242	40002788	28368228	44029119	22145328	34676442	19161736	35014630	7905378	11651626
1990	14980814	6252496	461028859	68301218	22812681	51639804	127249756	120516511	21073371	41594375	52416722	33242982	45876303	23527559	36198906	19429700	35784024	8280800	12619121
1991	14990883	6490414	479806498	78986516	21295721	52672826	131602016	124937055	21444466	40360054	38511252	28365283	45045539	22838751	35704684	18900362	35924079	8735225	12532970
1992	19288887	8014570	545887425	79732362	36920276	56269902	128568828	116182173	26455652	42644356	38820149	28849512	47843623	25204579	43080854	19130291	41075518	10542702	14933401
1993	19225232	8355827	544020276	104695595	33047435	56780439	135861016	120733080	27066424	48633272	48981820	33890274	52511304	26970058	44904460	22896584	43291325	10977353	15461267
1994	16530547	7363979	508327596	99603669	23958395	54428690	137239359	127023195	23771102	42493470	39943432	29449599	48008505	24340280	39030388	20328052	38610594	9508416	13792042
1995	19677242	8262073	552359519	84496606	38241411	55615500	131206152	117976756	27031130	45168794	41357888	29781976	48890603	25708759	44362284	21301765	42066436	11040736	15019125
1996	15695271	6810220	493114760	85578259	22117107	54010772	137011117	129141420	22400489	41064895	47689246	32014257	47420433	24183035	36907073	19426392	37695661	8505381	13148778
1997	13509778	5791926	442109652	74179559	16886852	51538240	114441358	106645966	19390459	38083904	44887658	31392207	43768363	21927232	33408943	18348361	33777120	7514150	11665965
1998	19321036	8079139	544454765	82944330	36977321	55326815	127659695	114186435	26543976	44637713	39626774	28833697	49235733	25622310	43271410	20354049	41868361	10700127	14805188
1999	15285808	6636004	473941490	87085556	21313851	52975259	123279634	112999381	21972654	43843762	47094879	32221122	46698318	23632042	37108576	19451624	36537126	9246336	13127407
[truncated: 298,001 more rows]
